# Supplementary material for: ﻿Fungal frontiers in toxic terrain: Revealing culturable fungal communities in Serpentine paddy fields of Taiwan
Source: IMA Fungus. 2025 Jun 27;16:e155308. doi: 10.3897/imafungus.16.155308 (PMC12355036; doi:10.3897/imafungus.16.155308)
Supplement: XML Treatment for Poaceascoma [file imafungus.16.155308-treatment1.xml]

<!DOCTYPE tp:taxon-treatment
  PUBLIC "-//TaxonX//DTD Taxonomic Treatment Publishing DTD v0 20100105//EN" "tax-treatment-NSO.dtd">
<tp:taxon-treatment xmlns:tp="http://www.plazi.org/taxpub"><tp:treatment-meta><kwd-group><label>Taxon classification</label><kwd>
                  <named-content content-type="kingdom">Animalia</named-content>
                </kwd><kwd>
                  <named-content content-type="order">Pleosporales</named-content>
                </kwd><kwd>
                  <named-content content-type="family">Lentitheciaceae</named-content>
                </kwd></kwd-group><mixed-citation publication-type="journal"><person-group><name><surname>Cheng</surname><given-names>Kai-Wen</given-names></name><name><surname>Yang</surname><given-names>Jiue-in</given-names></name><name><surname>Srimongkol</surname><given-names>Piroonporn</given-names></name><name><surname>Stadler</surname><given-names>Marc</given-names></name><name><surname>Karnchanatat</surname><given-names>Aphichart</given-names></name><name><surname>Ariyawansa</surname><given-names>Hiran A.</given-names></name></person-group><article-title>﻿Fungal frontiers in toxic terrain: Revealing culturable fungal communities in Serpentine paddy fields of Taiwan</article-title><source>IMA Fungus</source><day>27</day><month>06</month><year>2025</year><volume>16</volume><pub-id pub-id-type="doi">10.3897/imafungus.16.155308</pub-id></mixed-citation></tp:treatment-meta><tp:nomenclature><label>﻿</label><tp:taxon-name>
                <object-id xmlns:xlink="http://www.w3.org/1999/xlink" content-type="arpha" xlink:type="simple">CFFACE0C-CF02-5DFC-802F-6276B8D9F9B3</object-id>
                <tp:taxon-name-part taxon-name-part-type="genus" reg="Poaceascoma">Poaceascoma</tp:taxon-name-part>
              </tp:taxon-name><tp:taxon-authority>Phookamsak &amp; K.D. Hyde</tp:taxon-authority></tp:nomenclature><tp:treatment-sec sec-type="notes" id="SECID0EYXAE"><title>Notes.</title><p>The genus <italic><tp:taxon-name><tp:taxon-name-part taxon-name-part-type="genus" reg="Poaceascoma">Poaceascoma</tp:taxon-name-part></tp:taxon-name></italic>, first introduced by Phookamsak and Hyde (2015) in <xref ref-type="bibr" rid="B113">Phookamsak et al. (2015)</xref>, as saprobic fungal group on <italic><tp:taxon-name><tp:taxon-name-part taxon-name-part-type="family">Poaceae</tp:taxon-name-part></tp:taxon-name></italic> and <italic><tp:taxon-name><tp:taxon-name-part taxon-name-part-type="genus" reg="Poaceascoma">Po.</tp:taxon-name-part><tp:taxon-name-part taxon-name-part-type="species" reg="helicoides">helicoides</tp:taxon-name-part></tp:taxon-name></italic> was designated as the type of the genus. Currently, 17 species are recognized in MycoBank (Accession date: March 10, 2025) for <italic><tp:taxon-name><tp:taxon-name-part taxon-name-part-type="genus" reg="Poaceascoma">Poaceascoma</tp:taxon-name-part></tp:taxon-name></italic>. <italic><tp:taxon-name><tp:taxon-name-part taxon-name-part-type="genus" reg="Poaceascoma">Poaceascoma</tp:taxon-name-part></tp:taxon-name></italic> species are usually characterized by semi-immersed to erumpent, globose to subglobose ascomata with short to long papillae, often surrounded by a turf-like structure (<xref ref-type="bibr" rid="B113">Phookamsak et al. 2015</xref>). Ascus fissitunicate, bitunicate, elongate-cylindrical usually contain eight filiform, hyaline, multi-septate ascospores. <italic><tp:taxon-name><tp:taxon-name-part taxon-name-part-type="genus" reg="Poaceascoma">Poaceascoma</tp:taxon-name-part></tp:taxon-name></italic> species are mainly reported from Thailand, but have recently also been recorded from Australia, China, Hungary, South Korea and Taiwan (<xref ref-type="bibr" rid="B70">Hyde et al. 2018</xref>; <xref ref-type="bibr" rid="B72">Imrefi et al. 2024</xref>; <xref ref-type="bibr" rid="B87">Liu et al. 2025</xref>). These species are mainly reported from dead stems or roots of herbaceous plants (<italic><tp:taxon-name><tp:taxon-name-part taxon-name-part-type="family">Poaceae</tp:taxon-name-part></tp:taxon-name></italic>) or submerged wood in freshwater ecosystems (<xref ref-type="bibr" rid="B113">Phookamsak et al. 2015</xref>; <xref ref-type="bibr" rid="B92">Luo et al. 2016</xref>; <xref ref-type="bibr" rid="B30">Crous et al. 2020</xref>; <xref ref-type="bibr" rid="B13">Boonmee et al. 2021</xref>; <xref ref-type="bibr" rid="B152">Zang et al. 2023</xref>).</p></tp:treatment-sec><ref-list><ref id="B113"><mixed-citation xmlns:xlink="http://www.w3.org/1999/xlink" xlink:type="simple"><person-group><name name-style="western"><surname>Phookamsak</surname><given-names>R</given-names></name><name name-style="western"><surname>Manamgoda</surname><given-names>DS</given-names></name><etal/></person-group> (<year>2015</year>) <article-title><italic><tp:taxon-name><tp:taxon-name-part taxon-name-part-type="genus">Poaceascoma</tp:taxon-name-part><tp:taxon-name-part taxon-name-part-type="species">helicoides</tp:taxon-name-part></tp:taxon-name></italic> gen et sp. nov., a new genus with scolecospores in <italic><tp:taxon-name><tp:taxon-name-part taxon-name-part-type="family">Lentitheciaceae</tp:taxon-name-part></tp:taxon-name></italic>.</article-title><source>Cryptogamie, Mycologie</source><volume>36</volume>(<issue>2</issue>): <fpage>225</fpage>–<lpage>236</lpage>. <ext-link xlink:href="10.7872/crym/v36.iss2.2015.225" ext-link-type="doi" xlink:type="simple">https://doi.org/10.7872/crym/v36.iss2.2015.225</ext-link></mixed-citation></ref><ref id="B70"><mixed-citation xmlns:xlink="http://www.w3.org/1999/xlink" xlink:type="simple"><person-group><name name-style="western"><surname>Hyde</surname><given-names>KD</given-names></name><name name-style="western"><surname>Chaiwan</surname><given-names>N</given-names></name><etal/></person-group> (<year>2018</year>) <article-title>Mycosphere notes 169–224.</article-title><source>Mycosphere</source><volume>9</volume>(<issue>2</issue>): <fpage>271</fpage>–<lpage>430</lpage>. <ext-link xlink:href="10.5943/mycosphere/9/2/8" ext-link-type="doi" xlink:type="simple">https://doi.org/10.5943/mycosphere/9/2/8</ext-link></mixed-citation></ref><ref id="B72"><mixed-citation xmlns:xlink="http://www.w3.org/1999/xlink" xlink:type="simple"><person-group><name name-style="western"><surname>Imrefi</surname><given-names>I</given-names></name><name name-style="western"><surname>Knapp</surname><given-names>DG</given-names></name><name name-style="western"><surname>Kovács</surname><given-names>GM</given-names></name></person-group> (<year>2024</year>) <article-title><italic><tp:taxon-name><tp:taxon-name-part taxon-name-part-type="genus">Poaceascoma</tp:taxon-name-part><tp:taxon-name-part taxon-name-part-type="species">zborayi</tp:taxon-name-part></tp:taxon-name></italic> sp. nov. and <italic><tp:taxon-name><tp:taxon-name-part taxon-name-part-type="genus">Agrorhizomyces</tp:taxon-name-part><tp:taxon-name-part taxon-name-part-type="species">patris</tp:taxon-name-part></tp:taxon-name></italic> gen. et spec. nov.–Two novel dark septate endophytes colonizing wheat (<italic><tp:taxon-name><tp:taxon-name-part taxon-name-part-type="genus">Triticum</tp:taxon-name-part><tp:taxon-name-part taxon-name-part-type="species">aestivum</tp:taxon-name-part></tp:taxon-name></italic>) roots from a cropland in Hungary.</article-title><source>Mycological Progress</source><volume>23</volume>(<issue>1</issue>): <fpage>35</fpage>. <ext-link xlink:href="10.1007/s11557-024-01970-4" ext-link-type="doi" xlink:type="simple">https://doi.org/10.1007/s11557-024-01970-4</ext-link></mixed-citation></ref><ref id="B87"><mixed-citation xmlns:xlink="http://www.w3.org/1999/xlink" xlink:type="simple"><person-group><name name-style="western"><surname>Liu</surname><given-names>H</given-names></name><name name-style="western"><surname>Choi</surname><given-names>H</given-names></name><etal/></person-group> (<year>2025</year>) Discovering fungal communities in roots of <italic><tp:taxon-name><tp:taxon-name-part taxon-name-part-type="genus">Zoysia</tp:taxon-name-part><tp:taxon-name-part taxon-name-part-type="species">japonica</tp:taxon-name-part></tp:taxon-name></italic> and characterising novel species and their antifungal activities. IMA Fungus 16: e138479. <ext-link xlink:href="10.3897/imafungus.16.138479" ext-link-type="doi" xlink:type="simple">https://doi.org/10.3897/imafungus.16.138479</ext-link></mixed-citation></ref><ref id="B92"><mixed-citation xmlns:xlink="http://www.w3.org/1999/xlink" xlink:type="simple"><person-group><name name-style="western"><surname>Luo</surname><given-names>ZL</given-names></name><name name-style="western"><surname>Bahkali</surname><given-names>AH</given-names></name><etal/></person-group> (<year>2016</year>) <article-title><italic><tp:taxon-name><tp:taxon-name-part taxon-name-part-type="genus">Poaceascoma</tp:taxon-name-part><tp:taxon-name-part taxon-name-part-type="species">aquaticum</tp:taxon-name-part></tp:taxon-name></italic> sp. nov. (<italic><tp:taxon-name><tp:taxon-name-part taxon-name-part-type="family">Lentitheciaceae</tp:taxon-name-part></tp:taxon-name></italic>), a new species from submerged bamboo in freshwater.</article-title><source>Phytotaxa</source><volume>253</volume>(<issue>1</issue>): <fpage>71</fpage>–<lpage>80</lpage>. <ext-link xlink:href="10.11646/phytotaxa.253.1.5" ext-link-type="doi" xlink:type="simple">https://doi.org/10.11646/phytotaxa.253.1.5</ext-link></mixed-citation></ref><ref id="B30"><mixed-citation xmlns:xlink="http://www.w3.org/1999/xlink" xlink:type="simple"><person-group><name name-style="western"><surname>Crous</surname><given-names>PW</given-names></name><name name-style="western"><surname>Wingfield</surname><given-names>MJ</given-names></name><etal/></person-group> (<year>2020</year>) <article-title>Fungal planet description sheets: 1042–1111.</article-title><source>Persoonia</source><volume>44</volume>: <fpage>301</fpage>–<lpage>459</lpage>. <ext-link xlink:href="10.3767/persoonia.2020.44.11" ext-link-type="doi" xlink:type="simple">https://doi.org/10.3767/persoonia.2020.44.11</ext-link></mixed-citation></ref><ref id="B13"><mixed-citation xmlns:xlink="http://www.w3.org/1999/xlink" xlink:type="simple"><person-group><name name-style="western"><surname>Boonmee</surname><given-names>S</given-names></name><name name-style="western"><surname>Wanasinghe</surname><given-names>DN</given-names></name><etal/></person-group> (<year>2021</year>) <article-title>Fungal diversity notes 1387–1511: taxonomic and phylogenetic contributions on genera and species of fungal taxa.</article-title><source>Fungal Diversity</source><volume>111</volume>: <fpage>1</fpage>–<lpage>335</lpage>. <ext-link xlink:href="10.1007/s13225-021-00489-3" ext-link-type="doi" xlink:type="simple">https://doi.org/10.1007/s13225-021-00489-3</ext-link></mixed-citation></ref><ref id="B152"><mixed-citation xmlns:xlink="http://www.w3.org/1999/xlink" xlink:type="simple"><person-group><name name-style="western"><surname>Zhang</surname><given-names>JF</given-names></name><name name-style="western"><surname>Liu</surname><given-names>JK</given-names></name><etal/></person-group> (<year>2023</year>) <article-title><italic><tp:taxon-name><tp:taxon-name-part taxon-name-part-type="class">Ascomycetes</tp:taxon-name-part></tp:taxon-name></italic> from karst landscapes of Guizhou Province, China.</article-title><source>Fungal Diversity</source><volume>122</volume>(<issue>1</issue>): <fpage>1</fpage>–<lpage>160</lpage>. <ext-link xlink:href="10.1007/s13225-023-00524-5" ext-link-type="doi" xlink:type="simple">https://doi.org/10.1007/s13225-023-00524-5</ext-link></mixed-citation></ref></ref-list></tp:taxon-treatment>
