# Supplementary material for: ﻿Fungal frontiers in toxic terrain: Revealing culturable fungal communities in Serpentine paddy fields of Taiwan
Source: IMA Fungus. 2025 Jun 27;16:e155308. doi: 10.3897/imafungus.16.155308 (PMC12355036; doi:10.3897/imafungus.16.155308)
Supplement: XML Treatment for Poaceascoma serpentinum [file imafungus.16.155308-treatment2.xml]

<!DOCTYPE tp:taxon-treatment
  PUBLIC "-//TaxonX//DTD Taxonomic Treatment Publishing DTD v0 20100105//EN" "tax-treatment-NSO.dtd">
<tp:taxon-treatment xmlns:tp="http://www.plazi.org/taxpub"><tp:treatment-meta><kwd-group><label>Taxon classification</label><kwd>
                  <named-content content-type="kingdom">Animalia</named-content>
                </kwd><kwd>
                  <named-content content-type="order">Pleosporales</named-content>
                </kwd><kwd>
                  <named-content content-type="family">Lentitheciaceae</named-content>
                </kwd></kwd-group><mixed-citation publication-type="journal"><person-group><name><surname>Cheng</surname><given-names>Kai-Wen</given-names></name><name><surname>Yang</surname><given-names>Jiue-in</given-names></name><name><surname>Srimongkol</surname><given-names>Piroonporn</given-names></name><name><surname>Stadler</surname><given-names>Marc</given-names></name><name><surname>Karnchanatat</surname><given-names>Aphichart</given-names></name><name><surname>Ariyawansa</surname><given-names>Hiran A.</given-names></name></person-group><article-title>﻿Fungal frontiers in toxic terrain: Revealing culturable fungal communities in Serpentine paddy fields of Taiwan</article-title><source>IMA Fungus</source><day>27</day><month>06</month><year>2025</year><volume>16</volume><pub-id pub-id-type="doi">10.3897/imafungus.16.155308</pub-id></mixed-citation></tp:treatment-meta><tp:nomenclature><label>﻿</label><tp:taxon-name>
                <object-id xmlns:xlink="http://www.w3.org/1999/xlink" content-type="arpha" xlink:type="simple">27D1C231-121F-5112-9041-23D882669F67</object-id>
                <tp:taxon-name-part taxon-name-part-type="genus" reg="Poaceascoma">Poaceascoma</tp:taxon-name-part>
                <tp:taxon-name-part taxon-name-part-type="species" reg="serpentinum">serpentinum</tp:taxon-name-part>
                <object-id xmlns:xlink="http://www.w3.org/1999/xlink" content-type="mycobank" xlink:type="simple">MB858705</object-id>
              </tp:taxon-name><tp:taxon-authority>K.W. Cheng &amp; H.A. Ariyaw.</tp:taxon-authority><tp:taxon-status xmlns:xlink="http://www.w3.org/1999/xlink" xlink:type="simple">sp. nov.</tp:taxon-status><xref ref-type="fig" rid="F3">Fig. 3</xref></tp:nomenclature><tp:treatment-sec sec-type="Typification" id="SECID0EH3AE"><title>Typification.</title><p>TAIWAN • Guanshan Township, Taitung County, <named-content xmlns:xlink="http://www.w3.org/1999/xlink" content-type="dwc:verbatimCoordinates" xlink:type="simple"><named-content content-type="geo-json" specific-use="{&#34;type&#34;:&#34;Point&#34;,&#34;coordinates&#34;:[121.190639,23.038222]}" id="NCID0EQ3AE" xlink:type="simple">23°02'17.6"N, 121°11'26.3"E</named-content></named-content>, serpentine soil in rice field, 3<sup>rd</sup> November 2022, K.W. Cheng, holotype, <named-content xmlns:xlink="http://www.w3.org/1999/xlink" content-type="dwc:institutional_code" xlink:title="Department of Plant Pathology and Microbiology, National Taiwan University Herbarium" xlink:href="http://grbio.org/institution/national-taiwan-university" xlink:type="simple">NTUPPMH</named-content> 22-216 (Permanently preserved in a metabolically inactive state), ex-holotype <named-content xmlns:xlink="http://www.w3.org/1999/xlink" content-type="dwc:institutional_code" xlink:title="Department of Plant Pathology and Microbiology, National Taiwan University Culture Collection" xlink:href="http://grbio.org/institution/national-taiwan-university" xlink:type="simple">NTUPPMCC</named-content> 22-222.</p></tp:treatment-sec><tp:treatment-sec sec-type="etymology" id="SECID0E63AE"><title>Etymology.</title><p>Named after the serpentine soil from which the species was isolated.</p></tp:treatment-sec><tp:treatment-sec sec-type="description" id="SECID0EE4AE"><title>Description.</title><p><bold><italic>Sexual morph</italic></bold> undetermined. <bold><italic>Asexual morph Conidiophores</italic></bold> submerged in WA, hyaline, flexuous, rarely straight, septate, sometimes branched, 10–25 µm. <bold><italic>Conidiogenous cells</italic></bold> hyaline to pale brown, holoblastic, monoblastic, terminal, occasionally intercalary, subcylindrical to swollen. <bold><italic>Conidia</italic></bold> hyaline to pale brown when immature, brown to dark brown when mature, ellipsoidal to broadly ellipsoidal or ovoid, finely verrucose, 3–5 septate, 31.3–48.6 µm × 12–15.7 µm (x̄ = 37.8 × 14 µm, L/W ratio = 2.72, n = 30). <bold><italic>Chlamy­dospores</italic></bold> brown to dark brown, dumb-bell-shaped, terminal, straight or sometimes curved, occasionally branched, 108–163 µm in length, 8–15 µm in width.</p></tp:treatment-sec><tp:treatment-sec sec-type="description" id="SECID0E24AE"><title>Culture characteristics.</title><p>Colony exhibits slow growth, reaching 35 mm diam with pale gray, fluffy to floccose surface and smooth margins. Reverse side of the colony showed a central brownish color that gradually fades into a lighter beige ring toward the edges.</p></tp:treatment-sec><tp:treatment-sec sec-type="notes" id="SECID0EA5AE"><title>Notes.</title><p>This study describes <italic><tp:taxon-name><tp:taxon-name-part taxon-name-part-type="genus" reg="Poaceascoma">Poaceascoma</tp:taxon-name-part><tp:taxon-name-part taxon-name-part-type="species" reg="serpentinum">serpentinum</tp:taxon-name-part></tp:taxon-name></italic> as a novel fungal species based on a single strain (<named-content xmlns:xlink="http://www.w3.org/1999/xlink" content-type="dwc:institutional_code" xlink:title="Department of Plant Pathology and Microbiology, National Taiwan University Culture Collection" xlink:href="http://grbio.org/institution/national-taiwan-university" xlink:type="simple">NTUPPMCC</named-content> 22-222) isolated from serpentine soil. In our phylogenetic tree, <italic><tp:taxon-name><tp:taxon-name-part taxon-name-part-type="genus" reg="Poaceascoma">Poaceascoma</tp:taxon-name-part><tp:taxon-name-part taxon-name-part-type="species" reg="serpentinum">serpentinum</tp:taxon-name-part></tp:taxon-name></italic> forms a distinct clade within the genus <italic><tp:taxon-name><tp:taxon-name-part taxon-name-part-type="genus" reg="Poaceascoma">Poaceascoma</tp:taxon-name-part></tp:taxon-name></italic> (Fig. <xref ref-type="fig" rid="F4">4</xref>). Moreover, <italic><tp:taxon-name><tp:taxon-name-part taxon-name-part-type="genus" reg="Poaceascoma">Po.</tp:taxon-name-part><tp:taxon-name-part taxon-name-part-type="species" reg="serpentinum">serpentinum</tp:taxon-name-part></tp:taxon-name></italic> exhibits significant genetic divergence from its closest relatives, the ex-type strain of <italic><tp:taxon-name><tp:taxon-name-part taxon-name-part-type="genus" reg="Poaceascoma">Po.</tp:taxon-name-part><tp:taxon-name-part taxon-name-part-type="species" reg="koreanum">koreanum</tp:taxon-name-part></tp:taxon-name></italic> (CMML 20-44) and <italic><tp:taxon-name><tp:taxon-name-part taxon-name-part-type="genus" reg="Poaceascoma">Po.</tp:taxon-name-part><tp:taxon-name-part taxon-name-part-type="species" reg="magnum">magnum</tp:taxon-name-part></tp:taxon-name></italic> (CMML 20-47) with 83.6% and 87.4% identity in the ITS region (414/495 bp, including 24 gaps; 414/492, including 10 gaps). For <italic>tef-1</italic>, the identities are 840/890 (94.4%) and 849/890 (95.4%), respectively. Previously, species in this genus have been described solely based on their sexual stage or chlamydospore-like structures with no documented asexual stage (<xref ref-type="bibr" rid="B152">Zang et al. 2023</xref>; <xref ref-type="bibr" rid="B87">Liu et al. 2025</xref>). However, in the present study, we observed only the asexual stage of <named-content xmlns:xlink="http://www.w3.org/1999/xlink" content-type="dwc:institutional_code" xlink:title="Department of Plant Pathology and Microbiology, National Taiwan University Culture Collection" xlink:href="http://grbio.org/institution/national-taiwan-university" xlink:type="simple">NTUPPMCC</named-content> 22-222 but did not observe any sexual stage of the fungus even when carnation leaves were used as the substrate (Fig. <xref ref-type="fig" rid="F3">3</xref>). As a result, morphological comparisons between <named-content xmlns:xlink="http://www.w3.org/1999/xlink" content-type="dwc:institutional_code" xlink:title="Department of Plant Pathology and Microbiology, National Taiwan University Culture Collection" xlink:href="http://grbio.org/institution/national-taiwan-university" xlink:type="simple">NTUPPMCC</named-content> 22-222 and its closely related species are not possible. While this study establishes <italic><tp:taxon-name><tp:taxon-name-part taxon-name-part-type="genus" reg="Poaceascoma">Po.</tp:taxon-name-part><tp:taxon-name-part taxon-name-part-type="species" reg="serpentinum">serpentinum</tp:taxon-name-part></tp:taxon-name></italic> as a distinct species, future studies should aim to recover additional isolates from similar environments to further validate its phenotypic variation and ecological distribution. Notably, this study is also the first to document the asexual morphology of a <italic><tp:taxon-name><tp:taxon-name-part taxon-name-part-type="genus" reg="Poaceascoma">Poaceascoma</tp:taxon-name-part></tp:taxon-name></italic> species.</p><fig id="F3" position="float" orientation="portrait"><object-id xmlns:xlink="http://www.w3.org/1999/xlink" content-type="doi" xlink:type="simple">10.3897/imafungus.16.155308.figure3</object-id><object-id xmlns:xlink="http://www.w3.org/1999/xlink" content-type="arpha" xlink:type="simple">5F978341-A88A-57F2-8B56-4F7E17A63867</object-id><label>Figure 3.</label><caption><p>Morphology of <italic><tp:taxon-name><tp:taxon-name-part taxon-name-part-type="genus" reg="Poaceascoma">Poaceascoma</tp:taxon-name-part><tp:taxon-name-part taxon-name-part-type="species" reg="serpentinum">serpentinum</tp:taxon-name-part></tp:taxon-name></italic><named-content xmlns:xlink="http://www.w3.org/1999/xlink" content-type="dwc:institutional_code" xlink:title="Department of Plant Pathology and Microbiology, National Taiwan University Culture Collection" xlink:href="http://grbio.org/institution/national-taiwan-university" xlink:type="simple">NTUPPMCC</named-content> 22-222. <bold>A, B</bold> 14-days-old colony on PDA; <bold>C, G–M</bold> Immature and mature conidia; <bold>D–F</bold> Chlamydospores. Scale bars: 0.2 mm (<bold>C</bold>); 20 µm (<bold>D–G</bold>); 10 µm (<bold>H–M</bold>).</p></caption><graphic xmlns:xlink="http://www.w3.org/1999/xlink" xlink:href="imafungus-16-e155308-g003.jpg" position="float" orientation="portrait" xlink:type="simple" id="oo_1362314.jpg"><uri content-type="original_file" xlink:type="simple">https://binary.pensoft.net/fig/1362314</uri></graphic></fig><fig id="F4" position="float" orientation="portrait"><object-id xmlns:xlink="http://www.w3.org/1999/xlink" content-type="doi" xlink:type="simple">10.3897/imafungus.16.155308.figure4</object-id><object-id xmlns:xlink="http://www.w3.org/1999/xlink" content-type="arpha" xlink:type="simple">AE725DC2-FA03-5F23-8A18-E61F67806567</object-id><label>Figure 4.</label><caption><p>Maximum likelihood (<abbrev xmlns:xlink="http://www.w3.org/1999/xlink" xlink:title="maximum likelihood" id="ABBRID0EFDAG" xlink:type="simple">ML</abbrev>) phylogenetic tree based on a concatenated dataset of ITS, LSU, SSU, and <italic>tef-1</italic>. In total, 32 strains representing 26 taxa were included in the concatenated dataset, with 3357 characters (ITS 606 bp, LSU 840 bp, SSU 1021 bp, and <italic>tef-1</italic> 890 bp) including alignment gaps. The tree was rooted with <italic><tp:taxon-name><tp:taxon-name-part taxon-name-part-type="genus" reg="Multiseptospora">Multiseptospora</tp:taxon-name-part><tp:taxon-name-part taxon-name-part-type="species" reg="thailandica">thailandica</tp:taxon-name-part></tp:taxon-name></italic> MFLUCC 11-0183. <abbrev xmlns:xlink="http://www.w3.org/1999/xlink" xlink:title="ML bootstrap values" id="ABBRID0EYDAG" xlink:type="simple">MLB</abbrev> ≥ 70% and <abbrev xmlns:xlink="http://www.w3.org/1999/xlink" xlink:title="Bayesian posterior probabilities" id="ABBRID0E3DAG" xlink:type="simple">BPPs</abbrev> ≥ 0.95 were shown at each node; values lower than these thresholds are indicated by a hyphen (–). The scale bar indicates the number of estimated substitutions per site. The strains introduced in this study are in red and novel species are in bold. The ex-type strains are marked with <sup>T</sup>.</p></caption><graphic xmlns:xlink="http://www.w3.org/1999/xlink" xlink:href="imafungus-16-e155308-g004.jpg" position="float" orientation="portrait" xlink:type="simple" id="oo_1362315.jpg"><uri content-type="original_file" xlink:type="simple">https://binary.pensoft.net/fig/1362315</uri></graphic></fig></tp:treatment-sec><ref-list><ref id="B152"><mixed-citation xmlns:xlink="http://www.w3.org/1999/xlink" xlink:type="simple"><person-group><name name-style="western"><surname>Zhang</surname><given-names>JF</given-names></name><name name-style="western"><surname>Liu</surname><given-names>JK</given-names></name><etal/></person-group> (<year>2023</year>) <article-title><italic><tp:taxon-name><tp:taxon-name-part taxon-name-part-type="class">Ascomycetes</tp:taxon-name-part></tp:taxon-name></italic> from karst landscapes of Guizhou Province, China.</article-title><source>Fungal Diversity</source><volume>122</volume>(<issue>1</issue>): <fpage>1</fpage>–<lpage>160</lpage>. <ext-link xlink:href="10.1007/s13225-023-00524-5" ext-link-type="doi" xlink:type="simple">https://doi.org/10.1007/s13225-023-00524-5</ext-link></mixed-citation></ref><ref id="B87"><mixed-citation xmlns:xlink="http://www.w3.org/1999/xlink" xlink:type="simple"><person-group><name name-style="western"><surname>Liu</surname><given-names>H</given-names></name><name name-style="western"><surname>Choi</surname><given-names>H</given-names></name><etal/></person-group> (<year>2025</year>) Discovering fungal communities in roots of <italic><tp:taxon-name><tp:taxon-name-part taxon-name-part-type="genus">Zoysia</tp:taxon-name-part><tp:taxon-name-part taxon-name-part-type="species">japonica</tp:taxon-name-part></tp:taxon-name></italic> and characterising novel species and their antifungal activities. IMA Fungus 16: e138479. <ext-link xlink:href="10.3897/imafungus.16.138479" ext-link-type="doi" xlink:type="simple">https://doi.org/10.3897/imafungus.16.138479</ext-link></mixed-citation></ref></ref-list></tp:taxon-treatment>
