# Supplementary material for: ﻿Fungal frontiers in toxic terrain: Revealing culturable fungal communities in Serpentine paddy fields of Taiwan
Source: IMA Fungus. 2025 Jun 27;16:e155308. doi: 10.3897/imafungus.16.155308 (PMC12355036; doi:10.3897/imafungus.16.155308)
Supplement: XML Treatment for Pseudoxylomyces [file imafungus.16.155308-treatment3.xml]

<!DOCTYPE tp:taxon-treatment
  PUBLIC "-//TaxonX//DTD Taxonomic Treatment Publishing DTD v0 20100105//EN" "tax-treatment-NSO.dtd">
<tp:taxon-treatment xmlns:tp="http://www.plazi.org/taxpub"><tp:treatment-meta><kwd-group><label>Taxon classification</label><kwd>
                  <named-content content-type="kingdom">Animalia</named-content>
                </kwd><kwd>
                  <named-content content-type="order">Pleosporales</named-content>
                </kwd><kwd>
                  <named-content content-type="family">Longipedicellataceae</named-content>
                </kwd></kwd-group><mixed-citation publication-type="journal"><person-group><name><surname>Cheng</surname><given-names>Kai-Wen</given-names></name><name><surname>Yang</surname><given-names>Jiue-in</given-names></name><name><surname>Srimongkol</surname><given-names>Piroonporn</given-names></name><name><surname>Stadler</surname><given-names>Marc</given-names></name><name><surname>Karnchanatat</surname><given-names>Aphichart</given-names></name><name><surname>Ariyawansa</surname><given-names>Hiran A.</given-names></name></person-group><article-title>﻿Fungal frontiers in toxic terrain: Revealing culturable fungal communities in Serpentine paddy fields of Taiwan</article-title><source>IMA Fungus</source><day>27</day><month>06</month><year>2025</year><volume>16</volume><pub-id pub-id-type="doi">10.3897/imafungus.16.155308</pub-id></mixed-citation></tp:treatment-meta><tp:nomenclature><label>﻿</label><tp:taxon-name>
                <object-id xmlns:xlink="http://www.w3.org/1999/xlink" content-type="arpha" xlink:type="simple">064234E6-F106-5CCE-8440-652919F59E40</object-id>
                <tp:taxon-name-part taxon-name-part-type="genus" reg="Pseudoxylomyces">Pseudoxylomyces</tp:taxon-name-part>
              </tp:taxon-name><tp:taxon-authority>Kaz. Tanaka &amp; K. Hiray.</tp:taxon-authority></tp:nomenclature><tp:treatment-sec sec-type="notes" id="SECID0ESFAG"><title>Notes.</title><p>The genus <italic><tp:taxon-name><tp:taxon-name-part taxon-name-part-type="genus" reg="Pseudoxylomyces">Pseudoxylomyces</tp:taxon-name-part></tp:taxon-name></italic> was introduced by Tanaka and Hiray (2015) as a saprobic genus in habitat on submerged wood and typified with <italic><tp:taxon-name><tp:taxon-name-part taxon-name-part-type="genus" reg="Pseudoxylomyces">Ps.</tp:taxon-name-part><tp:taxon-name-part taxon-name-part-type="species" reg="elegans">elegans</tp:taxon-name-part></tp:taxon-name></italic> (<xref ref-type="bibr" rid="B49">Goh et al. 1997</xref>; <xref ref-type="bibr" rid="B134">Tanaka et al. 2015</xref>). Currently, only two species are recognized in MycoBank (Accession date: March 10, 2025) for <italic><tp:taxon-name><tp:taxon-name-part taxon-name-part-type="genus" reg="Pseudoxylomyces">Pseudoxylomyces</tp:taxon-name-part></tp:taxon-name></italic>. To date, species of <italic><tp:taxon-name><tp:taxon-name-part taxon-name-part-type="genus" reg="Pseudoxylomyces">Pseudoxylomyces</tp:taxon-name-part></tp:taxon-name></italic> have only been described based on their asexual morphs. These species are characterized by brown, septate conidiophores that may be branched or absent and by holoblastic conidiogenous cells. The conidia are usually solitary, yellowish or orange brown to dark brown, broadly ellipsoidal or fusiform with several transverse septa of thick-walled, with paler end cells and without sheath or appendages (<xref ref-type="bibr" rid="B134">Tanaka et al. 2015</xref>; <xref ref-type="bibr" rid="B37">Dong et al. 2020</xref>). However, this group has a wide distribution and has been reported from Australia, Brazil, Hong Kong, India, Japan, Seychelles, Thailand and USA (<xref ref-type="bibr" rid="B37">Dong et al. 2020</xref>). The majority of the isolates reported for this genus were derived from the submerged wood in the aquatic environment (<xref ref-type="bibr" rid="B37">Dong et al. 2020</xref>).</p></tp:treatment-sec><ref-list><ref id="B49"><mixed-citation xmlns:xlink="http://www.w3.org/1999/xlink" xlink:type="simple"><person-group><name name-style="western"><surname>Goh</surname><given-names>TK</given-names></name><name name-style="western"><surname>Ho</surname><given-names>WH</given-names></name><etal/></person-group> (<year>1997</year>) <article-title>Four new species of <italic><tp:taxon-name><tp:taxon-name-part taxon-name-part-type="genus">Xylomyces</tp:taxon-name-part></tp:taxon-name></italic> from submerged wood.</article-title><source>Mycological Research</source><volume>101</volume>(<issue>11</issue>): <fpage>1323</fpage>–<lpage>1328</lpage>. <ext-link xlink:href="10.1017/S0953756297004164" ext-link-type="doi" xlink:type="simple">https://doi.org/10.1017/S0953756297004164</ext-link></mixed-citation></ref><ref id="B134"><mixed-citation xmlns:xlink="http://www.w3.org/1999/xlink" xlink:type="simple"><person-group><name name-style="western"><surname>Tanaka</surname><given-names>K</given-names></name><name name-style="western"><surname>Hirayama</surname><given-names>K</given-names></name><etal/></person-group> (<year>2015</year>) <article-title>Revision of the <italic><tp:taxon-name><tp:taxon-name-part taxon-name-part-type="suborder">Massarineae</tp:taxon-name-part></tp:taxon-name></italic> (<italic><tp:taxon-name><tp:taxon-name-part taxon-name-part-type="order">Pleosporales</tp:taxon-name-part></tp:taxon-name></italic>, <italic><tp:taxon-name><tp:taxon-name-part taxon-name-part-type="class">Dothideomycetes</tp:taxon-name-part></tp:taxon-name></italic>).</article-title><source>Studies in Mycology</source><volume>82</volume>: <fpage>75</fpage>–<lpage>136</lpage>. <ext-link xlink:href="10.1016/j.simyco.2015.10.002" ext-link-type="doi" xlink:type="simple">https://doi.org/10.1016/j.simyco.2015.10.002</ext-link></mixed-citation></ref><ref id="B37"><mixed-citation xmlns:xlink="http://www.w3.org/1999/xlink" xlink:type="simple"><person-group><name name-style="western"><surname>Dong</surname><given-names>W</given-names></name><name name-style="western"><surname>Wang</surname><given-names>B</given-names></name><etal/></person-group> (<year>2020</year>) <article-title>Freshwater <italic><tp:taxon-name><tp:taxon-name-part taxon-name-part-type="class">Dothideomycetes</tp:taxon-name-part></tp:taxon-name></italic>.</article-title><source>Fungal Diversity</source><volume>105</volume>: <fpage>319</fpage>–<lpage>575</lpage>. <ext-link xlink:href="10.1007/s13225-020-00463-5" ext-link-type="doi" xlink:type="simple">https://doi.org/10.1007/s13225-020-00463-5</ext-link></mixed-citation></ref></ref-list></tp:taxon-treatment>
