# Supplementary material for: ﻿Fungal frontiers in toxic terrain: Revealing culturable fungal communities in Serpentine paddy fields of Taiwan
Source: IMA Fungus. 2025 Jun 27;16:e155308. doi: 10.3897/imafungus.16.155308 (PMC12355036; doi:10.3897/imafungus.16.155308)
Supplement: XML Treatment for Pseudoxylomyces aquaticus [file imafungus.16.155308-treatment4.xml]

<!DOCTYPE tp:taxon-treatment
  PUBLIC "-//TaxonX//DTD Taxonomic Treatment Publishing DTD v0 20100105//EN" "tax-treatment-NSO.dtd">
<tp:taxon-treatment xmlns:tp="http://www.plazi.org/taxpub"><tp:treatment-meta><kwd-group><label>Taxon classification</label><kwd>
                  <named-content content-type="kingdom">Animalia</named-content>
                </kwd><kwd>
                  <named-content content-type="order">Pleosporales</named-content>
                </kwd><kwd>
                  <named-content content-type="family">Longipedicellataceae</named-content>
                </kwd></kwd-group><mixed-citation publication-type="journal"><person-group><name><surname>Cheng</surname><given-names>Kai-Wen</given-names></name><name><surname>Yang</surname><given-names>Jiue-in</given-names></name><name><surname>Srimongkol</surname><given-names>Piroonporn</given-names></name><name><surname>Stadler</surname><given-names>Marc</given-names></name><name><surname>Karnchanatat</surname><given-names>Aphichart</given-names></name><name><surname>Ariyawansa</surname><given-names>Hiran A.</given-names></name></person-group><article-title>﻿Fungal frontiers in toxic terrain: Revealing culturable fungal communities in Serpentine paddy fields of Taiwan</article-title><source>IMA Fungus</source><day>27</day><month>06</month><year>2025</year><volume>16</volume><pub-id pub-id-type="doi">10.3897/imafungus.16.155308</pub-id></mixed-citation></tp:treatment-meta><tp:nomenclature><label>﻿</label><tp:taxon-name>
                <object-id xmlns:xlink="http://www.w3.org/1999/xlink" content-type="arpha" xlink:type="simple">F25A3AAE-047C-55DC-8D2A-D3EEA8B1F49F</object-id>
                <tp:taxon-name-part taxon-name-part-type="genus" reg="Pseudoxylomyces">Pseudoxylomyces</tp:taxon-name-part>
                <tp:taxon-name-part taxon-name-part-type="species" reg="aquaticus">aquaticus</tp:taxon-name-part>
                <object-id xmlns:xlink="http://www.w3.org/1999/xlink" content-type="mycobank" xlink:type="simple">MB557916</object-id>
              </tp:taxon-name><tp:taxon-authority>W. Dong, H. Zhang &amp; K.D. Hyde (2020)</tp:taxon-authority><xref ref-type="fig" rid="F5">Fig. 5</xref></tp:nomenclature><tp:treatment-sec sec-type="description" id="SECID0E4IAG"><title>Description.</title><p><bold><italic>Sexual morph</italic></bold> undetermined. <bold><italic>Asexual morph</italic></bold> Conidia produced on carnation leaves and on the surface or submerged in WA. <bold><italic>Conidiophores</italic></bold> short (7–13.5 µm) or absent. <bold><italic>Conidiogenous cells</italic></bold> holoblastic. <bold><italic>Conidia</italic></bold> solitary, orange-brown when immature, turn brown in mature, occasionally with paler end cells in pale brown, broadly fusiform, most 5 thick and obvious septa (few 3–4 septa), rough, thick-walled, 37.6–50 µm × 11.8–17 µm (x̄ = 44 × 14.5 µm, L/W ratio = 3.05, n = 20).</p></tp:treatment-sec><tp:treatment-sec sec-type="description" id="SECID0EUJAG"><title>Culture characteristics.</title><p>Colony reaching 30 mm diam with dark grayish-brown in the center, pale brown to gray in margin, velvety, rough surface, entire edge, and similar to reverse side of the colony.</p></tp:treatment-sec><tp:treatment-sec sec-type="material" id="SECID0EZJAG"><title>Material examined.</title><p>TAIWAN • Wanrung Township, Hualien County, <named-content xmlns:xlink="http://www.w3.org/1999/xlink" content-type="dwc:verbatimCoordinates" xlink:type="simple"><named-content content-type="geo-json" specific-use="{&#34;type&#34;:&#34;Point&#34;,&#34;coordinates&#34;:[121.413389,23.711194]}" id="NCID0ECKAG" xlink:type="simple">23°42'40.3"N, 121°24'48.2"E</named-content></named-content>, serpentine soil in rice field, 2<sup>nd</sup> November 2022, K.W. Cheng, living culture <named-content xmlns:xlink="http://www.w3.org/1999/xlink" content-type="dwc:institutional_code" xlink:title="Department of Plant Pathology and Microbiology, National Taiwan University Culture Collection" xlink:href="http://grbio.org/institution/national-taiwan-university" xlink:type="simple">NTUPPMCC</named-content> 22-223.</p></tp:treatment-sec><tp:treatment-sec sec-type="notes" id="SECID0ENKAG"><title>Notes.</title><p><italic><tp:taxon-name><tp:taxon-name-part taxon-name-part-type="genus" reg="Pseudoxylomyces">Pseudoxylomyces</tp:taxon-name-part><tp:taxon-name-part taxon-name-part-type="species" reg="aquaticus">aquaticus</tp:taxon-name-part></tp:taxon-name></italic> was previously documented on submerged wood in Thailand. Our study recovered a single strain (<named-content xmlns:xlink="http://www.w3.org/1999/xlink" content-type="dwc:institutional_code" xlink:title="Department of Plant Pathology and Microbiology, National Taiwan University Culture Collection" xlink:href="http://grbio.org/institution/national-taiwan-university" xlink:type="simple">NTUPPMCC</named-content> 22-223) that clustered in a strongly supported clade (100%/1.00) with the ex-type strain (KUMCC 17-0312) established by <xref ref-type="bibr" rid="B37">Dong et al. (2020)</xref>, confirming its identity as <italic><tp:taxon-name><tp:taxon-name-part taxon-name-part-type="genus" reg="Pseudoxylomyces">Ps.</tp:taxon-name-part><tp:taxon-name-part taxon-name-part-type="species" reg="aquaticus">aquaticus</tp:taxon-name-part></tp:taxon-name></italic> (Fig. <xref ref-type="fig" rid="F6">6</xref>). In this study, we observed the immature conidia with 3 to 4 septa showing more orange-brown in color (Fig. <xref ref-type="fig" rid="F5">5C, D</xref>), a feature not described in previous study (<xref ref-type="bibr" rid="B37">Dong et al. 2020</xref>). In addition, this is the first discovery of the <italic><tp:taxon-name><tp:taxon-name-part taxon-name-part-type="genus" reg="Pseudoxylomyces">Pseudoxylomyces</tp:taxon-name-part></tp:taxon-name></italic> species in Taiwan.</p><fig id="F5" position="float" orientation="portrait"><object-id xmlns:xlink="http://www.w3.org/1999/xlink" content-type="doi" xlink:type="simple">10.3897/imafungus.16.155308.figure5</object-id><object-id xmlns:xlink="http://www.w3.org/1999/xlink" content-type="arpha" xlink:type="simple">AB63F097-DC26-5516-B5FE-3585083584A8</object-id><label>Figure 5.</label><caption><p>Morphology of <italic><tp:taxon-name><tp:taxon-name-part taxon-name-part-type="genus" reg="Pseudoxylomyces">Pseudoxylomyces</tp:taxon-name-part><tp:taxon-name-part taxon-name-part-type="species" reg="aquaticus">aquaticus</tp:taxon-name-part></tp:taxon-name></italic><named-content xmlns:xlink="http://www.w3.org/1999/xlink" content-type="dwc:institutional_code" xlink:title="Department of Plant Pathology and Microbiology, National Taiwan University Culture Collection" xlink:href="http://grbio.org/institution/national-taiwan-university" xlink:type="simple">NTUPPMCC</named-content> 22-223. <bold>A, B</bold> 14-days-old colony on PDA; <bold>C, D</bold> Immature conidia and conidiophores; <bold>E, F</bold> Conidia. Scale bars: 20 µm (<bold>C–F</bold>).</p></caption><graphic xmlns:xlink="http://www.w3.org/1999/xlink" xlink:href="imafungus-16-e155308-g005.jpg" position="float" orientation="portrait" xlink:type="simple" id="oo_1362316.jpg"><uri content-type="original_file" xlink:type="simple">https://binary.pensoft.net/fig/1362316</uri></graphic></fig><fig id="F6" position="float" orientation="portrait"><object-id xmlns:xlink="http://www.w3.org/1999/xlink" content-type="doi" xlink:type="simple">10.3897/imafungus.16.155308.figure6</object-id><object-id xmlns:xlink="http://www.w3.org/1999/xlink" content-type="arpha" xlink:type="simple">72FFBF73-7566-5750-9307-462DA95E5492</object-id><label>Figure 6.</label><caption><p>Maximum likelihood (<abbrev xmlns:xlink="http://www.w3.org/1999/xlink" xlink:title="maximum likelihood" id="ABBRID0EQNAG" xlink:type="simple">ML</abbrev>) phylogenetic tree based on a concatenated dataset of ITS, LSU, SSU, and <italic>tef-1</italic>. In total, 12 strains representing seven taxa were included in the concatenated dataset, with 2920 characters (ITS 526 bp, LSU 845 bp, SSU 643 bp, and <italic>tef-1</italic> 906 bp) including alignment gaps. The tree was rooted with <italic><tp:taxon-name><tp:taxon-name-part taxon-name-part-type="genus" reg="Corynespora">Corynespora</tp:taxon-name-part><tp:taxon-name-part taxon-name-part-type="species" reg="cassiicola">cassiicola</tp:taxon-name-part></tp:taxon-name></italic> CBS 100822. <abbrev xmlns:xlink="http://www.w3.org/1999/xlink" xlink:title="ML bootstrap values" id="ABBRID0EDOAG" xlink:type="simple">MLB</abbrev> ≥ 70% and <abbrev xmlns:xlink="http://www.w3.org/1999/xlink" xlink:title="Bayesian posterior probabilities" id="ABBRID0EHOAG" xlink:type="simple">BPPs</abbrev> ≥ 0.95 were shown at each node; values lower than these thresholds are indicated by a hyphen (–). The scale bar indicates the number of estimated substitutions per site. The strains introduced in this study are in red and novel species are in bold. The ex-type strains are marked with <sup>T</sup>.</p></caption><graphic xmlns:xlink="http://www.w3.org/1999/xlink" xlink:href="imafungus-16-e155308-g006.jpg" position="float" orientation="portrait" xlink:type="simple" id="oo_1362317.jpg"><uri content-type="original_file" xlink:type="simple">https://binary.pensoft.net/fig/1362317</uri></graphic></fig></tp:treatment-sec><ref-list><ref id="B37"><mixed-citation xmlns:xlink="http://www.w3.org/1999/xlink" xlink:type="simple"><person-group><name name-style="western"><surname>Dong</surname><given-names>W</given-names></name><name name-style="western"><surname>Wang</surname><given-names>B</given-names></name><etal/></person-group> (<year>2020</year>) <article-title>Freshwater <italic><tp:taxon-name><tp:taxon-name-part taxon-name-part-type="class">Dothideomycetes</tp:taxon-name-part></tp:taxon-name></italic>.</article-title><source>Fungal Diversity</source><volume>105</volume>: <fpage>319</fpage>–<lpage>575</lpage>. <ext-link xlink:href="10.1007/s13225-020-00463-5" ext-link-type="doi" xlink:type="simple">https://doi.org/10.1007/s13225-020-00463-5</ext-link></mixed-citation></ref></ref-list></tp:taxon-treatment>
