# Supplementary material for: ﻿Fungal frontiers in toxic terrain: Revealing culturable fungal communities in Serpentine paddy fields of Taiwan
Source: IMA Fungus. 2025 Jun 27;16:e155308. doi: 10.3897/imafungus.16.155308 (PMC12355036; doi:10.3897/imafungus.16.155308)
Supplement: XML Treatment for Pyrenochaetopsis [file imafungus.16.155308-treatment5.xml]

<!DOCTYPE tp:taxon-treatment
  PUBLIC "-//TaxonX//DTD Taxonomic Treatment Publishing DTD v0 20100105//EN" "tax-treatment-NSO.dtd">
<tp:taxon-treatment xmlns:tp="http://www.plazi.org/taxpub"><tp:treatment-meta><kwd-group><label>Taxon classification</label><kwd>
                  <named-content content-type="kingdom">Animalia</named-content>
                </kwd><kwd>
                  <named-content content-type="order">Pleosporales</named-content>
                </kwd><kwd>
                  <named-content content-type="family">Pyrenochaetopsidaceae</named-content>
                </kwd></kwd-group><mixed-citation publication-type="journal"><person-group><name><surname>Cheng</surname><given-names>Kai-Wen</given-names></name><name><surname>Yang</surname><given-names>Jiue-in</given-names></name><name><surname>Srimongkol</surname><given-names>Piroonporn</given-names></name><name><surname>Stadler</surname><given-names>Marc</given-names></name><name><surname>Karnchanatat</surname><given-names>Aphichart</given-names></name><name><surname>Ariyawansa</surname><given-names>Hiran A.</given-names></name></person-group><article-title>﻿Fungal frontiers in toxic terrain: Revealing culturable fungal communities in Serpentine paddy fields of Taiwan</article-title><source>IMA Fungus</source><day>27</day><month>06</month><year>2025</year><volume>16</volume><pub-id pub-id-type="doi">10.3897/imafungus.16.155308</pub-id></mixed-citation></tp:treatment-meta><tp:nomenclature><label>﻿</label><tp:taxon-name>
                <object-id xmlns:xlink="http://www.w3.org/1999/xlink" content-type="arpha" xlink:type="simple">1B7CBAFD-7FB9-54BC-935E-9D212876DBCD</object-id>
                <tp:taxon-name-part taxon-name-part-type="genus" reg="Pyrenochaetopsis">Pyrenochaetopsis</tp:taxon-name-part>
              </tp:taxon-name><tp:taxon-authority>Gruyter, Aveskamp &amp; Verkley</tp:taxon-authority></tp:nomenclature><tp:treatment-sec sec-type="notes" id="SECID0E4PAG"><title>Notes.</title><p>The genus <italic><tp:taxon-name><tp:taxon-name-part taxon-name-part-type="genus" reg="Pyrenochaetopsis">Pyrenochaetopsis</tp:taxon-name-part></tp:taxon-name></italic> was introduced by <xref ref-type="bibr" rid="B35">de Gruyter et al. (2010)</xref>, as a saprobe on <italic><tp:taxon-name><tp:taxon-name-part taxon-name-part-type="family">Poaceae</tp:taxon-name-part></tp:taxon-name></italic> and typified with <italic><tp:taxon-name><tp:taxon-name-part taxon-name-part-type="genus" reg="Pyrenochaetopsis">Py.</tp:taxon-name-part><tp:taxon-name-part taxon-name-part-type="species" reg="leptospora">leptospora</tp:taxon-name-part></tp:taxon-name></italic>. Currently, 27 species are recognized in MycoBank (Accession date: March 10, 2025) for <italic><tp:taxon-name><tp:taxon-name-part taxon-name-part-type="genus" reg="Pyrenochaetopsis">Pyrenochaetopsis</tp:taxon-name-part></tp:taxon-name></italic>. <italic><tp:taxon-name><tp:taxon-name-part taxon-name-part-type="genus" reg="Pyrenochaetopsis">Pyrenochaetopsis</tp:taxon-name-part></tp:taxon-name></italic> species have been described based on either their sexual or asexual stages or both. The asexual stage is characterized by olivaceous to olivaceous-black or pale brown to brown, solitary to confluent, superficial or submerged, globose to subglobose pycnidial conidiomata that may have a non-papillate or papillate ostiolar neck. The pycnidial wall, composed of textura angularis or textura globulosa, is pseudoparenchymatous and often bears setae. Conidiogenous cells are phialidic, hyaline, and born on acropleurogenous conidiophores. The conidia are aseptate, hyaline, ovoid to cylindrical or oblong, smooth-walled and guttulate (<xref ref-type="bibr" rid="B35">de Gruyter et al. 2010</xref>; <xref ref-type="bibr" rid="B138">Valenzuela-Lopez et al. 2018</xref>; <xref ref-type="bibr" rid="B124">Samarakoon et al. 2024</xref>). The sexual stage is represented by brown to dark brown or dark grey to black, globose to subglobose, solitary or scattered, superficial or immersed to semi-immersed ascomata with short papillate ostiole covered with reddish-brown setae, and a pseudoparenchymatous peridium composed of dark brown, <bold><italic>textura angularis</italic></bold> to <bold><italic>textura prismatica</italic></bold>. Asci are cylindric-clavate, fissitunicate, bitunicate and eight-spored. Ascospores are hyaline to pale brown, yellowish-brown, or yellowish-gray, fusiform to oblong in shape, smooth-walled, and three- to four-septate (<xref ref-type="bibr" rid="B95">Mapook et al. 2020</xref>; <xref ref-type="bibr" rid="B114">Phookamsak et al. 2022</xref>; <xref ref-type="bibr" rid="B1">Absalan et al. 2024</xref>). These species are widely distributed around the world and can be found in diverse ecological niches, functioning as saprobes, endophytes, or pathogens (<xref ref-type="bibr" rid="B35">de Gruyter et al. 2010</xref>; <xref ref-type="bibr" rid="B133">Surono et al. 2023</xref>). However, most of the species are associated with plant debris, soil, or dung while some have also been discovered on opportunistic infections in nematode cysts or human tissues (<xref ref-type="bibr" rid="B138">Valenzuela-Lopez et al. 2018</xref>).</p></tp:treatment-sec><ref-list><ref id="B35"><mixed-citation xmlns:xlink="http://www.w3.org/1999/xlink" xlink:type="simple"><person-group><name name-style="western"><surname>de Gruyter</surname><given-names>J</given-names></name><name name-style="western"><surname>Woudenberg</surname><given-names>JH</given-names></name><etal/></person-group> (<year>2010</year>) <article-title>Systematic reappraisal of species in <tp:taxon-name><tp:taxon-name-part taxon-name-part-type="genus">Phoma</tp:taxon-name-part><tp:taxon-name-part taxon-name-part-type="infraspecific-rank">section</tp:taxon-name-part><tp:taxon-name-part taxon-name-part-type="section">Paraphoma</tp:taxon-name-part></tp:taxon-name>, <italic><tp:taxon-name><tp:taxon-name-part taxon-name-part-type="genus">Pyrenochaeta</tp:taxon-name-part></tp:taxon-name></italic> and <italic><tp:taxon-name><tp:taxon-name-part taxon-name-part-type="genus">Pleurophoma</tp:taxon-name-part></tp:taxon-name></italic>.</article-title><source>Mycologia</source><volume>102</volume>(<issue>5</issue>): <fpage>1066</fpage>–<lpage>1081</lpage>. <ext-link xlink:href="10.3852/09-240" ext-link-type="doi" xlink:type="simple">https://doi.org/10.3852/09-240</ext-link></mixed-citation></ref><ref id="B138"><mixed-citation xmlns:xlink="http://www.w3.org/1999/xlink" xlink:type="simple"><person-group><name name-style="western"><surname>Valenzuela-Lopez</surname><given-names>N</given-names></name><name name-style="western"><surname>Cano-Lira</surname><given-names>JF</given-names></name><etal/></person-group> (<year>2018</year>) <article-title>Coelomycetous <italic><tp:taxon-name><tp:taxon-name-part taxon-name-part-type="class">Dothideomycetes</tp:taxon-name-part></tp:taxon-name></italic> with emphasis on the families <italic><tp:taxon-name><tp:taxon-name-part taxon-name-part-type="family">Cucurbitariaceae</tp:taxon-name-part></tp:taxon-name></italic> and <italic><tp:taxon-name><tp:taxon-name-part taxon-name-part-type="family">Didymellaceae</tp:taxon-name-part></tp:taxon-name></italic>.</article-title><source>Studies in Mycology</source><volume>90</volume>(<issue>1</issue>): <fpage>1</fpage>–<lpage>69</lpage>. <ext-link xlink:href="10.1016/j.simyco.2017.11.003" ext-link-type="doi" xlink:type="simple">https://doi.org/10.1016/j.simyco.2017.11.003</ext-link></mixed-citation></ref><ref id="B124"><mixed-citation xmlns:xlink="http://www.w3.org/1999/xlink" xlink:type="simple"><person-group><name name-style="western"><surname>Samarakoon</surname><given-names>BC</given-names></name><name name-style="western"><surname>Wanasinghe</surname><given-names>DN</given-names></name><etal/></person-group> (<year>2024</year>) <article-title>Exploring fungi: a taxonomic and phylogenetic study of leaf-inhabiting <italic><tp:taxon-name><tp:taxon-name-part taxon-name-part-type="phylum">Ascomycota</tp:taxon-name-part></tp:taxon-name></italic> in <italic><tp:taxon-name><tp:taxon-name-part taxon-name-part-type="genus">Musa</tp:taxon-name-part></tp:taxon-name></italic> species from northern Thailand, with a global checklist.</article-title><source>Mycosphere</source><volume>15</volume>(<issue>1</issue>): <fpage>1901</fpage>–<lpage>2174</lpage>. <ext-link xlink:href="10.5943/mycosphere/15/1/17" ext-link-type="doi" xlink:type="simple">https://doi.org/10.5943/mycosphere/15/1/17</ext-link></mixed-citation></ref><ref id="B95"><mixed-citation xmlns:xlink="http://www.w3.org/1999/xlink" xlink:type="simple"><person-group><name name-style="western"><surname>Mapook</surname><given-names>A</given-names></name><name name-style="western"><surname>Hyde</surname><given-names>KD</given-names></name><etal/></person-group> (<year>2020</year>) <article-title>Taxonomic and phylogenetic contributions to fungi associated with the invasive weed <italic><tp:taxon-name><tp:taxon-name-part taxon-name-part-type="genus">Chromolaena</tp:taxon-name-part><tp:taxon-name-part taxon-name-part-type="species">odorata</tp:taxon-name-part></tp:taxon-name></italic> (Siam weed).</article-title><source>Fungal Diversity</source><volume>101</volume>: <fpage>1</fpage>–<lpage>175</lpage>. <ext-link xlink:href="10.1007/s13225-020-00444-8" ext-link-type="doi" xlink:type="simple">https://doi.org/10.1007/s13225-020-00444-8</ext-link></mixed-citation></ref><ref id="B114"><mixed-citation xmlns:xlink="http://www.w3.org/1999/xlink" xlink:type="simple"><person-group><name name-style="western"><surname>Phookamsak</surname><given-names>R</given-names></name><name name-style="western"><surname>Jiang</surname><given-names>H</given-names></name><etal/></person-group> (<year>2022</year>) <article-title>Bambusicolous fungi in <italic><tp:taxon-name><tp:taxon-name-part taxon-name-part-type="order">Pleosporales</tp:taxon-name-part></tp:taxon-name></italic>: Introducing four novel taxa and a new habitat record for <italic><tp:taxon-name><tp:taxon-name-part taxon-name-part-type="genus">Anastomitrabeculia</tp:taxon-name-part><tp:taxon-name-part taxon-name-part-type="species">didymospora</tp:taxon-name-part></tp:taxon-name></italic>.</article-title><source>Journal of Fungi</source><volume>8</volume>(<issue>6</issue>): <fpage>630</fpage>. <ext-link xlink:href="10.3390/jof8060630" ext-link-type="doi" xlink:type="simple">https://doi.org/10.3390/jof8060630</ext-link></mixed-citation></ref><ref id="B1"><mixed-citation xmlns:xlink="http://www.w3.org/1999/xlink" xlink:type="simple"><person-group><name name-style="western"><surname>Absalan</surname><given-names>S</given-names></name><name name-style="western"><surname>Armand</surname><given-names>A</given-names></name><etal/></person-group> (<year>2024</year>) <article-title>Diversity of pleosporalean fungi isolated from rice (<italic><tp:taxon-name><tp:taxon-name-part taxon-name-part-type="genus">Oryza</tp:taxon-name-part><tp:taxon-name-part taxon-name-part-type="species">sativa</tp:taxon-name-part></tp:taxon-name></italic> L.) in Northern Thailand and descriptions of five new species.</article-title><source>Journal of Fungi</source><volume>10</volume>(<issue>11</issue>): <fpage>763</fpage>. <ext-link xlink:href="10.3390/jof10110763" ext-link-type="doi" xlink:type="simple">https://doi.org/10.3390/jof10110763</ext-link></mixed-citation></ref><ref id="B133"><mixed-citation xmlns:xlink="http://www.w3.org/1999/xlink" xlink:type="simple"><person-group><name name-style="western"><surname>Surono</surname><given-names>S</given-names></name><name name-style="western"><surname>Zaffan</surname><given-names>ZR</given-names></name><etal/></person-group> (<year>2023</year>) The first report of <italic><tp:taxon-name><tp:taxon-name-part taxon-name-part-type="genus">Pyrenochaetopsis</tp:taxon-name-part><tp:taxon-name-part taxon-name-part-type="species">terricola</tp:taxon-name-part></tp:taxon-name></italic> as a dark septate endophytic fungus antagonistic to <italic><tp:taxon-name><tp:taxon-name-part taxon-name-part-type="genus">Fusarium</tp:taxon-name-part><tp:taxon-name-part taxon-name-part-type="species">oxysporum</tp:taxon-name-part></tp:taxon-name></italic> f. sp. Lycopersici, a pathogen causing wilt disease in tomato plants. Research Square. <ext-link xlink:href="10.21203/rs.3.rs-2823666/v1" ext-link-type="doi" xlink:type="simple">https://doi.org/10.21203/rs.3.rs-2823666/v1</ext-link></mixed-citation></ref></ref-list></tp:taxon-treatment>
