# Supplementary material for: ﻿Fungal frontiers in toxic terrain: Revealing culturable fungal communities in Serpentine paddy fields of Taiwan
Source: IMA Fungus. 2025 Jun 27;16:e155308. doi: 10.3897/imafungus.16.155308 (PMC12355036; doi:10.3897/imafungus.16.155308)
Supplement: XML Treatment for Pyrenochaetopsis paucisetosa [file imafungus.16.155308-treatment6.xml]

<!DOCTYPE tp:taxon-treatment
  PUBLIC "-//TaxonX//DTD Taxonomic Treatment Publishing DTD v0 20100105//EN" "tax-treatment-NSO.dtd">
<tp:taxon-treatment xmlns:tp="http://www.plazi.org/taxpub"><tp:treatment-meta><kwd-group><label>Taxon classification</label><kwd>
                  <named-content content-type="kingdom">Animalia</named-content>
                </kwd><kwd>
                  <named-content content-type="order">Pleosporales</named-content>
                </kwd><kwd>
                  <named-content content-type="family">Pyrenochaetopsidaceae</named-content>
                </kwd></kwd-group><mixed-citation publication-type="journal"><person-group><name><surname>Cheng</surname><given-names>Kai-Wen</given-names></name><name><surname>Yang</surname><given-names>Jiue-in</given-names></name><name><surname>Srimongkol</surname><given-names>Piroonporn</given-names></name><name><surname>Stadler</surname><given-names>Marc</given-names></name><name><surname>Karnchanatat</surname><given-names>Aphichart</given-names></name><name><surname>Ariyawansa</surname><given-names>Hiran A.</given-names></name></person-group><article-title>﻿Fungal frontiers in toxic terrain: Revealing culturable fungal communities in Serpentine paddy fields of Taiwan</article-title><source>IMA Fungus</source><day>27</day><month>06</month><year>2025</year><volume>16</volume><pub-id pub-id-type="doi">10.3897/imafungus.16.155308</pub-id></mixed-citation></tp:treatment-meta><tp:nomenclature><label>﻿</label><tp:taxon-name>
                <object-id xmlns:xlink="http://www.w3.org/1999/xlink" content-type="arpha" xlink:type="simple">07D4131E-E4B9-5BDB-9D2E-6F760E4AB9D1</object-id>
                <tp:taxon-name-part taxon-name-part-type="genus" reg="Pyrenochaetopsis">Pyrenochaetopsis</tp:taxon-name-part>
                <tp:taxon-name-part taxon-name-part-type="species" reg="paucisetosa">paucisetosa</tp:taxon-name-part>
                <object-id xmlns:xlink="http://www.w3.org/1999/xlink" content-type="mycobank" xlink:type="simple">MB819766</object-id>
              </tp:taxon-name><tp:taxon-authority>N. Valenzuela-Lopez, J.F. Cano, J. Guarro &amp; A.M. Stchigel (2018)</tp:taxon-authority><xref ref-type="fig" rid="F7">Fig. 7</xref></tp:nomenclature><tp:treatment-sec sec-type="description" id="SECID0EEUAG"><title>Description.</title><p><bold><italic>Sexual morph</italic></bold> undetermined. <bold><italic>Asexual morph Conidiomata</italic></bold> 128–219 µm, pycnidial, globose to subglobose, dark brown, ostiolate, with dark brown, septate setae, superficial on WA and carnation leaves. <bold><italic>Pycnidial wall</italic></bold> textura angularis, septate setae, brown, pseudoparenchymatous cells. <bold><italic>Conidiogenous cells</italic></bold> hyaline, phialidic, smooth-walled, 3.6–5.0 µm × 2.9–4.1 µm (x̄ = 4.1 × 3.5 µm, n = 30). <bold><italic>Conidia</italic></bold> hyaline, cylindrical to ellipsoidal, aseptate, with 2 small guttules, 3.7–4.7 µm × 1.5–2.1 µm (x̄ = 4.2 × 1.8 µm, L/W ratio = 2.4, n = 30).</p></tp:treatment-sec><tp:treatment-sec sec-type="description" id="SECID0E2UAG"><title>Culture characteristics.</title><p>Colony exhibit slow growth, reaching 28 mm diam with pale gray, floccose surface, smooth margins, and medium-gray on the reverse side of the colony.</p></tp:treatment-sec><tp:treatment-sec sec-type="material" id="SECID0EAVAG"><title>Material examined.</title><p>TAIWAN • Wanrung Township, Hualien County, <named-content xmlns:xlink="http://www.w3.org/1999/xlink" content-type="dwc:verbatimCoordinates" xlink:type="simple"><named-content content-type="geo-json" specific-use="{&#34;type&#34;:&#34;Point&#34;,&#34;coordinates&#34;:[121.411611,23.711444]}" id="NCID0EJVAG" xlink:type="simple">23°42'41.2"N, 121°24'41.8"E</named-content></named-content>, serpentine soil in rice field, 2<sup>nd</sup> November 2022, K.W Cheng, living culture <named-content xmlns:xlink="http://www.w3.org/1999/xlink" content-type="dwc:institutional_code" xlink:title="Department of Plant Pathology and Microbiology, National Taiwan University Culture Collection" xlink:href="http://grbio.org/institution/national-taiwan-university" xlink:type="simple">NTUPPMCC</named-content> 22-227.</p></tp:treatment-sec><tp:treatment-sec sec-type="notes" id="SECID0EUVAG"><title>Notes.</title><p>In the present study, strain <named-content xmlns:xlink="http://www.w3.org/1999/xlink" content-type="dwc:institutional_code" xlink:title="Department of Plant Pathology and Microbiology, National Taiwan University Culture Collection" xlink:href="http://grbio.org/institution/national-taiwan-university" xlink:type="simple">NTUPPMCC</named-content> 22-227 identified as <italic><tp:taxon-name><tp:taxon-name-part taxon-name-part-type="genus" reg="Pyrenochaetopsis">Pyrenochaetopsis</tp:taxon-name-part><tp:taxon-name-part taxon-name-part-type="species" reg="paucisetosa">paucisetosa</tp:taxon-name-part></tp:taxon-name></italic>, clustering in a strongly supported clade (100%/1.00) with the type strain of <italic><tp:taxon-name><tp:taxon-name-part taxon-name-part-type="genus" reg="Pyrenochaetopsis">Py.</tp:taxon-name-part><tp:taxon-name-part taxon-name-part-type="species" reg="paucisetosa">paucisetosa</tp:taxon-name-part></tp:taxon-name></italic> (UTHSC DI16-193) in multi-gene phylogeny analysis (Fig. <xref ref-type="fig" rid="F8">8</xref>; <xref ref-type="bibr" rid="B138">Valenzuela-Lopez et al. 2018</xref>). Previous reports indicate that <italic><tp:taxon-name><tp:taxon-name-part taxon-name-part-type="genus" reg="Pyrenochaetopsis">Py.</tp:taxon-name-part><tp:taxon-name-part taxon-name-part-type="species" reg="paucisetosa">paucisetosa</tp:taxon-name-part></tp:taxon-name></italic> has been isolated from a human toe nail in USA (<xref ref-type="bibr" rid="B138">Valenzuela-Lopez et al. 2018</xref>) and from freshwater sediment in Korea (<xref ref-type="bibr" rid="B50">Goh et al. 2020</xref>). The culture characteristics of <named-content xmlns:xlink="http://www.w3.org/1999/xlink" content-type="dwc:institutional_code" xlink:title="Department of Plant Pathology and Microbiology, National Taiwan University Culture Collection" xlink:href="http://grbio.org/institution/national-taiwan-university" xlink:type="simple">NTUPPMCC</named-content> 22-227 on PDA were similar to those of the ex-holotype of <italic><tp:taxon-name><tp:taxon-name-part taxon-name-part-type="genus" reg="Pyrenochaetopsis">Py.</tp:taxon-name-part><tp:taxon-name-part taxon-name-part-type="species" reg="paucisetosa">paucisetosa</tp:taxon-name-part></tp:taxon-name></italic> (UTHSC DI16-193). However, the conidia of <italic><tp:taxon-name><tp:taxon-name-part taxon-name-part-type="genus" reg="Pyrenochaetopsis">Py.</tp:taxon-name-part><tp:taxon-name-part taxon-name-part-type="species" reg="paucisetosa">paucisetosa</tp:taxon-name-part></tp:taxon-name></italic><named-content xmlns:xlink="http://www.w3.org/1999/xlink" content-type="dwc:institutional_code" xlink:title="Department of Plant Pathology and Microbiology, National Taiwan University Culture Collection" xlink:href="http://grbio.org/institution/national-taiwan-university" xlink:type="simple">NTUPPMCC</named-content> 22-227 in our study were more elongated than previous reports (x̄ = 4.2 × 1.8 µm versus 3.6 × 1.9 µm) (Fig. <xref ref-type="fig" rid="F7">7</xref>; <xref ref-type="bibr" rid="B138">Valenzuela-Lopez et al. 2018</xref>; <xref ref-type="bibr" rid="B50">Goh et al. 2020</xref>). Furthermore, this is the first record of <italic><tp:taxon-name><tp:taxon-name-part taxon-name-part-type="genus" reg="Pyrenochaetopsis">Py.</tp:taxon-name-part><tp:taxon-name-part taxon-name-part-type="species" reg="paucisetosa">paucisetosa</tp:taxon-name-part></tp:taxon-name></italic> in Taiwan, as well as its first occurrence in paddy field soil.</p><fig id="F7" position="float" orientation="portrait"><object-id xmlns:xlink="http://www.w3.org/1999/xlink" content-type="doi" xlink:type="simple">10.3897/imafungus.16.155308.figure7</object-id><object-id xmlns:xlink="http://www.w3.org/1999/xlink" content-type="arpha" xlink:type="simple">AB62B1B1-7D08-5D88-90CB-AB2184F0CC9F</object-id><label>Figure 7.</label><caption><p>Morphology of <italic><tp:taxon-name><tp:taxon-name-part taxon-name-part-type="genus" reg="Pyrenochaetopsis">Pyrenochaetopsis</tp:taxon-name-part><tp:taxon-name-part taxon-name-part-type="species" reg="paucisetosa">paucisetosa</tp:taxon-name-part></tp:taxon-name></italic><named-content xmlns:xlink="http://www.w3.org/1999/xlink" content-type="dwc:institutional_code" xlink:title="Department of Plant Pathology and Microbiology, National Taiwan University Culture Collection" xlink:href="http://grbio.org/institution/national-taiwan-university" xlink:type="simple">NTUPPMCC</named-content> 22-227. <bold>A, B</bold> 14-days-old colony on PDA; <bold>C</bold> Conidiomata; <bold>D</bold> Squashed conidiomata; <bold>E</bold> Conidiogenous cells; <bold>F–H</bold> Conidia. Scale bars: 0.2 mm (<bold>C</bold>); 0.1 mm (<bold>D</bold>); 10 µm (<bold>E, F</bold>); 5 µm (<bold>G, H</bold>).</p></caption><graphic xmlns:xlink="http://www.w3.org/1999/xlink" xlink:href="imafungus-16-e155308-g007.jpg" position="float" orientation="portrait" xlink:type="simple" id="oo_1362318.jpg"><uri content-type="original_file" xlink:type="simple">https://binary.pensoft.net/fig/1362318</uri></graphic></fig><fig id="F8" position="float" orientation="portrait"><object-id xmlns:xlink="http://www.w3.org/1999/xlink" content-type="doi" xlink:type="simple">10.3897/imafungus.16.155308.figure8</object-id><object-id xmlns:xlink="http://www.w3.org/1999/xlink" content-type="arpha" xlink:type="simple">264D0369-428F-51D2-89D5-D41AD0F0341E</object-id><label>Figure 8.</label><caption><p>Maximum likelihood (<abbrev xmlns:xlink="http://www.w3.org/1999/xlink" xlink:title="maximum likelihood" id="ABBRID0E11AG" xlink:type="simple">ML</abbrev>) phylogenetic tree based on a concatenated dataset of ITS, LSU, <italic>rpb2</italic>, and <italic>tub2</italic>. In total, 52 strains representing 29 taxa were included in the concatenated dataset, with 2453 characters (ITS 451 bp, LSU 845 bp, <italic>rpb2</italic> 815 bp, and <italic>tub2</italic> 342 bp) including alignment gaps. The tree was rooted with <italic><tp:taxon-name><tp:taxon-name-part taxon-name-part-type="genus" reg="Neopyrenochaetopsis">Neopyrenochaetopsis</tp:taxon-name-part><tp:taxon-name-part taxon-name-part-type="species" reg="hominis">hominis</tp:taxon-name-part></tp:taxon-name></italic> CBS 143033. <abbrev xmlns:xlink="http://www.w3.org/1999/xlink" xlink:title="ML bootstrap values" id="ABBRID0ER2AG" xlink:type="simple">MLB</abbrev> ≥ 70% and <abbrev xmlns:xlink="http://www.w3.org/1999/xlink" xlink:title="Bayesian posterior probabilities" id="ABBRID0EV2AG" xlink:type="simple">BPPs</abbrev> ≥ 0.95 were shown at each node; values lower than these thresholds are indicated by a hyphen (–). The scale bar indicates the number of estimated substitutions per site. The strains introduced in this study are in red and novel species are in bold. The ex-type strains are marked with <sup>T</sup>.</p></caption><graphic xmlns:xlink="http://www.w3.org/1999/xlink" xlink:href="imafungus-16-e155308-g008.jpg" position="float" orientation="portrait" xlink:type="simple" id="oo_1362319.jpg"><uri content-type="original_file" xlink:type="simple">https://binary.pensoft.net/fig/1362319</uri></graphic></fig></tp:treatment-sec><ref-list><ref id="B138"><mixed-citation xmlns:xlink="http://www.w3.org/1999/xlink" xlink:type="simple"><person-group><name name-style="western"><surname>Valenzuela-Lopez</surname><given-names>N</given-names></name><name name-style="western"><surname>Cano-Lira</surname><given-names>JF</given-names></name><etal/></person-group> (<year>2018</year>) <article-title>Coelomycetous <italic><tp:taxon-name><tp:taxon-name-part taxon-name-part-type="class">Dothideomycetes</tp:taxon-name-part></tp:taxon-name></italic> with emphasis on the families <italic><tp:taxon-name><tp:taxon-name-part taxon-name-part-type="family">Cucurbitariaceae</tp:taxon-name-part></tp:taxon-name></italic> and <italic><tp:taxon-name><tp:taxon-name-part taxon-name-part-type="family">Didymellaceae</tp:taxon-name-part></tp:taxon-name></italic>.</article-title><source>Studies in Mycology</source><volume>90</volume>(<issue>1</issue>): <fpage>1</fpage>–<lpage>69</lpage>. <ext-link xlink:href="10.1016/j.simyco.2017.11.003" ext-link-type="doi" xlink:type="simple">https://doi.org/10.1016/j.simyco.2017.11.003</ext-link></mixed-citation></ref><ref id="B50"><mixed-citation xmlns:xlink="http://www.w3.org/1999/xlink" xlink:type="simple"><person-group><name name-style="western"><surname>Goh</surname><given-names>J</given-names></name><name name-style="western"><surname>Jeon</surname><given-names>YJ</given-names></name><etal/></person-group> (<year>2020</year>) <article-title>Isolation and characterization of eleven unrecorded <italic><tp:taxon-name><tp:taxon-name-part taxon-name-part-type="subphylum">Pezizomycotina</tp:taxon-name-part></tp:taxon-name></italic> species from freshwater ecosystems in Korea.</article-title><source>The Korean Journal of Mycology</source><volume>48</volume>(<issue>4</issue>): <fpage>423</fpage>–<lpage>443</lpage>.</mixed-citation></ref></ref-list></tp:taxon-treatment>
