# Supplementary material for: ﻿Fungal frontiers in toxic terrain: Revealing culturable fungal communities in Serpentine paddy fields of Taiwan
Source: IMA Fungus. 2025 Jun 27;16:e155308. doi: 10.3897/imafungus.16.155308 (PMC12355036; doi:10.3897/imafungus.16.155308)
Supplement: XML Treatment for Pyrenochaetopsis oryzicola [file imafungus.16.155308-treatment7.xml]

<!DOCTYPE tp:taxon-treatment
  PUBLIC "-//TaxonX//DTD Taxonomic Treatment Publishing DTD v0 20100105//EN" "tax-treatment-NSO.dtd">
<tp:taxon-treatment xmlns:tp="http://www.plazi.org/taxpub"><tp:treatment-meta><kwd-group><label>Taxon classification</label><kwd>
                  <named-content content-type="kingdom">Animalia</named-content>
                </kwd><kwd>
                  <named-content content-type="order">Pleosporales</named-content>
                </kwd><kwd>
                  <named-content content-type="family">Pyrenochaetopsidaceae</named-content>
                </kwd></kwd-group><mixed-citation publication-type="journal"><person-group><name><surname>Cheng</surname><given-names>Kai-Wen</given-names></name><name><surname>Yang</surname><given-names>Jiue-in</given-names></name><name><surname>Srimongkol</surname><given-names>Piroonporn</given-names></name><name><surname>Stadler</surname><given-names>Marc</given-names></name><name><surname>Karnchanatat</surname><given-names>Aphichart</given-names></name><name><surname>Ariyawansa</surname><given-names>Hiran A.</given-names></name></person-group><article-title>﻿Fungal frontiers in toxic terrain: Revealing culturable fungal communities in Serpentine paddy fields of Taiwan</article-title><source>IMA Fungus</source><day>27</day><month>06</month><year>2025</year><volume>16</volume><pub-id pub-id-type="doi">10.3897/imafungus.16.155308</pub-id></mixed-citation></tp:treatment-meta><tp:nomenclature><label>﻿</label><tp:taxon-name>
                <object-id xmlns:xlink="http://www.w3.org/1999/xlink" content-type="arpha" xlink:type="simple">7BF74E62-A94B-5CEF-ADFB-8866F5297F48</object-id>
                <tp:taxon-name-part taxon-name-part-type="genus" reg="Pyrenochaetopsis">Pyrenochaetopsis</tp:taxon-name-part>
                <tp:taxon-name-part taxon-name-part-type="species" reg="oryzicola">oryzicola</tp:taxon-name-part>
                <object-id xmlns:xlink="http://www.w3.org/1999/xlink" content-type="mycobank" xlink:type="simple">MB902535</object-id>
              </tp:taxon-name><tp:taxon-authority>S. Absalan, S. Lumyong &amp; K.D. Hyde (2024)</tp:taxon-authority><xref ref-type="fig" rid="F9">Fig. 9</xref></tp:nomenclature><tp:treatment-sec sec-type="description" id="SECID0EN4AG"><title>Description.</title><p><bold><italic>Sexual morph</italic></bold> undetermined. <bold><italic>Asexual morph</italic></bold> Sporulation difficult on PDA and <abbrev xmlns:xlink="http://www.w3.org/1999/xlink" xlink:title="malt extract agar" id="ABBRID0E24AG" xlink:type="simple">MEA</abbrev>, conidiomata produced on carnation leaves and on the surface or submerged in WA. <bold><italic>Conidiomata</italic></bold> 140–196 µm, pycnidial, brown, globose to subglobose, ostiolate, superficial on WA and carnation leaves, with dark brown, septate setae. <bold><italic>Pycnidial wall</italic></bold> textura angularis to globulosa, brown, pseudoparenchymatous cells. <bold><italic>Conidiogenous cells</italic></bold> hyaline, phialidic, smooth-walled, and hard to distinguish from the pycnidial wall 3.3–5.6 µm × 3.0–4.6 µm (x̄ = 4.4 × 3.5 µm, n = 30). <bold><italic>Conidia</italic></bold> hyaline, cylindrical to ellipsoidal, aseptate, with 2 small but obvious guttules, 3.6–5.1 µm × 1.7–2.5 µm (x̄ = 4.3 × 2.2 µm, L/W ratio = 2.03, n = 50).</p></tp:treatment-sec><tp:treatment-sec sec-type="description" id="SECID0EL5AG"><title>Culture characteristics.</title><p>Colony reaching 45 mm diam with greenish-gray, flat, velvety to floccose surface and smooth margins, and similar to reverse side of the colony.</p></tp:treatment-sec><tp:treatment-sec sec-type="material" id="SECID0EQ5AG"><title>Material examined.</title><p>TAIWAN • Wanrung Township, Hualien County, <named-content xmlns:xlink="http://www.w3.org/1999/xlink" content-type="dwc:verbatimCoordinates" xlink:type="simple"><named-content content-type="geo-json" specific-use="{&#34;type&#34;:&#34;Point&#34;,&#34;coordinates&#34;:[121.413389,23.711194]}" id="NCID0EZ5AG" xlink:type="simple">23°42'40.3"N, 121°24'48.2"E</named-content></named-content>, serpentine soil in rice field, 2<sup>nd</sup> November 2022, K.W Cheng, living culture <named-content xmlns:xlink="http://www.w3.org/1999/xlink" content-type="dwc:institutional_code" xlink:title="Department of Plant Pathology and Microbiology, National Taiwan University Culture Collection" xlink:href="http://grbio.org/institution/national-taiwan-university" xlink:type="simple">NTUPPMCC</named-content> 22-228 to 242.</p></tp:treatment-sec><tp:treatment-sec sec-type="notes" id="SECID0EE6AG"><title>Notes.</title><p><italic><tp:taxon-name><tp:taxon-name-part taxon-name-part-type="genus" reg="Pyrenochaetopsis">Pyrenochaetopsis</tp:taxon-name-part><tp:taxon-name-part taxon-name-part-type="species" reg="oryzicola">oryzicola</tp:taxon-name-part></tp:taxon-name></italic> was originally reported from dead panicles of <italic><tp:taxon-name><tp:taxon-name-part taxon-name-part-type="genus" reg="Oryza">Oryza</tp:taxon-name-part><tp:taxon-name-part taxon-name-part-type="species" reg="sativa">sativa</tp:taxon-name-part></tp:taxon-name></italic> in paddy fields in Thailand (<xref ref-type="bibr" rid="B1">Absalan et al. 2024</xref>). In the present, in both single- and multi-gene phylogenetic analyses showed that strains from <named-content xmlns:xlink="http://www.w3.org/1999/xlink" content-type="dwc:institutional_code" xlink:title="Department of Plant Pathology and Microbiology, National Taiwan University Culture Collection" xlink:href="http://grbio.org/institution/national-taiwan-university" xlink:type="simple">NTUPPMCC</named-content> 22-228 to 242 isolated in this study, grouped with the clade containing the ex-type strain of <italic><tp:taxon-name><tp:taxon-name-part taxon-name-part-type="genus" reg="Pyrenochaetopsis">Py.</tp:taxon-name-part><tp:taxon-name-part taxon-name-part-type="species" reg="oryzicola">oryzicola</tp:taxon-name-part></tp:taxon-name></italic> (MFLUCC 24-0042) (Fig. <xref ref-type="fig" rid="F8">8</xref>). Consequently, these strains were identified as <italic><tp:taxon-name><tp:taxon-name-part taxon-name-part-type="genus" reg="Pyrenochaetopsis">Pyrenochaetopsis</tp:taxon-name-part><tp:taxon-name-part taxon-name-part-type="species" reg="oryzicola">oryzicola</tp:taxon-name-part></tp:taxon-name></italic>. Their culture characteristics on PDA, along with conidial morphology, were consistent with those of the epitype of <italic><tp:taxon-name><tp:taxon-name-part taxon-name-part-type="genus" reg="Pyrenochaetopsis">Py.</tp:taxon-name-part><tp:taxon-name-part taxon-name-part-type="species" reg="oryzicola">oryzicola</tp:taxon-name-part></tp:taxon-name></italic> (MFLU 24-0319). However, the conidiogenous cells of <italic><tp:taxon-name><tp:taxon-name-part taxon-name-part-type="genus" reg="Pyrenochaetopsis">Py.</tp:taxon-name-part><tp:taxon-name-part taxon-name-part-type="species" reg="oryzicola">oryzicola</tp:taxon-name-part></tp:taxon-name></italic><named-content xmlns:xlink="http://www.w3.org/1999/xlink" content-type="dwc:institutional_code" xlink:title="Department of Plant Pathology and Microbiology, National Taiwan University Culture Collection" xlink:href="http://grbio.org/institution/national-taiwan-university" xlink:type="simple">NTUPPMCC</named-content> 22-229 isolated in our study were larger than those reported in the previous study (x̄ = 4.5 × 3.5 µm versus 1.5 × 1.0 µm) (Fig. <xref ref-type="fig" rid="F9">9</xref>; <xref ref-type="bibr" rid="B1">Absalan et al. 2024</xref>).</p><fig id="F9" position="float" orientation="portrait"><object-id xmlns:xlink="http://www.w3.org/1999/xlink" content-type="doi" xlink:type="simple">10.3897/imafungus.16.155308.figure9</object-id><object-id xmlns:xlink="http://www.w3.org/1999/xlink" content-type="arpha" xlink:type="simple">413CE506-0BF1-55EC-B599-A2D5C43B3AB5</object-id><label>Figure 9.</label><caption><p>Morphology of <italic><tp:taxon-name><tp:taxon-name-part taxon-name-part-type="genus" reg="Pyrenochaetopsis">Pyrenochaetopsis</tp:taxon-name-part><tp:taxon-name-part taxon-name-part-type="species" reg="oryzicola">oryzicola</tp:taxon-name-part></tp:taxon-name></italic><named-content xmlns:xlink="http://www.w3.org/1999/xlink" content-type="dwc:institutional_code" xlink:title="Department of Plant Pathology and Microbiology, National Taiwan University Culture Collection" xlink:href="http://grbio.org/institution/national-taiwan-university" xlink:type="simple">NTUPPMCC</named-content> 22-229. <bold>A, B</bold> 14-days-old colony on PDA; <bold>C</bold> Conidiomata; <bold>D</bold> Squashed conidiomata; <bold>E</bold> Conidiogenous cells; <bold>F</bold> Conidia. Scale bars: 0.5 mm (<bold>C</bold>); 0.1 mm (<bold>D</bold>); 10 µm (<bold>E, F</bold>).</p></caption><graphic xmlns:xlink="http://www.w3.org/1999/xlink" xlink:href="imafungus-16-e155308-g009.jpg" position="float" orientation="portrait" xlink:type="simple" id="oo_1362320.jpg"><uri content-type="original_file" xlink:type="simple">https://binary.pensoft.net/fig/1362320</uri></graphic></fig></tp:treatment-sec><tp:treatment-sec><!--Section generated to contain objects referenced in tp:taxon-treatment.--><fig id="F8" position="float" orientation="portrait"><object-id xmlns:xlink="http://www.w3.org/1999/xlink" content-type="doi" xlink:type="simple">10.3897/imafungus.16.155308.figure8</object-id><object-id xmlns:xlink="http://www.w3.org/1999/xlink" content-type="arpha" xlink:type="simple">264D0369-428F-51D2-89D5-D41AD0F0341E</object-id><label>Figure 8.</label><caption><p>Maximum likelihood (<abbrev xmlns:xlink="http://www.w3.org/1999/xlink" xlink:title="maximum likelihood" id="ABBRID0E11AG" xlink:type="simple">ML</abbrev>) phylogenetic tree based on a concatenated dataset of ITS, LSU, <italic>rpb2</italic>, and <italic>tub2</italic>. In total, 52 strains representing 29 taxa were included in the concatenated dataset, with 2453 characters (ITS 451 bp, LSU 845 bp, <italic>rpb2</italic> 815 bp, and <italic>tub2</italic> 342 bp) including alignment gaps. The tree was rooted with <italic><tp:taxon-name><tp:taxon-name-part taxon-name-part-type="genus" reg="Neopyrenochaetopsis">Neopyrenochaetopsis</tp:taxon-name-part><tp:taxon-name-part taxon-name-part-type="species" reg="hominis">hominis</tp:taxon-name-part></tp:taxon-name></italic> CBS 143033. <abbrev xmlns:xlink="http://www.w3.org/1999/xlink" xlink:title="ML bootstrap values" id="ABBRID0ER2AG" xlink:type="simple">MLB</abbrev> ≥ 70% and <abbrev xmlns:xlink="http://www.w3.org/1999/xlink" xlink:title="Bayesian posterior probabilities" id="ABBRID0EV2AG" xlink:type="simple">BPPs</abbrev> ≥ 0.95 were shown at each node; values lower than these thresholds are indicated by a hyphen (–). The scale bar indicates the number of estimated substitutions per site. The strains introduced in this study are in red and novel species are in bold. The ex-type strains are marked with <sup>T</sup>.</p></caption><graphic xmlns:xlink="http://www.w3.org/1999/xlink" xlink:href="imafungus-16-e155308-g008.jpg" position="float" orientation="portrait" xlink:type="simple" id="oo_1362319.jpg"><uri content-type="original_file" xlink:type="simple">https://binary.pensoft.net/fig/1362319</uri></graphic></fig></tp:treatment-sec><ref-list><ref id="B1"><mixed-citation xmlns:xlink="http://www.w3.org/1999/xlink" xlink:type="simple"><person-group><name name-style="western"><surname>Absalan</surname><given-names>S</given-names></name><name name-style="western"><surname>Armand</surname><given-names>A</given-names></name><etal/></person-group> (<year>2024</year>) <article-title>Diversity of pleosporalean fungi isolated from rice (<italic><tp:taxon-name><tp:taxon-name-part taxon-name-part-type="genus">Oryza</tp:taxon-name-part><tp:taxon-name-part taxon-name-part-type="species">sativa</tp:taxon-name-part></tp:taxon-name></italic> L.) in Northern Thailand and descriptions of five new species.</article-title><source>Journal of Fungi</source><volume>10</volume>(<issue>11</issue>): <fpage>763</fpage>. <ext-link xlink:href="10.3390/jof10110763" ext-link-type="doi" xlink:type="simple">https://doi.org/10.3390/jof10110763</ext-link></mixed-citation></ref></ref-list></tp:taxon-treatment>
