# Supplementary material for: ﻿Fungal frontiers in toxic terrain: Revealing culturable fungal communities in Serpentine paddy fields of Taiwan
Source: IMA Fungus. 2025 Jun 27;16:e155308. doi: 10.3897/imafungus.16.155308 (PMC12355036; doi:10.3897/imafungus.16.155308)
Supplement: XML Treatment for Setophaeosphaeria [file imafungus.16.155308-treatment8.xml]

<!DOCTYPE tp:taxon-treatment
  PUBLIC "-//TaxonX//DTD Taxonomic Treatment Publishing DTD v0 20100105//EN" "tax-treatment-NSO.dtd">
<tp:taxon-treatment xmlns:tp="http://www.plazi.org/taxpub"><tp:treatment-meta><kwd-group><label>Taxon classification</label><kwd>
                  <named-content content-type="kingdom">Animalia</named-content>
                </kwd><kwd>
                  <named-content content-type="order">Pleosporales</named-content>
                </kwd><kwd>
                  <named-content content-type="family">Phaeosphaeriaceae</named-content>
                </kwd></kwd-group><mixed-citation publication-type="journal"><person-group><name><surname>Cheng</surname><given-names>Kai-Wen</given-names></name><name><surname>Yang</surname><given-names>Jiue-in</given-names></name><name><surname>Srimongkol</surname><given-names>Piroonporn</given-names></name><name><surname>Stadler</surname><given-names>Marc</given-names></name><name><surname>Karnchanatat</surname><given-names>Aphichart</given-names></name><name><surname>Ariyawansa</surname><given-names>Hiran A.</given-names></name></person-group><article-title>﻿Fungal frontiers in toxic terrain: Revealing culturable fungal communities in Serpentine paddy fields of Taiwan</article-title><source>IMA Fungus</source><day>27</day><month>06</month><year>2025</year><volume>16</volume><pub-id pub-id-type="doi">10.3897/imafungus.16.155308</pub-id></mixed-citation></tp:treatment-meta><tp:nomenclature><label>﻿</label><tp:taxon-name>
                <object-id xmlns:xlink="http://www.w3.org/1999/xlink" content-type="arpha" xlink:type="simple">35E4AD70-AAE7-567A-88C8-68C211AFEFAD</object-id>
                <tp:taxon-name-part taxon-name-part-type="genus" reg="Setophaeosphaeria">Setophaeosphaeria</tp:taxon-name-part>
              </tp:taxon-name><tp:taxon-authority>Crous &amp; Y. Zhang ter</tp:taxon-authority></tp:nomenclature><tp:treatment-sec sec-type="notes" id="SECID0E2EBG"><title>Notes.</title><p>Crous and Zhang (2014) introduced the genus <italic><tp:taxon-name><tp:taxon-name-part taxon-name-part-type="genus" reg="Setophaeosphaeria">Setophaeosphaeria</tp:taxon-name-part></tp:taxon-name></italic> to accommodate <italic><tp:taxon-name><tp:taxon-name-part taxon-name-part-type="genus" reg="Setophaeosphaeria">Se.</tp:taxon-name-part><tp:taxon-name-part taxon-name-part-type="species" reg="hemerocallidis">hemerocallidis</tp:taxon-name-part></tp:taxon-name></italic> isolated from leaf of <italic><tp:taxon-name><tp:taxon-name-part taxon-name-part-type="genus" reg="Hemerocallis">Hemerocallis</tp:taxon-name-part><tp:taxon-name-part taxon-name-part-type="species" reg="fulva">fulva</tp:taxon-name-part></tp:taxon-name></italic> (<xref ref-type="bibr" rid="B26">Crous et al. 2014</xref>). Currently, eight species are recognized in MycoBank (Accession date: March 10, 2025) for <italic><tp:taxon-name><tp:taxon-name-part taxon-name-part-type="genus" reg="Setophaeosphaeria">Setophaeosphaeria</tp:taxon-name-part></tp:taxon-name></italic>. <italic><tp:taxon-name><tp:taxon-name-part taxon-name-part-type="genus" reg="Setophaeosphaeria">Setophaeosphaeria</tp:taxon-name-part></tp:taxon-name></italic> species have been recorded from both sexual and asexual stage. Conidiomata are pycnidial, brown, globose, immersed or erumpent with central ostiole. Pycnidial wall is brown with 2–3 or 6–8 layers of textura angularis, pale brown or brown. Setae brown or pale brown, septate, unbranched, flexuous, smooth with obtuse ends. Conidiophores are reduced to conidiogenous cells. Conidiogenous cells are hyaline, ampulliform, smooth, proliferating several times percurrently at apex, lining the inner cavity. Conidia are hyaline, cylindrical or subcylindrical, smooth, guttulate, aseptate with obtuse ends (<xref ref-type="bibr" rid="B26">Crous et al. 2014</xref>, <xref ref-type="bibr" rid="B27">2017</xref>, <xref ref-type="bibr" rid="B29">2018b</xref>; <xref ref-type="bibr" rid="B154">Zhang et al. 2020</xref>). Ascomata are globose, immersed on host, subepidermal with central ostiole consists of 2–3 layers of brown textura angularis peridium. Asci are eight-spored, bitunicate, subcylindrical to narrowly ellipsoidal, stipitate containing pale brown or hyaline, fusoid-ellipsoidal, aseptate or septate, smooth ascospores (<xref ref-type="bibr" rid="B26">Crous et al. 2014</xref>, <xref ref-type="bibr" rid="B29">2018b</xref>). <italic><tp:taxon-name><tp:taxon-name-part taxon-name-part-type="genus" reg="Setophaeosphaeria">Setophaeosphaeria</tp:taxon-name-part></tp:taxon-name></italic> species are widely distributed and have been reported from Australia, Brazil, China, Italy, Netherlands, and South Korea (<xref ref-type="bibr" rid="B27">Crous et al. 2017</xref>, <xref ref-type="bibr" rid="B29">2018b</xref>; <xref ref-type="bibr" rid="B22">Choi et al. 2024</xref>; <xref ref-type="bibr" rid="B88">Liu et al. 2024</xref>). However, most of these strains were isolated from the leaf spots and branch dieback (<xref ref-type="bibr" rid="B88">Liu et al. 2024</xref>).</p></tp:treatment-sec><ref-list><ref id="B26"><mixed-citation xmlns:xlink="http://www.w3.org/1999/xlink" xlink:type="simple"><person-group><name name-style="western"><surname>Crous</surname><given-names>PW</given-names></name><name name-style="western"><surname>Shivas</surname><given-names>RG</given-names></name><etal/></person-group> (<year>2014</year>) <article-title>Fungal planet description sheets: 214–280.</article-title><source>Persoonia</source><volume>32</volume>: <fpage>184</fpage>–<lpage>306</lpage>. <ext-link xlink:href="10.3767/003158514X682395" ext-link-type="doi" xlink:type="simple">https://doi.org/10.3767/003158514X682395</ext-link></mixed-citation></ref><ref id="B27"><mixed-citation xmlns:xlink="http://www.w3.org/1999/xlink" xlink:type="simple"><person-group><name name-style="western"><surname>Crous</surname><given-names>PW</given-names></name><name name-style="western"><surname>Wingfield</surname><given-names>MJ</given-names></name><etal/></person-group> (<year>2017</year>) <article-title>Fungal planet description sheets: 625–715.</article-title><source>Persoonia</source><volume>39</volume>: <fpage>270</fpage>–<lpage>467</lpage>. <ext-link xlink:href="10.3767/persoonia.2017.39.11" ext-link-type="doi" xlink:type="simple">https://doi.org/10.3767/persoonia.2017.39.11</ext-link></mixed-citation></ref><ref id="B29"><mixed-citation xmlns:xlink="http://www.w3.org/1999/xlink" xlink:type="simple"><person-group><name name-style="western"><surname>Crous</surname><given-names>PW</given-names></name><name name-style="western"><surname>Schumacher</surname><given-names>RK</given-names></name><etal/></person-group> (<year>2018b</year>) <article-title>New and interesting fungi. 1.</article-title><source>Fungal Systematics and Evolution</source><volume>1</volume>: <fpage>169</fpage>–<lpage>215</lpage>. <ext-link xlink:href="10.3114/fuse.2018.01.08" ext-link-type="doi" xlink:type="simple">https://doi.org/10.3114/fuse.2018.01.08</ext-link></mixed-citation></ref><ref id="B154"><mixed-citation xmlns:xlink="http://www.w3.org/1999/xlink" xlink:type="simple"><person-group><name name-style="western"><surname>Zhang</surname><given-names>ZF</given-names></name><name name-style="western"><surname>Zhou</surname><given-names>SY</given-names></name><etal/></person-group> (<year>2020</year>) <article-title>Culturable mycobiota from Karst caves in China II, with descriptions of 33 new species.</article-title><source>Fungal Diversity</source><volume>106</volume>: <fpage>29</fpage>–<lpage>136</lpage>. <ext-link xlink:href="10.1007/s13225-020-00453-7" ext-link-type="doi" xlink:type="simple">https://doi.org/10.1007/s13225-020-00453-7</ext-link></mixed-citation></ref><ref id="B22"><mixed-citation xmlns:xlink="http://www.w3.org/1999/xlink" xlink:type="simple"><person-group><name name-style="western"><surname>Choi</surname><given-names>YJ</given-names></name><name name-style="western"><surname>Eom</surname><given-names>H</given-names></name><etal/></person-group> (<year>2024</year>) <article-title>Fungal diversity in Nam River and their biodegradative activities.</article-title><source>Mycobiology</source><volume>52</volume>(<issue>2</issue>): <fpage>102</fpage>–<lpage>110</lpage>. <ext-link xlink:href="10.1080/12298093.2024.2324575" ext-link-type="doi" xlink:type="simple">https://doi.org/10.1080/12298093.2024.2324575</ext-link></mixed-citation></ref><ref id="B88"><mixed-citation xmlns:xlink="http://www.w3.org/1999/xlink" xlink:type="simple"><person-group><name name-style="western"><surname>Liu</surname><given-names>SL</given-names></name><name name-style="western"><surname>Zhao</surname><given-names>P</given-names></name><etal/></person-group> (<year>2024</year>) <article-title>Catalogue of fungi in China 1. New taxa of plant-inhabiting fungi.</article-title><source>Mycology</source><volume>16</volume>(<issue>1</issue>): <fpage>1</fpage>–<lpage>58</lpage>. <ext-link xlink:href="10.1080/21501203.2024.2316066" ext-link-type="doi" xlink:type="simple">https://doi.org/10.1080/21501203.2024.2316066</ext-link></mixed-citation></ref></ref-list></tp:taxon-treatment>
