# Supplementary material for: ﻿Fungal frontiers in toxic terrain: Revealing culturable fungal communities in Serpentine paddy fields of Taiwan
Source: IMA Fungus. 2025 Jun 27;16:e155308. doi: 10.3897/imafungus.16.155308 (PMC12355036; doi:10.3897/imafungus.16.155308)
Supplement: XML Treatment for Setophaeosphaeria microspora [file imafungus.16.155308-treatment9.xml]

<!DOCTYPE tp:taxon-treatment
  PUBLIC "-//TaxonX//DTD Taxonomic Treatment Publishing DTD v0 20100105//EN" "tax-treatment-NSO.dtd">
<tp:taxon-treatment xmlns:tp="http://www.plazi.org/taxpub"><tp:treatment-meta><kwd-group><label>Taxon classification</label><kwd>
                  <named-content content-type="kingdom">Animalia</named-content>
                </kwd><kwd>
                  <named-content content-type="order">Pleosporales</named-content>
                </kwd><kwd>
                  <named-content content-type="family">Phaeosphaeriaceae</named-content>
                </kwd></kwd-group><mixed-citation publication-type="journal"><person-group><name><surname>Cheng</surname><given-names>Kai-Wen</given-names></name><name><surname>Yang</surname><given-names>Jiue-in</given-names></name><name><surname>Srimongkol</surname><given-names>Piroonporn</given-names></name><name><surname>Stadler</surname><given-names>Marc</given-names></name><name><surname>Karnchanatat</surname><given-names>Aphichart</given-names></name><name><surname>Ariyawansa</surname><given-names>Hiran A.</given-names></name></person-group><article-title>﻿Fungal frontiers in toxic terrain: Revealing culturable fungal communities in Serpentine paddy fields of Taiwan</article-title><source>IMA Fungus</source><day>27</day><month>06</month><year>2025</year><volume>16</volume><pub-id pub-id-type="doi">10.3897/imafungus.16.155308</pub-id></mixed-citation></tp:treatment-meta><tp:nomenclature><label>﻿</label><tp:taxon-name>
                <object-id xmlns:xlink="http://www.w3.org/1999/xlink" content-type="arpha" xlink:type="simple">E096DEC3-32C2-54D1-89D0-2AB1B69CE621</object-id>
                <tp:taxon-name-part taxon-name-part-type="genus" reg="Setophaeosphaeria">Setophaeosphaeria</tp:taxon-name-part>
                <tp:taxon-name-part taxon-name-part-type="species" reg="microspora">microspora</tp:taxon-name-part>
                <object-id xmlns:xlink="http://www.w3.org/1999/xlink" content-type="mycobank" xlink:type="simple">MB556393</object-id>
              </tp:taxon-name><tp:taxon-authority>Z.F. Zhang &amp; L. Cai (2020)</tp:taxon-authority><xref ref-type="fig" rid="F10">Fig. 10</xref></tp:nomenclature><tp:treatment-sec sec-type="description" id="SECID0EQJBG"><title>Description.</title><p><bold><italic>Sexual morph</italic></bold> undetermined. <bold><italic>Asexual morph Conidiomata</italic></bold> 170–240 µm, pycnidial, brown, globose, ostiolate, submerged or superficial on PDA. <bold><italic>Setae</italic></bold> brown, straight to slightly curved, thick-walled, smooth, septate, up to 160–250 µm long, 3.5–4.0 µm wide at broadest part. <bold><italic>Pycnidial wall</italic></bold> textura angularis to globulosa, brown to dark brown, multi-layers. <bold><italic>Conidiogenous cells</italic></bold> hyaline, subglobose, smooth-walled, 3.3–4.5 µm × 2.3–3.5 µm (x̄ = 3.9 × 2.9 µm, n = 15). <bold><italic>Conidia</italic></bold> hyaline, cylindrical, obtuse ends, aseptate, with 2 small but obvious guttules, 3.2–4.0 µm × 1.3–1.7 µm (x̄ = 3.7 × 1.4 µm, L/W ratio = 2.54, n = 30).</p></tp:treatment-sec><tp:treatment-sec sec-type="description" id="SECID0EKKBG"><title>Culture characteristics.</title><p>Colony reaching 35 mm diam with dark grayish-green in center, beige in margin, velvety, entire edge, and similar to reverse side of the colony.</p></tp:treatment-sec><tp:treatment-sec sec-type="material" id="SECID0EPKBG"><title>Material examined.</title><p>TAIWAN • Guanshan Township, Taitung County, <named-content xmlns:xlink="http://www.w3.org/1999/xlink" content-type="dwc:verbatimCoordinates" xlink:type="simple"><named-content content-type="geo-json" specific-use="{&#34;type&#34;:&#34;Point&#34;,&#34;coordinates&#34;:[121.189444,23.036889]}" id="NCID0EYKBG" xlink:type="simple">23°02'12.8"N, 121°11'22.0"E</named-content></named-content>, serpentine soil in rice field, 2<sup>nd</sup> November 2022, K.W Cheng, living culture <named-content xmlns:xlink="http://www.w3.org/1999/xlink" content-type="dwc:institutional_code" xlink:title="Department of Plant Pathology and Microbiology, National Taiwan University Culture Collection" xlink:href="http://grbio.org/institution/national-taiwan-university" xlink:type="simple">NTUPPMCC</named-content> 22-225 and <named-content xmlns:xlink="http://www.w3.org/1999/xlink" content-type="dwc:institutional_code" xlink:title="Department of Plant Pathology and Microbiology, National Taiwan University Culture Collection" xlink:href="http://grbio.org/institution/national-taiwan-university" xlink:type="simple">NTUPPMCC</named-content> 22-226.</p></tp:treatment-sec><tp:treatment-sec sec-type="notes" id="SECID0EHLBG"><title>Notes.</title><p>The strains named <named-content xmlns:xlink="http://www.w3.org/1999/xlink" content-type="dwc:institutional_code" xlink:title="Department of Plant Pathology and Microbiology, National Taiwan University Culture Collection" xlink:href="http://grbio.org/institution/national-taiwan-university" xlink:type="simple">NTUPPMCC</named-content> 22-225 and <named-content xmlns:xlink="http://www.w3.org/1999/xlink" content-type="dwc:institutional_code" xlink:title="Department of Plant Pathology and Microbiology, National Taiwan University Culture Collection" xlink:href="http://grbio.org/institution/national-taiwan-university" xlink:type="simple">NTUPPMCC</named-content> 22-226 isolated in the present study clustered with ex-type strain <italic><tp:taxon-name><tp:taxon-name-part taxon-name-part-type="genus" reg="Setophaeosphaeria">Setophaeosphaeria</tp:taxon-name-part><tp:taxon-name-part taxon-name-part-type="species" reg="microspora">microspora</tp:taxon-name-part></tp:taxon-name></italic> CGMCC 3.19301 with high statistical support, confirming their identification as <italic><tp:taxon-name><tp:taxon-name-part taxon-name-part-type="genus" reg="Setophaeosphaeria">Se.</tp:taxon-name-part><tp:taxon-name-part taxon-name-part-type="species" reg="microspora">microspora</tp:taxon-name-part></tp:taxon-name></italic> (Fig. <xref ref-type="fig" rid="F11">11</xref>). However, <italic><tp:taxon-name><tp:taxon-name-part taxon-name-part-type="genus" reg="Setophaeosphaeria">Se.</tp:taxon-name-part><tp:taxon-name-part taxon-name-part-type="species" reg="microspora">microspora</tp:taxon-name-part></tp:taxon-name></italic> (<named-content xmlns:xlink="http://www.w3.org/1999/xlink" content-type="dwc:institutional_code" xlink:title="Department of Plant Pathology and Microbiology, National Taiwan University Culture Collection" xlink:href="http://grbio.org/institution/national-taiwan-university" xlink:type="simple">NTUPPMCC</named-content> 22-225) exhibited smaller conidiogenous cells than the type strain CGMCC 3.19301 (3.5–4.5 µm × 2.5–3.5 µm versus 7.0–10.0 µm × 2.5–4.0 µm) (Fig. <xref ref-type="fig" rid="F10">10</xref>; <xref ref-type="bibr" rid="B154">Zhang et al. 2020</xref>). This study represents the first report of <italic><tp:taxon-name><tp:taxon-name-part taxon-name-part-type="genus" reg="Setophaeosphaeria">Setophaeosphaeria</tp:taxon-name-part></tp:taxon-name></italic> in Taiwan.</p><fig id="F10" position="float" orientation="portrait"><object-id xmlns:xlink="http://www.w3.org/1999/xlink" content-type="doi" xlink:type="simple">10.3897/imafungus.16.155308.figure10</object-id><object-id xmlns:xlink="http://www.w3.org/1999/xlink" content-type="arpha" xlink:type="simple">5DBA2E6E-F812-5A15-B3A2-EFC1521577BA</object-id><label>Figure 10.</label><caption><p>Morphology of <italic><tp:taxon-name><tp:taxon-name-part taxon-name-part-type="genus" reg="Setophaeosphaeria">Setophaeosphaeria</tp:taxon-name-part><tp:taxon-name-part taxon-name-part-type="species" reg="microspora">microspora</tp:taxon-name-part></tp:taxon-name></italic><named-content xmlns:xlink="http://www.w3.org/1999/xlink" content-type="dwc:institutional_code" xlink:title="Department of Plant Pathology and Microbiology, National Taiwan University Culture Collection" xlink:href="http://grbio.org/institution/national-taiwan-university" xlink:type="simple">NTUPPMCC</named-content> 22-225. <bold>A, B</bold> 14-days-old colony on PDA; <bold>C</bold> Squashed Conidiomata; <bold>D</bold> Setae; <bold>E</bold> Pycnidial wall; <bold>F, G</bold> Conidiogenous cells; <bold>H, I</bold> Conidia. Scale bars: 0.1 mm (<bold>C</bold>); 50 µm (<bold>D</bold>); 10 µm (<bold>E–I</bold>).</p></caption><graphic xmlns:xlink="http://www.w3.org/1999/xlink" xlink:href="imafungus-16-e155308-g010.jpg" position="float" orientation="portrait" xlink:type="simple" id="oo_1362321.jpg"><uri content-type="original_file" xlink:type="simple">https://binary.pensoft.net/fig/1362321</uri></graphic></fig><fig id="F11" position="float" orientation="portrait"><object-id xmlns:xlink="http://www.w3.org/1999/xlink" content-type="doi" xlink:type="simple">10.3897/imafungus.16.155308.figure11</object-id><object-id xmlns:xlink="http://www.w3.org/1999/xlink" content-type="arpha" xlink:type="simple">C1841462-E459-5B5B-AC91-95FCC63EF1E0</object-id><label>Figure 11.</label><caption><p>Maximum likelihood (<abbrev xmlns:xlink="http://www.w3.org/1999/xlink" xlink:title="maximum likelihood" id="ABBRID0EDPBG" xlink:type="simple">ML</abbrev>) phylogenetic tree based on a concatenated dataset of ITS, LSU, and <italic>tub2</italic>. In total, 14 strains representing 11 taxa were included in the concatenated dataset, with 1534 characters (ITS 482 bp, LSU 773 bp, and <italic>tub2</italic> 279 bp) including alignment gaps. The tree was rooted with <italic><tp:taxon-name><tp:taxon-name-part taxon-name-part-type="genus" reg="Pyrenochaetopsis">Pyrenochaetopsis</tp:taxon-name-part><tp:taxon-name-part taxon-name-part-type="species" reg="americana">americana</tp:taxon-name-part></tp:taxon-name></italic> UTHSC DI16-225. <abbrev xmlns:xlink="http://www.w3.org/1999/xlink" xlink:title="ML bootstrap values" id="ABBRID0EWPBG" xlink:type="simple">MLB</abbrev> ≥ 70% and <abbrev xmlns:xlink="http://www.w3.org/1999/xlink" xlink:title="Bayesian posterior probabilities" id="ABBRID0E1PBG" xlink:type="simple">BPPs</abbrev> ≥ 0.95 were shown at each node; values lower than these thresholds are indicated by a hyphen (–). The scale bar indicates the number of estimated substitutions per site. The strains introduced in this study are in red and novel species are in bold. The ex-type strains are marked with <sup>T</sup>.</p></caption><graphic xmlns:xlink="http://www.w3.org/1999/xlink" xlink:href="imafungus-16-e155308-g011.jpg" position="float" orientation="portrait" xlink:type="simple" id="oo_1362322.jpg"><uri content-type="original_file" xlink:type="simple">https://binary.pensoft.net/fig/1362322</uri></graphic></fig></tp:treatment-sec><ref-list><ref id="B154"><mixed-citation xmlns:xlink="http://www.w3.org/1999/xlink" xlink:type="simple"><person-group><name name-style="western"><surname>Zhang</surname><given-names>ZF</given-names></name><name name-style="western"><surname>Zhou</surname><given-names>SY</given-names></name><etal/></person-group> (<year>2020</year>) <article-title>Culturable mycobiota from Karst caves in China II, with descriptions of 33 new species.</article-title><source>Fungal Diversity</source><volume>106</volume>: <fpage>29</fpage>–<lpage>136</lpage>. <ext-link xlink:href="10.1007/s13225-020-00453-7" ext-link-type="doi" xlink:type="simple">https://doi.org/10.1007/s13225-020-00453-7</ext-link></mixed-citation></ref></ref-list></tp:taxon-treatment>
