# Supplementary material for: ﻿Fungal frontiers in toxic terrain: Revealing culturable fungal communities in Serpentine paddy fields of Taiwan
Source: IMA Fungus. 2025 Jun 27;16:e155308. doi: 10.3897/imafungus.16.155308 (PMC12355036; doi:10.3897/imafungus.16.155308)
Supplement: XML Treatment for Westerdykella [file imafungus.16.155308-treatment10.xml]

<!DOCTYPE tp:taxon-treatment
  PUBLIC "-//TaxonX//DTD Taxonomic Treatment Publishing DTD v0 20100105//EN" "tax-treatment-NSO.dtd">
<tp:taxon-treatment xmlns:tp="http://www.plazi.org/taxpub"><tp:treatment-meta><kwd-group><label>Taxon classification</label><kwd>
                  <named-content content-type="kingdom">Animalia</named-content>
                </kwd><kwd>
                  <named-content content-type="order">Pleosporales</named-content>
                </kwd><kwd>
                  <named-content content-type="family">Sporormiaceae</named-content>
                </kwd></kwd-group><mixed-citation publication-type="journal"><person-group><name><surname>Cheng</surname><given-names>Kai-Wen</given-names></name><name><surname>Yang</surname><given-names>Jiue-in</given-names></name><name><surname>Srimongkol</surname><given-names>Piroonporn</given-names></name><name><surname>Stadler</surname><given-names>Marc</given-names></name><name><surname>Karnchanatat</surname><given-names>Aphichart</given-names></name><name><surname>Ariyawansa</surname><given-names>Hiran A.</given-names></name></person-group><article-title>﻿Fungal frontiers in toxic terrain: Revealing culturable fungal communities in Serpentine paddy fields of Taiwan</article-title><source>IMA Fungus</source><day>27</day><month>06</month><year>2025</year><volume>16</volume><pub-id pub-id-type="doi">10.3897/imafungus.16.155308</pub-id></mixed-citation></tp:treatment-meta><tp:nomenclature><label>﻿</label><tp:taxon-name>
                <object-id xmlns:xlink="http://www.w3.org/1999/xlink" content-type="arpha" xlink:type="simple">6A2EB641-729F-54AF-A652-725D154AD082</object-id>
                <tp:taxon-name-part taxon-name-part-type="genus" reg="Westerdykella">Westerdykella</tp:taxon-name-part>
              </tp:taxon-name><tp:taxon-authority>Stolk</tp:taxon-authority></tp:nomenclature><tp:treatment-sec sec-type="notes" id="SECID0EQRBG"><title>Notes.</title><p><xref ref-type="bibr" rid="B128">Stolk (1955)</xref> introduced <italic><tp:taxon-name><tp:taxon-name-part taxon-name-part-type="genus" reg="Westerdykella">Westerdykella</tp:taxon-name-part></tp:taxon-name></italic> and typified the genus with <italic><tp:taxon-name><tp:taxon-name-part taxon-name-part-type="genus" reg="Westerdykella">W.</tp:taxon-name-part><tp:taxon-name-part taxon-name-part-type="species" reg="ornata">ornata</tp:taxon-name-part></tp:taxon-name></italic>, which was isolated from soil in Mozambique. Currently, 14 <italic><tp:taxon-name><tp:taxon-name-part taxon-name-part-type="genus" reg="Westerdykella">Westerdykella</tp:taxon-name-part></tp:taxon-name></italic> species are listed in MycoBank (Accession date: March 10, 2025), which have been recorded worldwide on a wide range of substrates including dung, plant debris, soil, and water (<xref ref-type="bibr" rid="B21">Chethana et al. 2021</xref>). However, there have also been rare reports of <italic><tp:taxon-name><tp:taxon-name-part taxon-name-part-type="genus" reg="Westerdykella">W.</tp:taxon-name-part><tp:taxon-name-part taxon-name-part-type="species" reg="dispersa">dispersa</tp:taxon-name-part></tp:taxon-name></italic> isolated from neutropenic and critically burned patients in hospitals (<xref ref-type="bibr" rid="B130">Sue et al. 2014</xref>; <xref ref-type="bibr" rid="B86">Lipovy et al. 2018</xref>). Most species in <italic><tp:taxon-name><tp:taxon-name-part taxon-name-part-type="genus" reg="Westerdykella">Westerdykella</tp:taxon-name-part></tp:taxon-name></italic> have been described based on the presence of the sexual morph. However, some species, such as <italic><tp:taxon-name><tp:taxon-name-part taxon-name-part-type="genus" reg="Westerdykella">W.</tp:taxon-name-part><tp:taxon-name-part taxon-name-part-type="species" reg="dispersa">dispersa</tp:taxon-name-part></tp:taxon-name></italic>, form both the sexual and asexual morphs in the same culture medium (<xref ref-type="bibr" rid="B24">Clum 1955</xref>). <italic><tp:taxon-name><tp:taxon-name-part taxon-name-part-type="genus" reg="Westerdykella">Westerdykella</tp:taxon-name-part></tp:taxon-name></italic> species form superficial or submerged, globose to subglobose, or globose to irregular-elongate, olive to olive-black, or brown to dark brown, conidiomata with ostiole. The conidia are hyaline, globose to oval or pyriform, and born on simple, short conidiophores (<xref ref-type="bibr" rid="B117">Rai and Tewari 1963</xref>; <xref ref-type="bibr" rid="B155">Zimowska 2007</xref>; <xref ref-type="bibr" rid="B21">Chethana et al. 2021</xref>). They form superficial or submerged, globose to subglobose in ascomata sexual stage. The peridium of the ascoma is single-layered, consisting of brown textura angularis. Asci are globose to subglobose or pyriform, hyaline when immature, becoming brown at maturity. Ascospores vary in shapes (reniform, globose, or ellipsoidal) and are hyaline to pale brown or brown, guttulate, with ascospore segments separating as soon as they become visible (<xref ref-type="bibr" rid="B117">Rai and Tewari 1963</xref>; <xref ref-type="bibr" rid="B73">Ito and Nakagiri 1995</xref>; <xref ref-type="bibr" rid="B38">Ebead et al. 2012</xref>; <xref ref-type="bibr" rid="B127">Song et al. 2020</xref>; <xref ref-type="bibr" rid="B51">Goh et al. 2021</xref>).</p></tp:treatment-sec><ref-list><ref id="B128"><mixed-citation xmlns:xlink="http://www.w3.org/1999/xlink" xlink:type="simple"><person-group><name name-style="western"><surname>Stolk</surname><given-names>AC</given-names></name></person-group> (<year>1955</year>) <article-title><italic><tp:taxon-name><tp:taxon-name-part taxon-name-part-type="genus">Emericellopsis</tp:taxon-name-part><tp:taxon-name-part taxon-name-part-type="species">minima</tp:taxon-name-part></tp:taxon-name></italic> sp. nov. and <italic><tp:taxon-name><tp:taxon-name-part taxon-name-part-type="genus">Westerdykella</tp:taxon-name-part><tp:taxon-name-part taxon-name-part-type="species">ornata</tp:taxon-name-part></tp:taxon-name></italic> gen. nov., sp. nov.</article-title><source>Transactions of the British Mycological Society</source><volume>38</volume>(<issue>4</issue>): <fpage>419</fpage>–<lpage>424</lpage>. <ext-link xlink:href="10.1016/S0007-1536(55)80046-0" ext-link-type="doi" xlink:type="simple">https://doi.org/10.1016/S0007-1536(55)80046-0</ext-link></mixed-citation></ref><ref id="B21"><mixed-citation xmlns:xlink="http://www.w3.org/1999/xlink" xlink:type="simple"><person-group><name name-style="western"><surname>Chethana</surname><given-names>KWT</given-names></name><name name-style="western"><surname>Niranjan</surname><given-names>M</given-names></name><etal/></person-group> (<year>2021</year>) <article-title>AJOM new records and collections of fungi: 101–150.</article-title><source>Asian Journal of Mycology</source><volume>4</volume>: <fpage>113</fpage>–<lpage>260</lpage>. <ext-link xlink:href="10.5943/ajom/4/1/8" ext-link-type="doi" xlink:type="simple">https://doi.org/10.5943/ajom/4/1/8</ext-link></mixed-citation></ref><ref id="B130"><mixed-citation xmlns:xlink="http://www.w3.org/1999/xlink" xlink:type="simple"><person-group><name name-style="western"><surname>Sue</surname><given-names>PK</given-names></name><name name-style="western"><surname>Gurda</surname><given-names>GT</given-names></name><etal/></person-group> (<year>2014</year>) <article-title>First report of <italic><tp:taxon-name><tp:taxon-name-part taxon-name-part-type="genus">Westerdykella</tp:taxon-name-part><tp:taxon-name-part taxon-name-part-type="species">dispersa</tp:taxon-name-part></tp:taxon-name></italic> as a cause of an angioinvasive fungal infection in a neutropenic host.</article-title><source>Journal of Clinical Microbiology</source><volume>52</volume>(<issue>12</issue>): <fpage>4407</fpage>–<lpage>4411</lpage>. <ext-link xlink:href="10.1128/JCM.02012-14" ext-link-type="doi" xlink:type="simple">https://doi.org/10.1128/JCM.02012-14</ext-link></mixed-citation></ref><ref id="B86"><mixed-citation xmlns:xlink="http://www.w3.org/1999/xlink" xlink:type="simple"><person-group><name name-style="western"><surname>Lipovy</surname><given-names>B</given-names></name><name name-style="western"><surname>Kocmanova</surname><given-names>I</given-names></name><etal/></person-group> (<year>2018</year>) <article-title>The first isolation of <italic><tp:taxon-name><tp:taxon-name-part taxon-name-part-type="genus">Westerdykella</tp:taxon-name-part><tp:taxon-name-part taxon-name-part-type="species">dispersa</tp:taxon-name-part></tp:taxon-name></italic> in a critically burned patient.</article-title><source>Folia Microbiologica</source><volume>63</volume>: <fpage>479</fpage>–<lpage>482</lpage>. <ext-link xlink:href="10.1007/s12223-018-0590-7" ext-link-type="doi" xlink:type="simple">https://doi.org/10.1007/s12223-018-0590-7</ext-link></mixed-citation></ref><ref id="B24"><mixed-citation xmlns:xlink="http://www.w3.org/1999/xlink" xlink:type="simple"><person-group><name name-style="western"><surname>Clum</surname><given-names>FM</given-names></name></person-group> (<year>1955</year>) <article-title>A new genus in the <italic><tp:taxon-name><tp:taxon-name-part taxon-name-part-type="family">Aspergillaceae</tp:taxon-name-part></tp:taxon-name></italic>.</article-title><source>Mycologia</source><volume>47</volume>(<issue>6</issue>): <fpage>899</fpage>–<lpage>901</lpage>. <ext-link xlink:href="10.1080/00275514.1955.12024505" ext-link-type="doi" xlink:type="simple">https://doi.org/10.1080/00275514.1955.12024505</ext-link></mixed-citation></ref><ref id="B117"><mixed-citation xmlns:xlink="http://www.w3.org/1999/xlink" xlink:type="simple"><person-group><name name-style="western"><surname>Rai</surname><given-names>JN</given-names></name><name name-style="western"><surname>Tewari</surname><given-names>JP</given-names></name></person-group> (<year>1963</year>) <article-title>On some isolates of the genus <italic><tp:taxon-name><tp:taxon-name-part taxon-name-part-type="genus">Preussia</tp:taxon-name-part></tp:taxon-name></italic> Fuckel from Indian soils.</article-title><source>Proceedings/Indian Academy of Sciences</source><volume>57</volume>(<issue>1</issue>): <fpage>45</fpage>–<lpage>55</lpage>. <ext-link xlink:href="10.1007/BF03053881" ext-link-type="doi" xlink:type="simple">https://doi.org/10.1007/BF03053881</ext-link></mixed-citation></ref><ref id="B155"><mixed-citation xmlns:xlink="http://www.w3.org/1999/xlink" xlink:type="simple"><person-group><name name-style="western"><surname>Zimowska</surname><given-names>B</given-names></name></person-group> (<year>2007</year>) <article-title>New <italic><tp:taxon-name><tp:taxon-name-part taxon-name-part-type="genus">Phoma</tp:taxon-name-part></tp:taxon-name></italic> species on <italic><tp:taxon-name><tp:taxon-name-part taxon-name-part-type="genus">Leonurus</tp:taxon-name-part><tp:taxon-name-part taxon-name-part-type="species">cardiaca</tp:taxon-name-part></tp:taxon-name></italic>.</article-title><source>Acta Mycologica</source><volume>42</volume>(<issue>1</issue>): <fpage>119</fpage>–<lpage>123</lpage>. <ext-link xlink:href="10.5586/am.2007.012" ext-link-type="doi" xlink:type="simple">https://doi.org/10.5586/am.2007.012</ext-link></mixed-citation></ref><ref id="B73"><mixed-citation xmlns:xlink="http://www.w3.org/1999/xlink" xlink:type="simple"><person-group><name name-style="western"><surname>Ito</surname><given-names>T</given-names></name><name name-style="western"><surname>Nakagiri</surname><given-names>A</given-names></name></person-group> (<year>1995</year>) <article-title><italic><tp:taxon-name><tp:taxon-name-part taxon-name-part-type="genus">Westerdykella</tp:taxon-name-part><tp:taxon-name-part taxon-name-part-type="species">globosa</tp:taxon-name-part></tp:taxon-name></italic>, a proposal for a new combination.</article-title><source>Mycoscience</source><volume>36</volume>: <fpage>361</fpage>–<lpage>363</lpage>. <ext-link xlink:href="10.1007/BF02268614" ext-link-type="doi" xlink:type="simple">https://doi.org/10.1007/BF02268614</ext-link></mixed-citation></ref><ref id="B38"><mixed-citation xmlns:xlink="http://www.w3.org/1999/xlink" xlink:type="simple"><person-group><name name-style="western"><surname>Ebead</surname><given-names>GA</given-names></name><name name-style="western"><surname>Overy</surname><given-names>DP</given-names></name><etal/></person-group> (<year>2012</year>) <article-title><italic><tp:taxon-name><tp:taxon-name-part taxon-name-part-type="genus">Westerdykella</tp:taxon-name-part><tp:taxon-name-part taxon-name-part-type="species">reniformis</tp:taxon-name-part></tp:taxon-name></italic> sp. nov., producing the antibiotic metabolites melinacidin IV and chetracin B.</article-title><source>IMA Fungus</source><volume>3</volume>: <fpage>189</fpage>–<lpage>201</lpage>. <ext-link xlink:href="10.5598/imafungus.2012.03.02.11" ext-link-type="doi" xlink:type="simple">https://doi.org/10.5598/imafungus.2012.03.02.11</ext-link></mixed-citation></ref><ref id="B127"><mixed-citation xmlns:xlink="http://www.w3.org/1999/xlink" xlink:type="simple"><person-group><name name-style="western"><surname>Song</surname><given-names>HY</given-names></name><name name-style="western"><surname>El Sheikha</surname><given-names>AF</given-names></name><etal/></person-group> (<year>2020</year>) <article-title><italic><tp:taxon-name><tp:taxon-name-part taxon-name-part-type="genus">Westerdykella</tp:taxon-name-part><tp:taxon-name-part taxon-name-part-type="species">aquatica</tp:taxon-name-part></tp:taxon-name></italic> sp. nov., producing phytase.</article-title><source>Mycotaxon</source><volume>135</volume>(<issue>2</issue>): <fpage>281</fpage>–<lpage>292</lpage>. <ext-link xlink:href="10.5248/135.281" ext-link-type="doi" xlink:type="simple">https://doi.org/10.5248/135.281</ext-link></mixed-citation></ref><ref id="B51"><mixed-citation xmlns:xlink="http://www.w3.org/1999/xlink" xlink:type="simple"><person-group><name name-style="western"><surname>Goh</surname><given-names>J</given-names></name><name name-style="western"><surname>Mun</surname><given-names>HY</given-names></name><name name-style="western"><surname>Oh</surname><given-names>Y</given-names></name></person-group> (<year>2021</year>) <article-title>Seven previously unrecorded fungal species isolated from freshwater ecosystems in Korea.</article-title><source>The Korean Journal of Mycology</source><volume>49</volume>(<issue>2</issue>): <fpage>183</fpage>–<lpage>197</lpage>.</mixed-citation></ref></ref-list></tp:taxon-treatment>
