# Supplementary material for: ﻿Fungal frontiers in toxic terrain: Revealing culturable fungal communities in Serpentine paddy fields of Taiwan
Source: IMA Fungus. 2025 Jun 27;16:e155308. doi: 10.3897/imafungus.16.155308 (PMC12355036; doi:10.3897/imafungus.16.155308)
Supplement: XML Treatment for Westerdykella aquatica [file imafungus.16.155308-treatment11.xml]

<!DOCTYPE tp:taxon-treatment
  PUBLIC "-//TaxonX//DTD Taxonomic Treatment Publishing DTD v0 20100105//EN" "tax-treatment-NSO.dtd">
<tp:taxon-treatment xmlns:tp="http://www.plazi.org/taxpub"><tp:treatment-meta><kwd-group><label>Taxon classification</label><kwd>
                  <named-content content-type="kingdom">Animalia</named-content>
                </kwd><kwd>
                  <named-content content-type="order">Pleosporales</named-content>
                </kwd><kwd>
                  <named-content content-type="family">Sporormiaceae</named-content>
                </kwd></kwd-group><mixed-citation publication-type="journal"><person-group><name><surname>Cheng</surname><given-names>Kai-Wen</given-names></name><name><surname>Yang</surname><given-names>Jiue-in</given-names></name><name><surname>Srimongkol</surname><given-names>Piroonporn</given-names></name><name><surname>Stadler</surname><given-names>Marc</given-names></name><name><surname>Karnchanatat</surname><given-names>Aphichart</given-names></name><name><surname>Ariyawansa</surname><given-names>Hiran A.</given-names></name></person-group><article-title>﻿Fungal frontiers in toxic terrain: Revealing culturable fungal communities in Serpentine paddy fields of Taiwan</article-title><source>IMA Fungus</source><day>27</day><month>06</month><year>2025</year><volume>16</volume><pub-id pub-id-type="doi">10.3897/imafungus.16.155308</pub-id></mixed-citation></tp:treatment-meta><tp:nomenclature><label>﻿</label><tp:taxon-name>
                <object-id xmlns:xlink="http://www.w3.org/1999/xlink" content-type="arpha" xlink:type="simple">017F0F72-09EB-5F4D-B2D4-F2934622AEDD</object-id>
                <tp:taxon-name-part taxon-name-part-type="genus" reg="Westerdykella">Westerdykella</tp:taxon-name-part>
                <tp:taxon-name-part taxon-name-part-type="species" reg="aquatica">aquatica</tp:taxon-name-part>
                <object-id xmlns:xlink="http://www.w3.org/1999/xlink" content-type="mycobank" xlink:type="simple">MB825645</object-id>
              </tp:taxon-name><tp:taxon-authority>H.Y. Song &amp; D.M. Hu (2020)</tp:taxon-authority><xref ref-type="fig" rid="F12">Fig. 12</xref></tp:nomenclature><tp:treatment-sec sec-type="description" id="SECID0EUWBG"><title>Description.</title><p><bold><italic>Sexual morph Cleistothecia</italic></bold> superficial or submerged on central region of PDA, 150–291 µm diam, globose to subglobose, glabrous, dirty gray when immature, black when mature. <bold><italic>Peridium</italic></bold> single-layered, brown, translucent, membranous, angular cells. <bold><italic>Asci</italic></bold> subglobose to ovoid, hyaline when immature, brown when mature, 32-spored, 12.2–16.3 µm × 10.7–14.7 µm (x̄ = 14.3 × 12.6 µm, L/W ratio = 1.15, n = 30). <bold><italic>Ascospores</italic></bold> ellipsoidal, smooth, subhyaline to light brown, 1 to 2 guttules, no germ-slits, 4.7–5.9 µm × 2.2–3.3 µm (x̄ = 5.1 × 2.8 µm, L/W ratio = 1.87, n = 50). <bold><italic>Asexual morph</italic></bold> undetermined.</p></tp:treatment-sec><tp:treatment-sec sec-type="description" id="SECID0ELXBG"><title>Culture characteristics.</title><p>Colony exhibits rapid growth, reaching 90 mm daim with a slightly diffused edge, flat and fluffy, predominantly creamy white, with a central region transitioning to pale yellow, reverse yellow to dark yellow in the central region due to the presence of cleistothecia.</p></tp:treatment-sec><tp:treatment-sec sec-type="material" id="SECID0EQXBG"><title>Material examined.</title><p>TAIWAN • Guanshan Township, Taitung County, <named-content xmlns:xlink="http://www.w3.org/1999/xlink" content-type="dwc:verbatimCoordinates" xlink:type="simple"><named-content content-type="geo-json" specific-use="{&#34;type&#34;:&#34;Point&#34;,&#34;coordinates&#34;:[121.190639,23.038222]}" id="NCID0EZXBG" xlink:type="simple">23°02'17.6"N, 121°11'26.3"E</named-content></named-content>, serpentine soil in rice field, 3<sup>rd</sup> November 2022, K.W. Cheng, living culture <named-content xmlns:xlink="http://www.w3.org/1999/xlink" content-type="dwc:institutional_code" xlink:title="Department of Plant Pathology and Microbiology, National Taiwan University Culture Collection" xlink:href="http://grbio.org/institution/national-taiwan-university" xlink:type="simple">NTUPPMCC</named-content> 22-248 to 251.</p></tp:treatment-sec><tp:treatment-sec sec-type="notes" id="SECID0EEYBG"><title>Notes.</title><p><italic><tp:taxon-name><tp:taxon-name-part taxon-name-part-type="genus" reg="Westerdykella">Westerdykella</tp:taxon-name-part><tp:taxon-name-part taxon-name-part-type="species" reg="aquatica">aquatica</tp:taxon-name-part></tp:taxon-name></italic> has been reported from rice field mud and stems of <italic><tp:taxon-name><tp:taxon-name-part taxon-name-part-type="genus" reg="Acorus">Acorus</tp:taxon-name-part><tp:taxon-name-part taxon-name-part-type="species" reg="calamus">calamus</tp:taxon-name-part></tp:taxon-name></italic> in China (<xref ref-type="bibr" rid="B127">Song et al. 2020</xref>), river sediment in Korea (<xref ref-type="bibr" rid="B51">Goh et al. 2021</xref>), and <italic><tp:taxon-name><tp:taxon-name-part taxon-name-part-type="genus" reg="Polygonum">Polygonum</tp:taxon-name-part><tp:taxon-name-part taxon-name-part-type="species" reg="acuminatum">acuminatum</tp:taxon-name-part></tp:taxon-name></italic> Kunth root in Brazil (<xref ref-type="bibr" rid="B115">Pietro-Souza et al. 2017</xref>; <xref ref-type="bibr" rid="B125">Senabio et al. 2023</xref>). In the present study, multi-gene phylogeny indicated that our strains <named-content xmlns:xlink="http://www.w3.org/1999/xlink" content-type="dwc:institutional_code" xlink:title="Department of Plant Pathology and Microbiology, National Taiwan University Culture Collection" xlink:href="http://grbio.org/institution/national-taiwan-university" xlink:type="simple">NTUPPMCC</named-content> 22-248 to 251 grouped with the clade representing <italic><tp:taxon-name><tp:taxon-name-part taxon-name-part-type="genus" reg="Westerdykella">W.</tp:taxon-name-part><tp:taxon-name-part taxon-name-part-type="species" reg="aquatica">aquatica</tp:taxon-name-part></tp:taxon-name></italic> (Fig. <xref ref-type="fig" rid="F13">13</xref>). Especially, similar to previous studies (<xref ref-type="bibr" rid="B127">Song et al. 2020</xref>; <xref ref-type="bibr" rid="B51">Goh et al. 2021</xref>), only the sexual stage was observed for all the strains identified as <italic><tp:taxon-name><tp:taxon-name-part taxon-name-part-type="genus" reg="Westerdykella">W.</tp:taxon-name-part><tp:taxon-name-part taxon-name-part-type="species" reg="aquatica">aquatica</tp:taxon-name-part></tp:taxon-name></italic> in the present study (Fig. <xref ref-type="fig" rid="F12">12</xref>). Distinguishing <italic><tp:taxon-name><tp:taxon-name-part taxon-name-part-type="genus" reg="Westerdykella">W.</tp:taxon-name-part><tp:taxon-name-part taxon-name-part-type="species" reg="aquatica">aquatica</tp:taxon-name-part></tp:taxon-name></italic> from its phylogenetically closely related species, <italic><tp:taxon-name><tp:taxon-name-part taxon-name-part-type="genus" reg="Westerdykella">W.</tp:taxon-name-part><tp:taxon-name-part taxon-name-part-type="species" reg="purpurea">purpurea</tp:taxon-name-part></tp:taxon-name></italic> based solely on sexual-stage morphology can be challenging. This is the first report of <italic><tp:taxon-name><tp:taxon-name-part taxon-name-part-type="genus" reg="Westerdykella">W.</tp:taxon-name-part><tp:taxon-name-part taxon-name-part-type="species" reg="aquatica">aquatica</tp:taxon-name-part></tp:taxon-name></italic> in Taiwan.</p><fig id="F12" position="float" orientation="portrait"><object-id xmlns:xlink="http://www.w3.org/1999/xlink" content-type="doi" xlink:type="simple">10.3897/imafungus.16.155308.figure12</object-id><object-id xmlns:xlink="http://www.w3.org/1999/xlink" content-type="arpha" xlink:type="simple">B8AEA9BF-0F25-5CFB-A239-23CDD4F7EFC0</object-id><label>Figure 12.</label><caption><p>Morphology of <italic><tp:taxon-name><tp:taxon-name-part taxon-name-part-type="genus" reg="Westerdykella">Westerdykella</tp:taxon-name-part><tp:taxon-name-part taxon-name-part-type="species" reg="aquatica">aquatica</tp:taxon-name-part></tp:taxon-name></italic><named-content xmlns:xlink="http://www.w3.org/1999/xlink" content-type="dwc:institutional_code" xlink:title="Department of Plant Pathology and Microbiology, National Taiwan University Culture Collection" xlink:href="http://grbio.org/institution/national-taiwan-university" xlink:type="simple">NTUPPMCC</named-content> 22-251. <bold>A, B</bold> 14-days-old colony on PDA; <bold>C</bold> Ascomata; <bold>D</bold> Squashed ascomata; <bold>E</bold> Peridium; <bold>F, G</bold> Immature asci; <bold>H</bold> Ascus; <bold>I</bold> Ascospores. Scale bars: 0.5 mm (<bold>C</bold>); 50 µm (<bold>D</bold>); 25 µm (<bold>E</bold>); 10 µm (<bold>F–I</bold>).</p></caption><graphic xmlns:xlink="http://www.w3.org/1999/xlink" xlink:href="imafungus-16-e155308-g012.jpg" position="float" orientation="portrait" xlink:type="simple" id="oo_1362323.jpg"><uri content-type="original_file" xlink:type="simple">https://binary.pensoft.net/fig/1362323</uri></graphic></fig><fig id="F13" position="float" orientation="portrait"><object-id xmlns:xlink="http://www.w3.org/1999/xlink" content-type="doi" xlink:type="simple">10.3897/imafungus.16.155308.figure13</object-id><object-id xmlns:xlink="http://www.w3.org/1999/xlink" content-type="arpha" xlink:type="simple">D2147CE3-E181-502C-9EFC-5571E00553F5</object-id><label>Figure 13.</label><caption><p>Maximum likelihood (<abbrev xmlns:xlink="http://www.w3.org/1999/xlink" xlink:title="maximum likelihood" id="ABBRID0EA5BG" xlink:type="simple">ML</abbrev>) phylogenetic tree based on a concatenated dataset of ITS, LSU, and <italic>tub2</italic>. In total, 56 strains representing 17 taxa were included in the concatenated dataset, with 2314 characters (ITS 459 bp, LSU 865 bp, and <italic>tub2</italic> 990 bp) including alignment gaps. The tree was rooted with <italic><tp:taxon-name><tp:taxon-name-part taxon-name-part-type="genus" reg="Preussia">Preussia</tp:taxon-name-part><tp:taxon-name-part taxon-name-part-type="species" reg="funiculata">funiculata</tp:taxon-name-part></tp:taxon-name></italic> Huhndorf 2577 and <italic><tp:taxon-name><tp:taxon-name-part taxon-name-part-type="genus" reg="Preussia">P.</tp:taxon-name-part><tp:taxon-name-part taxon-name-part-type="species" reg="typharum">typharum</tp:taxon-name-part></tp:taxon-name></italic> CBS 107.69. <abbrev xmlns:xlink="http://www.w3.org/1999/xlink" xlink:title="ML bootstrap values" id="ABBRID0E55BG" xlink:type="simple">MLB</abbrev> ≥ 70% and <abbrev xmlns:xlink="http://www.w3.org/1999/xlink" xlink:title="Bayesian posterior probabilities" id="ABBRID0EC6BG" xlink:type="simple">BPPs</abbrev> ≥ 0.95 were shown at each node; values lower than these thresholds are indicated by a hyphen (–). The scale bar indicates the number of estimated substitutions per site. The strains introduced in this study are in red and novel species are in bold. The ex-type strains are marked with <sup>T</sup>.</p></caption><graphic xmlns:xlink="http://www.w3.org/1999/xlink" xlink:href="imafungus-16-e155308-g013.jpg" position="float" orientation="portrait" xlink:type="simple" id="oo_1362324.jpg"><uri content-type="original_file" xlink:type="simple">https://binary.pensoft.net/fig/1362324</uri></graphic></fig></tp:treatment-sec><ref-list><ref id="B127"><mixed-citation xmlns:xlink="http://www.w3.org/1999/xlink" xlink:type="simple"><person-group><name name-style="western"><surname>Song</surname><given-names>HY</given-names></name><name name-style="western"><surname>El Sheikha</surname><given-names>AF</given-names></name><etal/></person-group> (<year>2020</year>) <article-title><italic><tp:taxon-name><tp:taxon-name-part taxon-name-part-type="genus">Westerdykella</tp:taxon-name-part><tp:taxon-name-part taxon-name-part-type="species">aquatica</tp:taxon-name-part></tp:taxon-name></italic> sp. nov., producing phytase.</article-title><source>Mycotaxon</source><volume>135</volume>(<issue>2</issue>): <fpage>281</fpage>–<lpage>292</lpage>. <ext-link xlink:href="10.5248/135.281" ext-link-type="doi" xlink:type="simple">https://doi.org/10.5248/135.281</ext-link></mixed-citation></ref><ref id="B51"><mixed-citation xmlns:xlink="http://www.w3.org/1999/xlink" xlink:type="simple"><person-group><name name-style="western"><surname>Goh</surname><given-names>J</given-names></name><name name-style="western"><surname>Mun</surname><given-names>HY</given-names></name><name name-style="western"><surname>Oh</surname><given-names>Y</given-names></name></person-group> (<year>2021</year>) <article-title>Seven previously unrecorded fungal species isolated from freshwater ecosystems in Korea.</article-title><source>The Korean Journal of Mycology</source><volume>49</volume>(<issue>2</issue>): <fpage>183</fpage>–<lpage>197</lpage>.</mixed-citation></ref><ref id="B115"><mixed-citation xmlns:xlink="http://www.w3.org/1999/xlink" xlink:type="simple"><person-group><name name-style="western"><surname>Pietro-Souza</surname><given-names>W</given-names></name><name name-style="western"><surname>Mello</surname><given-names>IS</given-names></name><etal/></person-group> (<year>2017</year>) Endophytic fungal communities of <italic><tp:taxon-name><tp:taxon-name-part taxon-name-part-type="genus">Polygonum</tp:taxon-name-part><tp:taxon-name-part taxon-name-part-type="species">acuminatum</tp:taxon-name-part></tp:taxon-name></italic> and <italic><tp:taxon-name><tp:taxon-name-part taxon-name-part-type="genus">Aeschynomene</tp:taxon-name-part><tp:taxon-name-part taxon-name-part-type="species">fluminensis</tp:taxon-name-part></tp:taxon-name></italic> are influenced by soil mercury contamination. PLOS ONE 12(7): e0182017. <ext-link xlink:href="10.1371/journal.pone.0182017" ext-link-type="doi" xlink:type="simple">https://doi.org/10.1371/journal.pone.0182017</ext-link></mixed-citation></ref><ref id="B125"><mixed-citation xmlns:xlink="http://www.w3.org/1999/xlink" xlink:type="simple"><person-group><name name-style="western"><surname>Senabio</surname><given-names>JA</given-names></name><name name-style="western"><surname>Pereira</surname><given-names>FDC</given-names></name><etal/></person-group> (<year>2023</year>) <article-title>Enhanced mercury phytoremediation by <italic><tp:taxon-name><tp:taxon-name-part taxon-name-part-type="genus">Pseudomonodictys</tp:taxon-name-part><tp:taxon-name-part taxon-name-part-type="species">pantanalensis</tp:taxon-name-part></tp:taxon-name></italic> sp. nov. A73 and <italic><tp:taxon-name><tp:taxon-name-part taxon-name-part-type="genus">Westerdykella</tp:taxon-name-part><tp:taxon-name-part taxon-name-part-type="species">aquatica</tp:taxon-name-part></tp:taxon-name></italic> P71.</article-title><source>Brazilian Journal of Microbiology</source><volume>54</volume>(<issue>2</issue>): <fpage>949</fpage>–<lpage>964</lpage>. <ext-link xlink:href="10.1007/s42770-023-00924-4" ext-link-type="doi" xlink:type="simple">https://doi.org/10.1007/s42770-023-00924-4</ext-link></mixed-citation></ref></ref-list></tp:taxon-treatment>
