# Supplementary material for: ﻿Fungal frontiers in toxic terrain: Revealing culturable fungal communities in Serpentine paddy fields of Taiwan
Source: IMA Fungus. 2025 Jun 27;16:e155308. doi: 10.3897/imafungus.16.155308 (PMC12355036; doi:10.3897/imafungus.16.155308)
Supplement: XML Treatment for Westerdykella capitulum [file imafungus.16.155308-treatment12.xml]

<!DOCTYPE tp:taxon-treatment
  PUBLIC "-//TaxonX//DTD Taxonomic Treatment Publishing DTD v0 20100105//EN" "tax-treatment-NSO.dtd">
<tp:taxon-treatment xmlns:tp="http://www.plazi.org/taxpub"><tp:treatment-meta><kwd-group><label>Taxon classification</label><kwd>
                  <named-content content-type="kingdom">Animalia</named-content>
                </kwd><kwd>
                  <named-content content-type="order">Pleosporales</named-content>
                </kwd><kwd>
                  <named-content content-type="family">Sporormiaceae</named-content>
                </kwd></kwd-group><mixed-citation publication-type="journal"><person-group><name><surname>Cheng</surname><given-names>Kai-Wen</given-names></name><name><surname>Yang</surname><given-names>Jiue-in</given-names></name><name><surname>Srimongkol</surname><given-names>Piroonporn</given-names></name><name><surname>Stadler</surname><given-names>Marc</given-names></name><name><surname>Karnchanatat</surname><given-names>Aphichart</given-names></name><name><surname>Ariyawansa</surname><given-names>Hiran A.</given-names></name></person-group><article-title>﻿Fungal frontiers in toxic terrain: Revealing culturable fungal communities in Serpentine paddy fields of Taiwan</article-title><source>IMA Fungus</source><day>27</day><month>06</month><year>2025</year><volume>16</volume><pub-id pub-id-type="doi">10.3897/imafungus.16.155308</pub-id></mixed-citation></tp:treatment-meta><tp:nomenclature><label>﻿</label><tp:taxon-name>
                <object-id xmlns:xlink="http://www.w3.org/1999/xlink" content-type="arpha" xlink:type="simple">7EB7A158-2868-5E5B-8E0E-9BBE44F8474F</object-id>
                <tp:taxon-name-part taxon-name-part-type="genus" reg="Westerdykella">Westerdykella</tp:taxon-name-part>
                <tp:taxon-name-part taxon-name-part-type="species" reg="capitulum">capitulum</tp:taxon-name-part>
                <object-id xmlns:xlink="http://www.w3.org/1999/xlink" content-type="mycobank" xlink:type="simple">MB564801</object-id>
              </tp:taxon-name><tp:taxon-authority>J.de Gruyter, M.M. Aveskamp &amp; J.Z. Groenewald (2012)</tp:taxon-authority><xref ref-type="fig" rid="F14">Fig. 14</xref></tp:nomenclature><tp:treatment-sec sec-type="description" id="SECID0E2AAI"><title>Description.</title><p><bold><italic>Sexual morph</italic></bold> undetermined. <bold><italic>Asexual morph Conidiomata</italic></bold> 95–198 µm, globose, subglobose to irregular due to fusion of two or more, glabrous, dark brown, ostiolate, mostly superficial, some submerged in PDA. <bold><italic>Conidia</italic></bold> borne terminally in camel brown gelatinous mass, ellipsoidal, some globose, smooth, hyaline, 1 to 2 guttules, 3.0–4.1 µm × 2.4–3.4 µm (x̄ = 3.5 × 2.8 µm, L/W ratio = 1.3, n = 50.</p></tp:treatment-sec><tp:treatment-sec sec-type="description" id="SECID0EMBAI"><title>Culture characteristics.</title><p>Colony exhibit rapid growth, reaching 90 mm daim with a uniform surface and smooth margins, forming a concentric pattern. The central region appears light grayish-brown due to dense conidiomata, while the edges exhibit a translucent beige hue.</p></tp:treatment-sec><tp:treatment-sec sec-type="material" id="SECID0ERBAI"><title>Material examined.</title><p>TAIWAN • Wanrung Township, Hualien County, <named-content xmlns:xlink="http://www.w3.org/1999/xlink" content-type="dwc:verbatimCoordinates" xlink:type="simple"><named-content content-type="geo-json" specific-use="{&#34;type&#34;:&#34;Point&#34;,&#34;coordinates&#34;:[121.413389,23.711194]}" id="NCID0E1BAI" xlink:type="simple">23°42'40.3"N, 121°24'48.2"E</named-content></named-content>, serpentine soil in rice field, 2<sup>nd</sup> November 2022, K.W. Cheng, living culture <named-content xmlns:xlink="http://www.w3.org/1999/xlink" content-type="dwc:institutional_code" xlink:title="Department of Plant Pathology and Microbiology, National Taiwan University Culture Collection" xlink:href="http://grbio.org/institution/national-taiwan-university" xlink:type="simple">NTUPPMCC</named-content> 22-253 and <named-content xmlns:xlink="http://www.w3.org/1999/xlink" content-type="dwc:institutional_code" xlink:title="Department of Plant Pathology and Microbiology, National Taiwan University Culture Collection" xlink:href="http://grbio.org/institution/national-taiwan-university" xlink:type="simple">NTUPPMCC</named-content> 22-254.</p></tp:treatment-sec><tp:treatment-sec sec-type="notes" id="SECID0EJCAI"><title>Notes.</title><p><italic><tp:taxon-name><tp:taxon-name-part taxon-name-part-type="genus" reg="Westerdykella">Westerdykella</tp:taxon-name-part><tp:taxon-name-part taxon-name-part-type="species" reg="capitulum">capitulum</tp:taxon-name-part></tp:taxon-name></italic> has been reported from various environments, including saline soil in India (<xref ref-type="bibr" rid="B111">Pawar et al. 1967</xref>), root of motherwort (<italic><tp:taxon-name><tp:taxon-name-part taxon-name-part-type="genus" reg="Leonurus">Leonurus</tp:taxon-name-part><tp:taxon-name-part taxon-name-part-type="species" reg="cardiaca">cardiaca</tp:taxon-name-part></tp:taxon-name></italic>) in Poland (<xref ref-type="bibr" rid="B155">Zimowska 2007</xref>), and mudflat in Korea (Genomic data) (<xref ref-type="bibr" rid="B59">Heo et al. 2019</xref>). In our study, two strains (<named-content xmlns:xlink="http://www.w3.org/1999/xlink" content-type="dwc:institutional_code" xlink:title="Department of Plant Pathology and Microbiology, National Taiwan University Culture Collection" xlink:href="http://grbio.org/institution/national-taiwan-university" xlink:type="simple">NTUPPMCC</named-content> 22-253 and 22-254) were recovered and clustered in a strongly supported clade (99%/1.00) with reference strains CBS 354.65 and CBS 355.65, confirming their identity as <italic><tp:taxon-name><tp:taxon-name-part taxon-name-part-type="genus" reg="Westerdykella">W.</tp:taxon-name-part><tp:taxon-name-part taxon-name-part-type="species" reg="capitulum">capitulum</tp:taxon-name-part></tp:taxon-name></italic> (Fig. <xref ref-type="fig" rid="F13">13</xref>). Morphological characters of the representative strain of <italic><tp:taxon-name><tp:taxon-name-part taxon-name-part-type="genus" reg="Westerdykella">W.</tp:taxon-name-part><tp:taxon-name-part taxon-name-part-type="species" reg="capitulum">capitulum</tp:taxon-name-part></tp:taxon-name></italic><named-content xmlns:xlink="http://www.w3.org/1999/xlink" content-type="dwc:institutional_code" xlink:title="Department of Plant Pathology and Microbiology, National Taiwan University Culture Collection" xlink:href="http://grbio.org/institution/national-taiwan-university" xlink:type="simple">NTUPPMCC</named-content> 22-253 used in this study are similar to <italic><tp:taxon-name><tp:taxon-name-part taxon-name-part-type="genus" reg="Westerdykella">W.</tp:taxon-name-part><tp:taxon-name-part taxon-name-part-type="species" reg="capitulum">capitulum</tp:taxon-name-part></tp:taxon-name></italic> reported by de Gruyter et al. (2012). Similar to previous studies, only the asexual stage was observed for strains identified as <italic><tp:taxon-name><tp:taxon-name-part taxon-name-part-type="genus" reg="Westerdykella">W.</tp:taxon-name-part><tp:taxon-name-part taxon-name-part-type="species" reg="capitulum">capitulum</tp:taxon-name-part></tp:taxon-name></italic> in the present study (Fig. <xref ref-type="fig" rid="F14">14</xref>; <xref ref-type="bibr" rid="B111">Pawar et al. 1967</xref>; <xref ref-type="bibr" rid="B34">de Gruyter and Noordeloos 1992</xref>; <xref ref-type="bibr" rid="B155">Zimowska 2007</xref>). This is the first report of <italic><tp:taxon-name><tp:taxon-name-part taxon-name-part-type="genus" reg="Westerdykella">W.</tp:taxon-name-part><tp:taxon-name-part taxon-name-part-type="species" reg="capitulum">capitulum</tp:taxon-name-part></tp:taxon-name></italic> in Taiwan.</p><fig id="F14" position="float" orientation="portrait"><object-id xmlns:xlink="http://www.w3.org/1999/xlink" content-type="doi" xlink:type="simple">10.3897/imafungus.16.155308.figure14</object-id><object-id xmlns:xlink="http://www.w3.org/1999/xlink" content-type="arpha" xlink:type="simple">B0B148AB-2A75-57C0-B2DE-FBF1888317A4</object-id><label>Figure 14.</label><caption><p>Morphology of <italic><tp:taxon-name><tp:taxon-name-part taxon-name-part-type="genus" reg="Westerdykella">Westerdykella</tp:taxon-name-part><tp:taxon-name-part taxon-name-part-type="species" reg="capitulum">capitulum</tp:taxon-name-part></tp:taxon-name></italic><named-content xmlns:xlink="http://www.w3.org/1999/xlink" content-type="dwc:institutional_code" xlink:title="Department of Plant Pathology and Microbiology, National Taiwan University Culture Collection" xlink:href="http://grbio.org/institution/national-taiwan-university" xlink:type="simple">NTUPPMCC</named-content> 22-253. <bold>A, B</bold> 14-days-old colony on PDA; <bold>C</bold> Conidiomata; <bold>D</bold> Squashed conidiomata; <bold>E</bold> Ostiolate; <bold>F</bold> Conidia. Scale bars: 0.2 mm (<bold>C</bold>) 20 µm; (<bold>D, E</bold>); 10 µm (<bold>F</bold>).</p></caption><graphic xmlns:xlink="http://www.w3.org/1999/xlink" xlink:href="imafungus-16-e155308-g014.jpg" position="float" orientation="portrait" xlink:type="simple" id="oo_1362325.jpg"><uri content-type="original_file" xlink:type="simple">https://binary.pensoft.net/fig/1362325</uri></graphic></fig></tp:treatment-sec><tp:treatment-sec><!--Section generated to contain objects referenced in tp:taxon-treatment.--><fig id="F13" position="float" orientation="portrait"><object-id xmlns:xlink="http://www.w3.org/1999/xlink" content-type="doi" xlink:type="simple">10.3897/imafungus.16.155308.figure13</object-id><object-id xmlns:xlink="http://www.w3.org/1999/xlink" content-type="arpha" xlink:type="simple">D2147CE3-E181-502C-9EFC-5571E00553F5</object-id><label>Figure 13.</label><caption><p>Maximum likelihood (<abbrev xmlns:xlink="http://www.w3.org/1999/xlink" xlink:title="maximum likelihood" id="ABBRID0EA5BG" xlink:type="simple">ML</abbrev>) phylogenetic tree based on a concatenated dataset of ITS, LSU, and <italic>tub2</italic>. In total, 56 strains representing 17 taxa were included in the concatenated dataset, with 2314 characters (ITS 459 bp, LSU 865 bp, and <italic>tub2</italic> 990 bp) including alignment gaps. The tree was rooted with <italic><tp:taxon-name><tp:taxon-name-part taxon-name-part-type="genus" reg="Preussia">Preussia</tp:taxon-name-part><tp:taxon-name-part taxon-name-part-type="species" reg="funiculata">funiculata</tp:taxon-name-part></tp:taxon-name></italic> Huhndorf 2577 and <italic><tp:taxon-name><tp:taxon-name-part taxon-name-part-type="genus" reg="Preussia">P.</tp:taxon-name-part><tp:taxon-name-part taxon-name-part-type="species" reg="typharum">typharum</tp:taxon-name-part></tp:taxon-name></italic> CBS 107.69. <abbrev xmlns:xlink="http://www.w3.org/1999/xlink" xlink:title="ML bootstrap values" id="ABBRID0E55BG" xlink:type="simple">MLB</abbrev> ≥ 70% and <abbrev xmlns:xlink="http://www.w3.org/1999/xlink" xlink:title="Bayesian posterior probabilities" id="ABBRID0EC6BG" xlink:type="simple">BPPs</abbrev> ≥ 0.95 were shown at each node; values lower than these thresholds are indicated by a hyphen (–). The scale bar indicates the number of estimated substitutions per site. The strains introduced in this study are in red and novel species are in bold. The ex-type strains are marked with <sup>T</sup>.</p></caption><graphic xmlns:xlink="http://www.w3.org/1999/xlink" xlink:href="imafungus-16-e155308-g013.jpg" position="float" orientation="portrait" xlink:type="simple" id="oo_1362324.jpg"><uri content-type="original_file" xlink:type="simple">https://binary.pensoft.net/fig/1362324</uri></graphic></fig></tp:treatment-sec><ref-list><ref id="B111"><mixed-citation xmlns:xlink="http://www.w3.org/1999/xlink" xlink:type="simple"><person-group><name name-style="western"><surname>Pawar</surname><given-names>VH</given-names></name><name name-style="western"><surname>Mathur</surname><given-names>PN</given-names></name><name name-style="western"><surname>Thirumalachar</surname><given-names>MJ</given-names></name></person-group> (<year>1967</year>) <article-title>Species of <italic><tp:taxon-name><tp:taxon-name-part taxon-name-part-type="genus">Phoma</tp:taxon-name-part></tp:taxon-name></italic> isolated from marine soils in India.</article-title><source>Transactions of the British Mycological Society</source><volume>50</volume>(<issue>2</issue>): <fpage>259</fpage>–<lpage>265</lpage>. <ext-link xlink:href="10.1016/S0007-1536(67)80036-6" ext-link-type="doi" xlink:type="simple">https://doi.org/10.1016/S0007-1536(67)80036-6</ext-link></mixed-citation></ref><ref id="B155"><mixed-citation xmlns:xlink="http://www.w3.org/1999/xlink" xlink:type="simple"><person-group><name name-style="western"><surname>Zimowska</surname><given-names>B</given-names></name></person-group> (<year>2007</year>) <article-title>New <italic><tp:taxon-name><tp:taxon-name-part taxon-name-part-type="genus">Phoma</tp:taxon-name-part></tp:taxon-name></italic> species on <italic><tp:taxon-name><tp:taxon-name-part taxon-name-part-type="genus">Leonurus</tp:taxon-name-part><tp:taxon-name-part taxon-name-part-type="species">cardiaca</tp:taxon-name-part></tp:taxon-name></italic>.</article-title><source>Acta Mycologica</source><volume>42</volume>(<issue>1</issue>): <fpage>119</fpage>–<lpage>123</lpage>. <ext-link xlink:href="10.5586/am.2007.012" ext-link-type="doi" xlink:type="simple">https://doi.org/10.5586/am.2007.012</ext-link></mixed-citation></ref><ref id="B59"><mixed-citation xmlns:xlink="http://www.w3.org/1999/xlink" xlink:type="simple"><person-group><name name-style="western"><surname>Heo</surname><given-names>YM</given-names></name><name name-style="western"><surname>Lee</surname><given-names>H</given-names></name><etal/></person-group> (<year>2019</year>) <article-title>Fungal diversity in intertidal mudflats and abandoned solar salterns as a source for biological resources.</article-title><source>Marine Drugs</source><volume>17</volume>(<issue>11</issue>): <fpage>601</fpage>. <ext-link xlink:href="10.3390/md17110601" ext-link-type="doi" xlink:type="simple">https://doi.org/10.3390/md17110601</ext-link></mixed-citation></ref><ref id="B34"><mixed-citation xmlns:xlink="http://www.w3.org/1999/xlink" xlink:type="simple"><person-group><name name-style="western"><surname>de Gruyter</surname><given-names>J</given-names></name><name name-style="western"><surname>Noordeloos</surname><given-names>ME</given-names></name></person-group> (<year>1992</year>) <article-title>Contributions towards a monograph of <italic><tp:taxon-name><tp:taxon-name-part taxon-name-part-type="genus">Phoma</tp:taxon-name-part></tp:taxon-name> (<tp:taxon-name><tp:taxon-name-part taxon-name-part-type="class">Coelomycetes</tp:taxon-name-part></tp:taxon-name>)</italic>-I. 1. Section <tp:taxon-name><tp:taxon-name-part taxon-name-part-type="genus"/><tp:taxon-name-part taxon-name-part-type="section">Phoma</tp:taxon-name-part></tp:taxon-name>: Taxa with very small conidia <italic>in vitro</italic>.</article-title><source>Persoonia</source><volume>15</volume>: <fpage>71</fpage>–<lpage>92</lpage>.</mixed-citation></ref></ref-list></tp:taxon-treatment>
