# Supplementary material for: ﻿Fungal frontiers in toxic terrain: Revealing culturable fungal communities in Serpentine paddy fields of Taiwan
Source: IMA Fungus. 2025 Jun 27;16:e155308. doi: 10.3897/imafungus.16.155308 (PMC12355036; doi:10.3897/imafungus.16.155308)
Supplement: XML Treatment for Westerdykella dispersa [file imafungus.16.155308-treatment13.xml]

<!DOCTYPE tp:taxon-treatment
  PUBLIC "-//TaxonX//DTD Taxonomic Treatment Publishing DTD v0 20100105//EN" "tax-treatment-NSO.dtd">
<tp:taxon-treatment xmlns:tp="http://www.plazi.org/taxpub"><tp:treatment-meta><kwd-group><label>Taxon classification</label><kwd>
                  <named-content content-type="kingdom">Animalia</named-content>
                </kwd><kwd>
                  <named-content content-type="order">Pleosporales</named-content>
                </kwd><kwd>
                  <named-content content-type="family">Sporormiaceae</named-content>
                </kwd></kwd-group><mixed-citation publication-type="journal"><person-group><name><surname>Cheng</surname><given-names>Kai-Wen</given-names></name><name><surname>Yang</surname><given-names>Jiue-in</given-names></name><name><surname>Srimongkol</surname><given-names>Piroonporn</given-names></name><name><surname>Stadler</surname><given-names>Marc</given-names></name><name><surname>Karnchanatat</surname><given-names>Aphichart</given-names></name><name><surname>Ariyawansa</surname><given-names>Hiran A.</given-names></name></person-group><article-title>﻿Fungal frontiers in toxic terrain: Revealing culturable fungal communities in Serpentine paddy fields of Taiwan</article-title><source>IMA Fungus</source><day>27</day><month>06</month><year>2025</year><volume>16</volume><pub-id pub-id-type="doi">10.3897/imafungus.16.155308</pub-id></mixed-citation></tp:treatment-meta><tp:nomenclature><label>﻿</label><tp:taxon-name>
                <object-id xmlns:xlink="http://www.w3.org/1999/xlink" content-type="arpha" xlink:type="simple">1F657000-3D13-5D14-9BF7-97E68981B779</object-id>
                <tp:taxon-name-part taxon-name-part-type="genus" reg="Westerdykella">Westerdykella</tp:taxon-name-part>
                <tp:taxon-name-part taxon-name-part-type="species" reg="dispersa">dispersa</tp:taxon-name-part>
                <object-id xmlns:xlink="http://www.w3.org/1999/xlink" content-type="mycobank" xlink:type="simple">MB341019</object-id>
              </tp:taxon-name><tp:taxon-authority>K. Cejp &amp; A.A. Milko (1964)</tp:taxon-authority><xref ref-type="fig" rid="F15">Fig. 15</xref></tp:nomenclature><tp:treatment-sec sec-type="description" id="SECID0E4IAI"><title>Description.</title><p><bold><italic>Sexual morph Cleistothecia</italic></bold> 187–296 µm diam, globose to subglobose, glabrous, dark brown to black when mature, superficial or submerged in PDA. <bold><italic>Peridium</italic></bold> single-layered, light brown, translucent, membranous, angular cells. <bold><italic>Asci</italic></bold> subglobose to ovoid, hyaline when immature, brown when mature, 32-spored, 11.0–13.6 µm × 9.7–11.8 µm (x̄ = 12.3 × 10.8 µm, L/W ratio = 1.14, n = 30). <bold><italic>Ascospores</italic></bold> ellipsoidal, smooth, subhyaline to light brown, 2 guttules, no germ-slits, 1.8–2.7 µm × 3.7–4.5 µm (x̄ = 2.3 × 4.0 µm, L/W ratio = 1.82, n = 50). <bold><italic>Asexual morph Conidiomata</italic></bold> abundant on PDA at 25 °C, 7 days post-inoculation, 44–88 µm, globose, subglobose to irregular due to fusion of two or more, glabrous, brown, ostiolate, superficial. <bold><italic>Conidia</italic></bold> borne terminally in camel brown gelatinous mass, ellipsoidal, subglobose, some pyriform, smooth, hyaline, 0 to 2 guttules, 1.8–2.7 µm × 3.1–4.0 µm (x̄ = 2.1 × 3.3 µm, L/W ratio = 1.62, n = 50).</p></tp:treatment-sec><tp:treatment-sec sec-type="description" id="SECID0EXJAI"><title>Culture characteristics.</title><p>Colony exhibit rapid growth, reaching 80 mm daim with slightly diffuse and beige margins, yellow to pale orange pigmentation radiating outward in a concentric ring pattern, texture velvety to slightly cottony. The cleistothecia and abundant conidiomata caused the center to appear black or dark yellow.</p></tp:treatment-sec><tp:treatment-sec sec-type="material" id="SECID0E3JAI"><title>Material examined.</title><p>TAIWAN • Guanshan Township, Taitung County, <named-content xmlns:xlink="http://www.w3.org/1999/xlink" content-type="dwc:verbatimCoordinates" xlink:type="simple"><named-content content-type="geo-json" specific-use="{&#34;type&#34;:&#34;Point&#34;,&#34;coordinates&#34;:[121.189611,23.036889]}" id="NCID0EFKAI" xlink:type="simple">23°02'12.8"N, 121°11'22.6"E</named-content></named-content>, serpentine soil in rice field, 3<sup>rd</sup> November 2022, K.W. Cheng, living culture <named-content xmlns:xlink="http://www.w3.org/1999/xlink" content-type="dwc:institutional_code" xlink:title="Department of Plant Pathology and Microbiology, National Taiwan University Culture Collection" xlink:href="http://grbio.org/institution/national-taiwan-university" xlink:type="simple">NTUPPMCC</named-content> 22-260 to 270.</p></tp:treatment-sec><tp:treatment-sec sec-type="notes" id="SECID0EQKAI"><title>Notes.</title><p><italic><tp:taxon-name><tp:taxon-name-part taxon-name-part-type="genus" reg="Westerdykella">Westerdykella</tp:taxon-name-part><tp:taxon-name-part taxon-name-part-type="species" reg="dispersa">dispersa</tp:taxon-name-part></tp:taxon-name></italic> have a global distribution and have been isolated from diverse substrates, including soil from the Netherlands and Nigeria (<xref ref-type="bibr" rid="B8">Arenal et al. 2007</xref>), freshwater ecosystem sediments in Brazil and Korea (<xref ref-type="bibr" rid="B32">da Silva et al. 2003</xref>; <xref ref-type="bibr" rid="B51">Goh et al. 2021</xref>), marine sediments in China and Spain (<xref ref-type="bibr" rid="B145">Xu et al. 2017</xref>; <xref ref-type="bibr" rid="B56">Guerra-Mateo et al. 2024</xref>), as endophytes of <italic><tp:taxon-name><tp:taxon-name-part taxon-name-part-type="genus" reg="Phragmites">Phragmites</tp:taxon-name-part><tp:taxon-name-part taxon-name-part-type="species" reg="australis">australis</tp:taxon-name-part></tp:taxon-name></italic> in Italy (<xref ref-type="bibr" rid="B6">Angelini et al. 2012</xref>), and in rare cases, isolated from a neutropenic patient (<xref ref-type="bibr" rid="B24">Clum 1955</xref>; <xref ref-type="bibr" rid="B130">Sue et al. 2014</xref>). In the multi-locus phylogenetic analysis conducted in this study, strains identified as <italic><tp:taxon-name><tp:taxon-name-part taxon-name-part-type="genus" reg="Westerdykella">W.</tp:taxon-name-part><tp:taxon-name-part taxon-name-part-type="species" reg="dispersa">dispersa</tp:taxon-name-part></tp:taxon-name></italic> were separated into three distinct clusters designated as Clades A, B, and C (Fig. <xref ref-type="fig" rid="F13">13</xref>). Strains <named-content xmlns:xlink="http://www.w3.org/1999/xlink" content-type="dwc:institutional_code" xlink:title="Department of Plant Pathology and Microbiology, National Taiwan University Culture Collection" xlink:href="http://grbio.org/institution/national-taiwan-university" xlink:type="simple">NTUPPMCC</named-content> 22-260, 22-261, 22-263 and 22-266 grouped with the ex-type strain of <italic><tp:taxon-name><tp:taxon-name-part taxon-name-part-type="genus" reg="Westerdykella">W.</tp:taxon-name-part><tp:taxon-name-part taxon-name-part-type="species" reg="dispersa">dispersa</tp:taxon-name-part></tp:taxon-name></italic> (CBS 297.56) in Clade B. Two other representative strains, CBS 390.61 and CBS 288.67, along with our strains <named-content xmlns:xlink="http://www.w3.org/1999/xlink" content-type="dwc:institutional_code" xlink:title="Department of Plant Pathology and Microbiology, National Taiwan University Culture Collection" xlink:href="http://grbio.org/institution/national-taiwan-university" xlink:type="simple">NTUPPMCC</named-content> 22-262, 22-264, 22-265, and 22-267 to 22-270, formed a separate clade (Clade C), which is sister to the main <italic><tp:taxon-name><tp:taxon-name-part taxon-name-part-type="genus" reg="Westerdykella">W.</tp:taxon-name-part><tp:taxon-name-part taxon-name-part-type="species" reg="dispersa">dispersa</tp:taxon-name-part></tp:taxon-name></italic> lineage. Additionally, strain CBS 508.75 formed a basal clade (also referred to as Clade A) relative to Clades B and C, complicating the delineation of precise species boundaries. When comparing sequence identity, the representative strain <named-content xmlns:xlink="http://www.w3.org/1999/xlink" content-type="dwc:institutional_code" xlink:title="Department of Plant Pathology and Microbiology, National Taiwan University Culture Collection" xlink:href="http://grbio.org/institution/national-taiwan-university" xlink:type="simple">NTUPPMCC</named-content> 22-269, which clusters in Clade C, showed 97.6% similarity (925/948 bp) in the <italic>tub2</italic> gene to the ex-type strain of <italic><tp:taxon-name><tp:taxon-name-part taxon-name-part-type="genus" reg="Westerdykella">W.</tp:taxon-name-part><tp:taxon-name-part taxon-name-part-type="species" reg="dispersa">dispersa</tp:taxon-name-part></tp:taxon-name></italic> (CBS 297.56). This strain also formed a strongly supported clade (80% bootstrap support) sister to the clade containing the ex-type strain in single gene phylogeny of <italic>tub2</italic> (See Suppl. material <xref ref-type="supplementary-material" rid="S2">2</xref>: fig. S1). However, no significant genetic divergence was observed between these strains in the ITS and LSU regions (ITS: 433/437 bp, identities 99.1%, including 3 gaps; LSU: 824/830 bp, identities 99.4%, including 4 gaps). As shown in Fig. <xref ref-type="fig" rid="F15">15</xref>, although PDA cultures exhibited slight variation in colony coloration (<named-content xmlns:xlink="http://www.w3.org/1999/xlink" content-type="dwc:institutional_code" xlink:title="Department of Plant Pathology and Microbiology, National Taiwan University Culture Collection" xlink:href="http://grbio.org/institution/national-taiwan-university" xlink:type="simple">NTUPPMCC</named-content> 22-266 representing Clade B and <named-content xmlns:xlink="http://www.w3.org/1999/xlink" content-type="dwc:institutional_code" xlink:title="Department of Plant Pathology and Microbiology, National Taiwan University Culture Collection" xlink:href="http://grbio.org/institution/national-taiwan-university" xlink:type="simple">NTUPPMCC</named-content> 22-269 representing Clade C; yellow to pale orange versus grayish-white to pale gray-green), other micromorphological features did not show notable differences (See Suppl. material <xref ref-type="supplementary-material" rid="S1">1</xref>: table S4). Additionally, relying solely on culture characteristics is not a reliable method for delineating fungal species (<xref ref-type="bibr" rid="B74">Jeewon and Hyde 2016</xref>). Therefore, based on molecular similarity, phylogenetic placement, and morphological consistency, we tentatively identify strains in three clades as <italic><tp:taxon-name><tp:taxon-name-part taxon-name-part-type="genus" reg="Westerdykella">W.</tp:taxon-name-part><tp:taxon-name-part taxon-name-part-type="species" reg="dispersa">dispersa</tp:taxon-name-part></tp:taxon-name></italic>. The observed genetic variation may be related to their geographical origin or the specific habitats from which these strains were isolated. Consistent with previous studies (<xref ref-type="bibr" rid="B130">Sue et al. 2014</xref>), both sexual and asexual stages were observed in culture for <italic><tp:taxon-name><tp:taxon-name-part taxon-name-part-type="genus" reg="Westerdykella">W.</tp:taxon-name-part><tp:taxon-name-part taxon-name-part-type="species" reg="dispersa">dispersa</tp:taxon-name-part></tp:taxon-name></italic> in the present study. This report represents the first record of <italic><tp:taxon-name><tp:taxon-name-part taxon-name-part-type="genus" reg="Westerdykella">W.</tp:taxon-name-part><tp:taxon-name-part taxon-name-part-type="species" reg="dispersa">dispersa</tp:taxon-name-part></tp:taxon-name></italic> in Taiwan.</p><fig id="F15" position="float" orientation="portrait"><object-id xmlns:xlink="http://www.w3.org/1999/xlink" content-type="doi" xlink:type="simple">10.3897/imafungus.16.155308.figure15</object-id><object-id xmlns:xlink="http://www.w3.org/1999/xlink" content-type="arpha" xlink:type="simple">74140F26-DACC-5639-8838-9ED0C2969F11</object-id><label>Figure 15.</label><caption><p>Morphology of <italic><tp:taxon-name><tp:taxon-name-part taxon-name-part-type="genus" reg="Westerdykella">Westerdykella</tp:taxon-name-part><tp:taxon-name-part taxon-name-part-type="species" reg="dispersa">dispersa</tp:taxon-name-part></tp:taxon-name></italic><named-content xmlns:xlink="http://www.w3.org/1999/xlink" content-type="dwc:institutional_code" xlink:title="Department of Plant Pathology and Microbiology, National Taiwan University Culture Collection" xlink:href="http://grbio.org/institution/national-taiwan-university" xlink:type="simple">NTUPPMCC</named-content> 22-266. <bold>A, B</bold> 14-days-old colony on PDA; <bold>C</bold> Ascomata (red arrow) and conidiomata (blue arrow); <bold>D</bold> Squashed ascomata; <bold>E</bold> Conidiomata and ostiolate; <bold>F</bold> Peridium; <bold>G</bold> Asci; <bold>H</bold> Ascospores; <bold>I</bold> Conidia. Morphology of <italic><tp:taxon-name><tp:taxon-name-part taxon-name-part-type="genus" reg="Westerdykella">Westerdykella</tp:taxon-name-part><tp:taxon-name-part taxon-name-part-type="species" reg="dispersa">dispersa</tp:taxon-name-part></tp:taxon-name></italic><named-content xmlns:xlink="http://www.w3.org/1999/xlink" content-type="dwc:institutional_code" xlink:title="Department of Plant Pathology and Microbiology, National Taiwan University Culture Collection" xlink:href="http://grbio.org/institution/national-taiwan-university" xlink:type="simple">NTUPPMCC</named-content> 22-269. <bold>J, K</bold> 14-days-old colony on PDA; <bold>L</bold> Ascomata (red arrow) and conidiomata (blue arrow); <bold>M</bold> Ascospores; <bold>N</bold> Conidia. Scale bars: 0.5 mm (<bold>C, L</bold>); 0.1 mm (<bold>D</bold>); 20 µm (<bold>E–G, M</bold>); 10 µm (<bold>H, I, N, O</bold>).</p></caption><graphic xmlns:xlink="http://www.w3.org/1999/xlink" xlink:href="imafungus-16-e155308-g015.jpg" position="float" orientation="portrait" xlink:type="simple" id="oo_1362326.jpg"><uri content-type="original_file" xlink:type="simple">https://binary.pensoft.net/fig/1362326</uri></graphic></fig></tp:treatment-sec><tp:treatment-sec><!--Section generated to contain objects referenced in tp:taxon-treatment.--><fig id="F13" position="float" orientation="portrait"><object-id xmlns:xlink="http://www.w3.org/1999/xlink" content-type="doi" xlink:type="simple">10.3897/imafungus.16.155308.figure13</object-id><object-id xmlns:xlink="http://www.w3.org/1999/xlink" content-type="arpha" xlink:type="simple">D2147CE3-E181-502C-9EFC-5571E00553F5</object-id><label>Figure 13.</label><caption><p>Maximum likelihood (<abbrev xmlns:xlink="http://www.w3.org/1999/xlink" xlink:title="maximum likelihood" id="ABBRID0EA5BG" xlink:type="simple">ML</abbrev>) phylogenetic tree based on a concatenated dataset of ITS, LSU, and <italic>tub2</italic>. In total, 56 strains representing 17 taxa were included in the concatenated dataset, with 2314 characters (ITS 459 bp, LSU 865 bp, and <italic>tub2</italic> 990 bp) including alignment gaps. The tree was rooted with <italic><tp:taxon-name><tp:taxon-name-part taxon-name-part-type="genus" reg="Preussia">Preussia</tp:taxon-name-part><tp:taxon-name-part taxon-name-part-type="species" reg="funiculata">funiculata</tp:taxon-name-part></tp:taxon-name></italic> Huhndorf 2577 and <italic><tp:taxon-name><tp:taxon-name-part taxon-name-part-type="genus" reg="Preussia">P.</tp:taxon-name-part><tp:taxon-name-part taxon-name-part-type="species" reg="typharum">typharum</tp:taxon-name-part></tp:taxon-name></italic> CBS 107.69. <abbrev xmlns:xlink="http://www.w3.org/1999/xlink" xlink:title="ML bootstrap values" id="ABBRID0E55BG" xlink:type="simple">MLB</abbrev> ≥ 70% and <abbrev xmlns:xlink="http://www.w3.org/1999/xlink" xlink:title="Bayesian posterior probabilities" id="ABBRID0EC6BG" xlink:type="simple">BPPs</abbrev> ≥ 0.95 were shown at each node; values lower than these thresholds are indicated by a hyphen (–). The scale bar indicates the number of estimated substitutions per site. The strains introduced in this study are in red and novel species are in bold. The ex-type strains are marked with <sup>T</sup>.</p></caption><graphic xmlns:xlink="http://www.w3.org/1999/xlink" xlink:href="imafungus-16-e155308-g013.jpg" position="float" orientation="portrait" xlink:type="simple" id="oo_1362324.jpg"><uri content-type="original_file" xlink:type="simple">https://binary.pensoft.net/fig/1362324</uri></graphic></fig><supplementary-material xmlns:xlink="http://www.w3.org/1999/xlink" id="S2" position="float" orientation="portrait" xlink:type="simple"><object-id content-type="doi" xlink:type="simple">10.3897/imafungus.16.155308.suppl2</object-id><object-id content-type="arpha" xlink:type="simple">2C809647-55DC-5B8D-BD60-12F698E81426</object-id><label>Supplementary material 2</label><caption><p>Supplementary figures S1–S5</p></caption><statement content-type="dataType"><label>Data type</label><p>docx</p></statement><statement content-type="notes"><label>Explanation note</label><p><bold>figure S1.</bold> Maximum likelihood (<abbrev xlink:title="maximum likelihood" id="ABBRID0ELFBM" xlink:type="simple">ML</abbrev>) phylogenetic tree based on <italic>tub2</italic>; <bold>figure S2.</bold> Maximum likelihood (<abbrev xlink:title="maximum likelihood" id="ABBRID0ETFBM" xlink:type="simple">ML</abbrev>) phylogenetic tree based on ITS; <bold>figure S3.</bold> Maximum likelihood (<abbrev xlink:title="maximum likelihood" id="ABBRID0EZFBM" xlink:type="simple">ML</abbrev>) phylogenetic tree based on ITS; <bold>figure S4.</bold> Maximum likelihood (<abbrev xlink:title="maximum likelihood" id="ABBRID0E6FBM" xlink:type="simple">ML</abbrev>) phylogenetic tree based on <italic>rpb2</italic>; figure S5. Maximum likelihood (<abbrev xlink:title="maximum likelihood" id="ABBRID0EFGBM" xlink:type="simple">ML</abbrev>) phylogenetic tree based on <italic>tef-1</italic>.</p></statement><media xlink:href="imafungus-16-e155308-s002.docx" mimetype="application" mime-subtype="vnd.openxmlformats-officedocument.wordprocessingml.document" position="float" orientation="portrait" xlink:type="simple" id="oo_1362350.docx"><uri content-type="original_file" xlink:type="simple">https://binary.pensoft.net/file/1362350</uri></media><permissions><license xlink:type="simple"><license-p>This dataset is made available under the Open Database License (http://opendatacommons.org/licenses/odbl/1.0/). The Open Database License (ODbL) is a license agreement intended to allow users to freely share, modify, and use this Dataset while maintaining this same freedom for others, provided that the original source and author(s) are credited.</license-p></license></permissions><attrib specific-use="authors">Kai-Wen Cheng, Jiue-in Yang, Piroonporn Srimongkol, Marc Stadler, Aphichart Karnchanatat, Hiran A. Ariyawansa</attrib></supplementary-material><supplementary-material xmlns:xlink="http://www.w3.org/1999/xlink" id="S1" position="float" orientation="portrait" xlink:type="simple"><object-id content-type="doi" xlink:type="simple">10.3897/imafungus.16.155308.suppl1</object-id><object-id content-type="arpha" xlink:type="simple">601A2E28-60E6-5170-BB41-80761F1C8A9D</object-id><label>Supplementary material 1</label><caption><p>Supplementary tables S1–S4</p></caption><statement content-type="dataType"><label>Data type</label><p>xlsx</p></statement><statement content-type="notes"><label>Explanation note</label><p><bold>table S1.</bold> List of primers used in this study; <bold>table S2.</bold> Genbank accession numbers for the strains in this study (type strains in bold and new strains in red); <bold>table S3.</bold> The nucleotide substitution models used in the phylogenetic analyses. <bold>table S4.</bold> List of <italic><tp:taxon-name><tp:taxon-name-part taxon-name-part-type="genus" reg="Westerdykella">Westerdykella</tp:taxon-name-part></tp:taxon-name></italic> species morphology.</p></statement><media xlink:href="imafungus-16-e155308-s001.xlsx" mimetype="application" mime-subtype="vnd.openxmlformats-officedocument.spreadsheetml.sheet" position="float" orientation="portrait" xlink:type="simple" id="oo_1362349.xlsx"><uri content-type="original_file" xlink:type="simple">https://binary.pensoft.net/file/1362349</uri></media><permissions><license xlink:type="simple"><license-p>This dataset is made available under the Open Database License (http://opendatacommons.org/licenses/odbl/1.0/). The Open Database License (ODbL) is a license agreement intended to allow users to freely share, modify, and use this Dataset while maintaining this same freedom for others, provided that the original source and author(s) are credited.</license-p></license></permissions><attrib specific-use="authors">Kai-Wen Cheng, Jiue-in Yang, Piroonporn Srimongkol, Marc Stadler, Aphichart Karnchanatat, Hiran A. Ariyawansa</attrib></supplementary-material></tp:treatment-sec><ref-list><ref id="B8"><mixed-citation xmlns:xlink="http://www.w3.org/1999/xlink" xlink:type="simple"><person-group><name name-style="western"><surname>Arenal</surname><given-names>F</given-names></name><name name-style="western"><surname>Platas</surname><given-names>G</given-names></name><name name-style="western"><surname>Pelaez</surname><given-names>F</given-names></name></person-group> (<year>2007</year>) <article-title>A new endophytic species of <italic><tp:taxon-name><tp:taxon-name-part taxon-name-part-type="genus">Preussia</tp:taxon-name-part></tp:taxon-name> (<tp:taxon-name><tp:taxon-name-part taxon-name-part-type="family">Sporormiaceae</tp:taxon-name-part></tp:taxon-name>)</italic> inferred from morphological observations and molecular phylogenetic analysis.</article-title><source>Fungal Diversity</source><volume>25</volume>: <fpage>1</fpage>–<lpage>17</lpage>.</mixed-citation></ref><ref id="B32"><mixed-citation xmlns:xlink="http://www.w3.org/1999/xlink" xlink:type="simple"><person-group><name name-style="western"><surname>da Silva</surname><given-names>M</given-names></name><name name-style="western"><surname>Umbuzeiro</surname><given-names>GA</given-names></name><etal/></person-group> (<year>2003</year>) <article-title>Filamentous fungi isolated from estuarine sediments contaminated with industrial discharges.</article-title><source>Soil and Sediment Contamination</source><volume>12</volume>(<issue>3</issue>): <fpage>345</fpage>–<lpage>356</lpage>. <ext-link xlink:href="10.1080/713610976" ext-link-type="doi" xlink:type="simple">https://doi.org/10.1080/713610976</ext-link></mixed-citation></ref><ref id="B51"><mixed-citation xmlns:xlink="http://www.w3.org/1999/xlink" xlink:type="simple"><person-group><name name-style="western"><surname>Goh</surname><given-names>J</given-names></name><name name-style="western"><surname>Mun</surname><given-names>HY</given-names></name><name name-style="western"><surname>Oh</surname><given-names>Y</given-names></name></person-group> (<year>2021</year>) <article-title>Seven previously unrecorded fungal species isolated from freshwater ecosystems in Korea.</article-title><source>The Korean Journal of Mycology</source><volume>49</volume>(<issue>2</issue>): <fpage>183</fpage>–<lpage>197</lpage>.</mixed-citation></ref><ref id="B145"><mixed-citation xmlns:xlink="http://www.w3.org/1999/xlink" xlink:type="simple"><person-group><name name-style="western"><surname>Xu</surname><given-names>D</given-names></name><name name-style="western"><surname>Luo</surname><given-names>M</given-names></name><etal/></person-group> (<year>2017</year>) <article-title>Cytochalasan and tyrosine-derived alkaloids from the marine sediment-derived fungus <italic><tp:taxon-name><tp:taxon-name-part taxon-name-part-type="genus">Westerdykella</tp:taxon-name-part><tp:taxon-name-part taxon-name-part-type="species">dispersa</tp:taxon-name-part></tp:taxon-name></italic> and their bioactivities.</article-title><source>Scientific Reports</source><volume>7</volume>(<issue>1</issue>): <fpage>11956</fpage>. <ext-link xlink:href="10.1038/s41598-017-12327-1" ext-link-type="doi" xlink:type="simple">https://doi.org/10.1038/s41598-017-12327-1</ext-link></mixed-citation></ref><ref id="B56"><mixed-citation xmlns:xlink="http://www.w3.org/1999/xlink" xlink:type="simple"><person-group><name name-style="western"><surname>Guerra-Mateo</surname><given-names>D</given-names></name><name name-style="western"><surname>Cano-Lira</surname><given-names>JF</given-names></name><etal/></person-group> (<year>2024</year>) <article-title>Sunken riches: Ascomycete diversity in the Western Mediterranean Coast through direct plating and flocculation, and description of four new taxa.</article-title><source>Journal of Fungi</source><volume>10</volume>(<issue>4</issue>): <fpage>281</fpage>. <ext-link xlink:href="10.3390/jof10040281" ext-link-type="doi" xlink:type="simple">https://doi.org/10.3390/jof10040281</ext-link></mixed-citation></ref><ref id="B6"><mixed-citation xmlns:xlink="http://www.w3.org/1999/xlink" xlink:type="simple"><person-group><name name-style="western"><surname>Angelini</surname><given-names>P</given-names></name><name name-style="western"><surname>Rubini</surname><given-names>A</given-names></name><etal/></person-group> (<year>2012</year>) <article-title>The endophytic fungal communities associated with the leaves and roots of the common reed (<italic><tp:taxon-name><tp:taxon-name-part taxon-name-part-type="genus">Phragmites</tp:taxon-name-part><tp:taxon-name-part taxon-name-part-type="species">australis</tp:taxon-name-part></tp:taxon-name></italic>) in Lake Trasimeno (Perugia, Italy) in declining and healthy stands.</article-title><source>Fungal Ecology</source><volume>5</volume>(<issue>6</issue>): <fpage>683</fpage>–<lpage>693</lpage>. <ext-link xlink:href="10.1016/j.funeco.2012.03.001" ext-link-type="doi" xlink:type="simple">https://doi.org/10.1016/j.funeco.2012.03.001</ext-link></mixed-citation></ref><ref id="B24"><mixed-citation xmlns:xlink="http://www.w3.org/1999/xlink" xlink:type="simple"><person-group><name name-style="western"><surname>Clum</surname><given-names>FM</given-names></name></person-group> (<year>1955</year>) <article-title>A new genus in the <italic><tp:taxon-name><tp:taxon-name-part taxon-name-part-type="family">Aspergillaceae</tp:taxon-name-part></tp:taxon-name></italic>.</article-title><source>Mycologia</source><volume>47</volume>(<issue>6</issue>): <fpage>899</fpage>–<lpage>901</lpage>. <ext-link xlink:href="10.1080/00275514.1955.12024505" ext-link-type="doi" xlink:type="simple">https://doi.org/10.1080/00275514.1955.12024505</ext-link></mixed-citation></ref><ref id="B130"><mixed-citation xmlns:xlink="http://www.w3.org/1999/xlink" xlink:type="simple"><person-group><name name-style="western"><surname>Sue</surname><given-names>PK</given-names></name><name name-style="western"><surname>Gurda</surname><given-names>GT</given-names></name><etal/></person-group> (<year>2014</year>) <article-title>First report of <italic><tp:taxon-name><tp:taxon-name-part taxon-name-part-type="genus">Westerdykella</tp:taxon-name-part><tp:taxon-name-part taxon-name-part-type="species">dispersa</tp:taxon-name-part></tp:taxon-name></italic> as a cause of an angioinvasive fungal infection in a neutropenic host.</article-title><source>Journal of Clinical Microbiology</source><volume>52</volume>(<issue>12</issue>): <fpage>4407</fpage>–<lpage>4411</lpage>. <ext-link xlink:href="10.1128/JCM.02012-14" ext-link-type="doi" xlink:type="simple">https://doi.org/10.1128/JCM.02012-14</ext-link></mixed-citation></ref><ref id="B74"><mixed-citation xmlns:xlink="http://www.w3.org/1999/xlink" xlink:type="simple"><person-group><name name-style="western"><surname>Jeewon</surname><given-names>R</given-names></name><name name-style="western"><surname>Hyde</surname><given-names>KD</given-names></name></person-group> (<year>2016</year>) <article-title>Establishing species boundaries and new taxa among fungi: recommendations to resolve taxonomic ambiguities.</article-title><source>Mycosphere</source><volume>7</volume>(<issue>11</issue>): <fpage>1669</fpage>–<lpage>1677</lpage>. <ext-link xlink:href="10.5943/mycosphere/7/11/4" ext-link-type="doi" xlink:type="simple">https://doi.org/10.5943/mycosphere/7/11/4</ext-link></mixed-citation></ref></ref-list></tp:taxon-treatment>
