# Supplementary material for: ﻿Fungal frontiers in toxic terrain: Revealing culturable fungal communities in Serpentine paddy fields of Taiwan
Source: IMA Fungus. 2025 Jun 27;16:e155308. doi: 10.3897/imafungus.16.155308 (PMC12355036; doi:10.3897/imafungus.16.155308)
Supplement: XML Treatment for Westerdykella formosana [file imafungus.16.155308-treatment14.xml]

<!DOCTYPE tp:taxon-treatment
  PUBLIC "-//TaxonX//DTD Taxonomic Treatment Publishing DTD v0 20100105//EN" "tax-treatment-NSO.dtd">
<tp:taxon-treatment xmlns:tp="http://www.plazi.org/taxpub"><tp:treatment-meta><kwd-group><label>Taxon classification</label><kwd>
                  <named-content content-type="kingdom">Animalia</named-content>
                </kwd><kwd>
                  <named-content content-type="order">Pleosporales</named-content>
                </kwd><kwd>
                  <named-content content-type="family">Sporormiaceae</named-content>
                </kwd></kwd-group><mixed-citation publication-type="journal"><person-group><name><surname>Cheng</surname><given-names>Kai-Wen</given-names></name><name><surname>Yang</surname><given-names>Jiue-in</given-names></name><name><surname>Srimongkol</surname><given-names>Piroonporn</given-names></name><name><surname>Stadler</surname><given-names>Marc</given-names></name><name><surname>Karnchanatat</surname><given-names>Aphichart</given-names></name><name><surname>Ariyawansa</surname><given-names>Hiran A.</given-names></name></person-group><article-title>﻿Fungal frontiers in toxic terrain: Revealing culturable fungal communities in Serpentine paddy fields of Taiwan</article-title><source>IMA Fungus</source><day>27</day><month>06</month><year>2025</year><volume>16</volume><pub-id pub-id-type="doi">10.3897/imafungus.16.155308</pub-id></mixed-citation></tp:treatment-meta><tp:nomenclature><label>﻿</label><tp:taxon-name>
                <object-id xmlns:xlink="http://www.w3.org/1999/xlink" content-type="arpha" xlink:type="simple">18B540A8-218D-54ED-8688-CCB24B8A4436</object-id>
                <tp:taxon-name-part taxon-name-part-type="genus" reg="Westerdykella">Westerdykella</tp:taxon-name-part>
                <tp:taxon-name-part taxon-name-part-type="species" reg="formosana">formosana</tp:taxon-name-part>
                <object-id xmlns:xlink="http://www.w3.org/1999/xlink" content-type="mycobank" xlink:type="simple">MB858706</object-id>
              </tp:taxon-name><tp:taxon-authority>K.W. Cheng &amp; H.A. Ariyaw.</tp:taxon-authority><tp:taxon-status xmlns:xlink="http://www.w3.org/1999/xlink" xlink:type="simple">sp. nov.</tp:taxon-status><xref ref-type="fig" rid="F16">Fig. 16</xref></tp:nomenclature><tp:treatment-sec sec-type="Typification" id="SECID0ECUAI"><title>Typification.</title><p>TAIWAN • Wanrung Township, Hualien County, <named-content xmlns:xlink="http://www.w3.org/1999/xlink" content-type="dwc:verbatimCoordinates" xlink:type="simple"><named-content content-type="geo-json" specific-use="{&#34;type&#34;:&#34;Point&#34;,&#34;coordinates&#34;:[121.413389,23.711194]}" id="NCID0ELUAI" xlink:type="simple">23°42'40.3"N, 121°24'48.2"E</named-content></named-content>, serpentine soil in rice field, 2<sup>nd</sup> November 2022, K.W Cheng, holotype, <named-content xmlns:xlink="http://www.w3.org/1999/xlink" content-type="dwc:institutional_code" xlink:title="Department of Plant Pathology and Microbiology, National Taiwan University Herbarium" xlink:href="http://grbio.org/institution/national-taiwan-university" xlink:type="simple">NTUPPMH</named-content> 22-218 (Permanently preserved in a metabolically inactive state), ex-holotype <named-content xmlns:xlink="http://www.w3.org/1999/xlink" content-type="dwc:institutional_code" xlink:title="Department of Plant Pathology and Microbiology, National Taiwan University Culture Collection" xlink:href="http://grbio.org/institution/national-taiwan-university" xlink:type="simple">NTUPPMCC</named-content> 22-255, ex-isotype <named-content xmlns:xlink="http://www.w3.org/1999/xlink" content-type="dwc:institutional_code" xlink:title="Department of Plant Pathology and Microbiology, National Taiwan University Culture Collection" xlink:href="http://grbio.org/institution/national-taiwan-university" xlink:type="simple">NTUPPMCC</named-content> 22-256 to 259.</p></tp:treatment-sec><tp:treatment-sec sec-type="etymology" id="SECID0E5UAI"><title>Etymology.</title><p>Named after Formosa, the former name of Taiwan, where the type specimen was collected.</p></tp:treatment-sec><tp:treatment-sec sec-type="description" id="SECID0EDVAI"><title>Description.</title><p><bold><italic>Sexual morph Cleistothecia</italic></bold> 250–430 µm diam, non-ostiolate, globose, glabrous, mostly superficial, some submerged in PDA, dirty gray when immature, black when mature. <bold><italic>Peridium</italic></bold> single-layered, brown, translucent, membranous, angular cells. <bold><italic>Asci</italic></bold> subglobose to globose, hyaline when immature, 32-spored, 15.7–21.0 µm × 14.6–18.4 µm (x̄ = 18.3 × 16.3 µm, L/W ratio = 1.1, n = 30). <bold><italic>Ascospores</italic></bold> ellipsoidal, smooth, subhyaline to light brown, 1 to 3 guttules, no germ-slits, 3.4–6.4 µm × 1.8–3.2 µm (x̄ = 5.2 × 2.6 µm, L/W ratio = 2.01, n = 50). <bold><italic>Asexual morph</italic></bold> undetermined.</p></tp:treatment-sec><tp:treatment-sec sec-type="description" id="SECID0E1VAI"><title>Culture characteristics.</title><p>Colony exhibits rapid growth, reaching 80 mm diam with flat, sparse aerial mycelium, creamy white, surface and margins smooth, pale gray in central region due to the presence of cleistothecia.</p></tp:treatment-sec><tp:treatment-sec sec-type="notes" id="SECID0E6VAI"><title>Notes.</title><p><italic><tp:taxon-name><tp:taxon-name-part taxon-name-part-type="genus" reg="Westerdykella">Westerdykella</tp:taxon-name-part><tp:taxon-name-part taxon-name-part-type="species" reg="formosana">formosana</tp:taxon-name-part></tp:taxon-name></italic> forms a distinct clade in our phylogenetic analysis (Fig. <xref ref-type="fig" rid="F13">13</xref> and Suppl. material <xref ref-type="supplementary-material" rid="S2">2</xref>: figs S1, S2). The ex-type strain of <italic><tp:taxon-name><tp:taxon-name-part taxon-name-part-type="genus" reg="Westerdykella">W.</tp:taxon-name-part><tp:taxon-name-part taxon-name-part-type="species" reg="formosana">formosana</tp:taxon-name-part></tp:taxon-name></italic> (<named-content xmlns:xlink="http://www.w3.org/1999/xlink" content-type="dwc:institutional_code" xlink:title="Department of Plant Pathology and Microbiology, National Taiwan University Culture Collection" xlink:href="http://grbio.org/institution/national-taiwan-university" xlink:type="simple">NTUPPMCC</named-content> 22-255) exhibits significant genetic divergence from its closest relative, the ex-type strain of <italic><tp:taxon-name><tp:taxon-name-part taxon-name-part-type="genus" reg="Westerdykella">W.</tp:taxon-name-part><tp:taxon-name-part taxon-name-part-type="species" reg="aquatica">aquatica</tp:taxon-name-part></tp:taxon-name></italic> (JAUCC 1788), with 94.7% identity in the ITS region (392/414 bp, including 1 gap), and from the representative strain PY1 of <italic><tp:taxon-name><tp:taxon-name-part taxon-name-part-type="genus" reg="Westerdykella">W.</tp:taxon-name-part><tp:taxon-name-part taxon-name-part-type="species" reg="aquatica">aquatica</tp:taxon-name-part></tp:taxon-name></italic> in the <italic>tub2</italic> gene (96.7% identity; 857/886 bp). Morphologically, <italic><tp:taxon-name><tp:taxon-name-part taxon-name-part-type="genus" reg="Westerdykella">W.</tp:taxon-name-part><tp:taxon-name-part taxon-name-part-type="species" reg="formosana">formosana</tp:taxon-name-part></tp:taxon-name></italic> produces larger asci but smaller ascospores compared to its phylogenetically closest relative, <italic><tp:taxon-name><tp:taxon-name-part taxon-name-part-type="genus" reg="Westerdykella">W.</tp:taxon-name-part><tp:taxon-name-part taxon-name-part-type="species" reg="aquatica">aquatica</tp:taxon-name-part></tp:taxon-name></italic> (x̄ = 18.3 × 16.3 µm versus 15.3 × 14.1 µm; x̄ = 5.2 × 2.6 µm versus 6.5 × 2.9 µm). Additionally, <italic><tp:taxon-name><tp:taxon-name-part taxon-name-part-type="genus" reg="Westerdykella">W.</tp:taxon-name-part><tp:taxon-name-part taxon-name-part-type="species" reg="formosana">formosana</tp:taxon-name-part></tp:taxon-name></italic> lacks the yellow hue observed in PDA cultures of <tp:taxon-name><tp:taxon-name-part taxon-name-part-type="genus" reg="Westerdykella">W.</tp:taxon-name-part><tp:taxon-name-part taxon-name-part-type="species" reg="aquatica">aquatica</tp:taxon-name-part></tp:taxon-name> (Fig. <xref ref-type="fig" rid="F16">16</xref>; <xref ref-type="bibr" rid="B127">Song et al. 2020</xref>). Based on molecular, morphological, and cultural differences, we propose our five strains (<named-content xmlns:xlink="http://www.w3.org/1999/xlink" content-type="dwc:institutional_code" xlink:title="Department of Plant Pathology and Microbiology, National Taiwan University Culture Collection" xlink:href="http://grbio.org/institution/national-taiwan-university" xlink:type="simple">NTUPPMCC</named-content> 22-255 to 22-259) as a novel species, <italic><tp:taxon-name><tp:taxon-name-part taxon-name-part-type="genus" reg="Westerdykella">Westerdykella</tp:taxon-name-part><tp:taxon-name-part taxon-name-part-type="species" reg="formosana">formosana</tp:taxon-name-part></tp:taxon-name></italic>. Further morphological comparisons with other <italic><tp:taxon-name><tp:taxon-name-part taxon-name-part-type="genus" reg="Westerdykella">Westerdykella</tp:taxon-name-part></tp:taxon-name></italic> species are provided in Suppl. material <xref ref-type="supplementary-material" rid="S1">1</xref>: table S4.</p><fig id="F16" position="float" orientation="portrait"><object-id xmlns:xlink="http://www.w3.org/1999/xlink" content-type="doi" xlink:type="simple">10.3897/imafungus.16.155308.figure16</object-id><object-id xmlns:xlink="http://www.w3.org/1999/xlink" content-type="arpha" xlink:type="simple">7EF2BA51-5D7D-5B73-921C-16F8080FB246</object-id><label>Figure 16.</label><caption><p>Morphology of <italic><tp:taxon-name><tp:taxon-name-part taxon-name-part-type="genus" reg="Westerdykella">Westerdykella</tp:taxon-name-part><tp:taxon-name-part taxon-name-part-type="species" reg="formosana">formosana</tp:taxon-name-part></tp:taxon-name></italic><named-content xmlns:xlink="http://www.w3.org/1999/xlink" content-type="dwc:institutional_code" xlink:title="Department of Plant Pathology and Microbiology, National Taiwan University Culture Collection" xlink:href="http://grbio.org/institution/national-taiwan-university" xlink:type="simple">NTUPPMCC</named-content> 22-255. <bold>A, B</bold> 14-days-old colony on PDA; <bold>C</bold> Ascomata; <bold>D</bold> Immature ascoma; <bold>E</bold> Squashed ascomata; <bold>F</bold> Peridium; <bold>G, H</bold> Immature ascus; <bold>I</bold> Ascus; <bold>J, L</bold> Ascospore; <bold>K</bold> Immature ascospore. Scale bars: 100 µm (<bold>C, E</bold>); 200 µm (<bold>D</bold>); 20 µm (<bold>F–J</bold>); 5 µm (<bold>K, L</bold>).</p></caption><graphic xmlns:xlink="http://www.w3.org/1999/xlink" xlink:href="imafungus-16-e155308-g016.jpg" position="float" orientation="portrait" xlink:type="simple" id="oo_1362327.jpg"><uri content-type="original_file" xlink:type="simple">https://binary.pensoft.net/fig/1362327</uri></graphic></fig></tp:treatment-sec><tp:treatment-sec><!--Section generated to contain objects referenced in tp:taxon-treatment.--><fig id="F13" position="float" orientation="portrait"><object-id xmlns:xlink="http://www.w3.org/1999/xlink" content-type="doi" xlink:type="simple">10.3897/imafungus.16.155308.figure13</object-id><object-id xmlns:xlink="http://www.w3.org/1999/xlink" content-type="arpha" xlink:type="simple">D2147CE3-E181-502C-9EFC-5571E00553F5</object-id><label>Figure 13.</label><caption><p>Maximum likelihood (<abbrev xmlns:xlink="http://www.w3.org/1999/xlink" xlink:title="maximum likelihood" id="ABBRID0EA5BG" xlink:type="simple">ML</abbrev>) phylogenetic tree based on a concatenated dataset of ITS, LSU, and <italic>tub2</italic>. In total, 56 strains representing 17 taxa were included in the concatenated dataset, with 2314 characters (ITS 459 bp, LSU 865 bp, and <italic>tub2</italic> 990 bp) including alignment gaps. The tree was rooted with <italic><tp:taxon-name><tp:taxon-name-part taxon-name-part-type="genus" reg="Preussia">Preussia</tp:taxon-name-part><tp:taxon-name-part taxon-name-part-type="species" reg="funiculata">funiculata</tp:taxon-name-part></tp:taxon-name></italic> Huhndorf 2577 and <italic><tp:taxon-name><tp:taxon-name-part taxon-name-part-type="genus" reg="Preussia">P.</tp:taxon-name-part><tp:taxon-name-part taxon-name-part-type="species" reg="typharum">typharum</tp:taxon-name-part></tp:taxon-name></italic> CBS 107.69. <abbrev xmlns:xlink="http://www.w3.org/1999/xlink" xlink:title="ML bootstrap values" id="ABBRID0E55BG" xlink:type="simple">MLB</abbrev> ≥ 70% and <abbrev xmlns:xlink="http://www.w3.org/1999/xlink" xlink:title="Bayesian posterior probabilities" id="ABBRID0EC6BG" xlink:type="simple">BPPs</abbrev> ≥ 0.95 were shown at each node; values lower than these thresholds are indicated by a hyphen (–). The scale bar indicates the number of estimated substitutions per site. The strains introduced in this study are in red and novel species are in bold. The ex-type strains are marked with <sup>T</sup>.</p></caption><graphic xmlns:xlink="http://www.w3.org/1999/xlink" xlink:href="imafungus-16-e155308-g013.jpg" position="float" orientation="portrait" xlink:type="simple" id="oo_1362324.jpg"><uri content-type="original_file" xlink:type="simple">https://binary.pensoft.net/fig/1362324</uri></graphic></fig><supplementary-material xmlns:xlink="http://www.w3.org/1999/xlink" id="S2" position="float" orientation="portrait" xlink:type="simple"><object-id content-type="doi" xlink:type="simple">10.3897/imafungus.16.155308.suppl2</object-id><object-id content-type="arpha" xlink:type="simple">2C809647-55DC-5B8D-BD60-12F698E81426</object-id><label>Supplementary material 2</label><caption><p>Supplementary figures S1–S5</p></caption><statement content-type="dataType"><label>Data type</label><p>docx</p></statement><statement content-type="notes"><label>Explanation note</label><p><bold>figure S1.</bold> Maximum likelihood (<abbrev xlink:title="maximum likelihood" id="ABBRID0ELFBM" xlink:type="simple">ML</abbrev>) phylogenetic tree based on <italic>tub2</italic>; <bold>figure S2.</bold> Maximum likelihood (<abbrev xlink:title="maximum likelihood" id="ABBRID0ETFBM" xlink:type="simple">ML</abbrev>) phylogenetic tree based on ITS; <bold>figure S3.</bold> Maximum likelihood (<abbrev xlink:title="maximum likelihood" id="ABBRID0EZFBM" xlink:type="simple">ML</abbrev>) phylogenetic tree based on ITS; <bold>figure S4.</bold> Maximum likelihood (<abbrev xlink:title="maximum likelihood" id="ABBRID0E6FBM" xlink:type="simple">ML</abbrev>) phylogenetic tree based on <italic>rpb2</italic>; figure S5. Maximum likelihood (<abbrev xlink:title="maximum likelihood" id="ABBRID0EFGBM" xlink:type="simple">ML</abbrev>) phylogenetic tree based on <italic>tef-1</italic>.</p></statement><media xlink:href="imafungus-16-e155308-s002.docx" mimetype="application" mime-subtype="vnd.openxmlformats-officedocument.wordprocessingml.document" position="float" orientation="portrait" xlink:type="simple" id="oo_1362350.docx"><uri content-type="original_file" xlink:type="simple">https://binary.pensoft.net/file/1362350</uri></media><permissions><license xlink:type="simple"><license-p>This dataset is made available under the Open Database License (http://opendatacommons.org/licenses/odbl/1.0/). The Open Database License (ODbL) is a license agreement intended to allow users to freely share, modify, and use this Dataset while maintaining this same freedom for others, provided that the original source and author(s) are credited.</license-p></license></permissions><attrib specific-use="authors">Kai-Wen Cheng, Jiue-in Yang, Piroonporn Srimongkol, Marc Stadler, Aphichart Karnchanatat, Hiran A. Ariyawansa</attrib></supplementary-material><supplementary-material xmlns:xlink="http://www.w3.org/1999/xlink" id="S1" position="float" orientation="portrait" xlink:type="simple"><object-id content-type="doi" xlink:type="simple">10.3897/imafungus.16.155308.suppl1</object-id><object-id content-type="arpha" xlink:type="simple">601A2E28-60E6-5170-BB41-80761F1C8A9D</object-id><label>Supplementary material 1</label><caption><p>Supplementary tables S1–S4</p></caption><statement content-type="dataType"><label>Data type</label><p>xlsx</p></statement><statement content-type="notes"><label>Explanation note</label><p><bold>table S1.</bold> List of primers used in this study; <bold>table S2.</bold> Genbank accession numbers for the strains in this study (type strains in bold and new strains in red); <bold>table S3.</bold> The nucleotide substitution models used in the phylogenetic analyses. <bold>table S4.</bold> List of <italic><tp:taxon-name><tp:taxon-name-part taxon-name-part-type="genus" reg="Westerdykella">Westerdykella</tp:taxon-name-part></tp:taxon-name></italic> species morphology.</p></statement><media xlink:href="imafungus-16-e155308-s001.xlsx" mimetype="application" mime-subtype="vnd.openxmlformats-officedocument.spreadsheetml.sheet" position="float" orientation="portrait" xlink:type="simple" id="oo_1362349.xlsx"><uri content-type="original_file" xlink:type="simple">https://binary.pensoft.net/file/1362349</uri></media><permissions><license xlink:type="simple"><license-p>This dataset is made available under the Open Database License (http://opendatacommons.org/licenses/odbl/1.0/). The Open Database License (ODbL) is a license agreement intended to allow users to freely share, modify, and use this Dataset while maintaining this same freedom for others, provided that the original source and author(s) are credited.</license-p></license></permissions><attrib specific-use="authors">Kai-Wen Cheng, Jiue-in Yang, Piroonporn Srimongkol, Marc Stadler, Aphichart Karnchanatat, Hiran A. Ariyawansa</attrib></supplementary-material></tp:treatment-sec><ref-list><ref id="B127"><mixed-citation xmlns:xlink="http://www.w3.org/1999/xlink" xlink:type="simple"><person-group><name name-style="western"><surname>Song</surname><given-names>HY</given-names></name><name name-style="western"><surname>El Sheikha</surname><given-names>AF</given-names></name><etal/></person-group> (<year>2020</year>) <article-title><italic><tp:taxon-name><tp:taxon-name-part taxon-name-part-type="genus">Westerdykella</tp:taxon-name-part><tp:taxon-name-part taxon-name-part-type="species">aquatica</tp:taxon-name-part></tp:taxon-name></italic> sp. nov., producing phytase.</article-title><source>Mycotaxon</source><volume>135</volume>(<issue>2</issue>): <fpage>281</fpage>–<lpage>292</lpage>. <ext-link xlink:href="10.5248/135.281" ext-link-type="doi" xlink:type="simple">https://doi.org/10.5248/135.281</ext-link></mixed-citation></ref></ref-list></tp:taxon-treatment>
