# Supplementary material for: ﻿Fungal frontiers in toxic terrain: Revealing culturable fungal communities in Serpentine paddy fields of Taiwan
Source: IMA Fungus. 2025 Jun 27;16:e155308. doi: 10.3897/imafungus.16.155308 (PMC12355036; doi:10.3897/imafungus.16.155308)
Supplement: XML Treatment for Westerdykella globosa [file imafungus.16.155308-treatment15.xml]

<!DOCTYPE tp:taxon-treatment
  PUBLIC "-//TaxonX//DTD Taxonomic Treatment Publishing DTD v0 20100105//EN" "tax-treatment-NSO.dtd">
<tp:taxon-treatment xmlns:tp="http://www.plazi.org/taxpub"><tp:treatment-meta><kwd-group><label>Taxon classification</label><kwd>
                  <named-content content-type="kingdom">Animalia</named-content>
                </kwd><kwd>
                  <named-content content-type="order">Pleosporales</named-content>
                </kwd><kwd>
                  <named-content content-type="family">Sporormiaceae</named-content>
                </kwd></kwd-group><mixed-citation publication-type="journal"><person-group><name><surname>Cheng</surname><given-names>Kai-Wen</given-names></name><name><surname>Yang</surname><given-names>Jiue-in</given-names></name><name><surname>Srimongkol</surname><given-names>Piroonporn</given-names></name><name><surname>Stadler</surname><given-names>Marc</given-names></name><name><surname>Karnchanatat</surname><given-names>Aphichart</given-names></name><name><surname>Ariyawansa</surname><given-names>Hiran A.</given-names></name></person-group><article-title>﻿Fungal frontiers in toxic terrain: Revealing culturable fungal communities in Serpentine paddy fields of Taiwan</article-title><source>IMA Fungus</source><day>27</day><month>06</month><year>2025</year><volume>16</volume><pub-id pub-id-type="doi">10.3897/imafungus.16.155308</pub-id></mixed-citation></tp:treatment-meta><tp:nomenclature><label>﻿</label><tp:taxon-name>
                <object-id xmlns:xlink="http://www.w3.org/1999/xlink" content-type="arpha" xlink:type="simple">54AEEA1A-954B-5DE4-8663-451136174EE2</object-id>
                <tp:taxon-name-part taxon-name-part-type="genus" reg="Westerdykella">Westerdykella</tp:taxon-name-part>
                <tp:taxon-name-part taxon-name-part-type="species" reg="globosa">globosa</tp:taxon-name-part>
                <object-id xmlns:xlink="http://www.w3.org/1999/xlink" content-type="mycobank" xlink:type="simple">MB415330</object-id>
              </tp:taxon-name><tp:taxon-authority>T. Ito &amp; A. Nakagiri (1995)</tp:taxon-authority><xref ref-type="fig" rid="F17">Fig. 17</xref></tp:nomenclature><tp:treatment-sec sec-type="description" id="SECID0EP4AI"><title>Description.</title><p><bold><italic>Sexual morph Cleistothecia</italic></bold> clustered in submerged regions in PDA, 106–185 µm diam, globose to subglobose, dirty gray when immature, dark brown to black when mature. <bold><italic>Asci</italic></bold> subglobose to ovoid, hyaline when immature, greenish brown when mature, 32-spored, edges slightly irregular due to crowding of mature ascospores, 26.9–40.2 µm × 20.8–29.8 µm (x̄ = 32.7 × 24.5 µm, L/W ratio = 1.35, n = 30). <bold><italic>Ascospores</italic></bold> mostly globose, some subglobose, smooth, yellowish-brown, 1 to 2 guttules, 5.2–6.8 µm × 5.4–6.9 µm (x̄ = 6.1 × 5.9 µm, L/W ratio = 1.03, n = 50). <bold><italic>Asexual morph</italic></bold> undetermined.</p></tp:treatment-sec><tp:treatment-sec sec-type="description" id="SECID0ED5AI"><title>Culture characteristics.</title><p>Colony reaching 50 mm diam with slightly diffused edge, predominantly creamy white and partly fluffy, with only the cleistothecia cluster region turning dark brown.</p></tp:treatment-sec><tp:treatment-sec sec-type="material" id="SECID0EI5AI"><title>Material examined.</title><p>TAIWAN • Guanshan Township, Taitung County, <named-content xmlns:xlink="http://www.w3.org/1999/xlink" content-type="dwc:verbatimCoordinates" xlink:type="simple"><named-content content-type="geo-json" specific-use="{&#34;type&#34;:&#34;Point&#34;,&#34;coordinates&#34;:[121.189611,23.037444]}" id="NCID0ER5AI" xlink:type="simple">23°02'14.8"N, 121°11'22.6"E</named-content></named-content>, serpentine soil in rice field, 3<sup>rd</sup> November 2022, K.W. Cheng, living culture <named-content xmlns:xlink="http://www.w3.org/1999/xlink" content-type="dwc:institutional_code" xlink:title="Department of Plant Pathology and Microbiology, National Taiwan University Culture Collection" xlink:href="http://grbio.org/institution/national-taiwan-university" xlink:type="simple">NTUPPMCC</named-content> 22-243 to 247.</p></tp:treatment-sec><tp:treatment-sec sec-type="notes" id="SECID0E35AI"><title>Notes.</title><p><italic><tp:taxon-name><tp:taxon-name-part taxon-name-part-type="genus" reg="Preussia">Preussia</tp:taxon-name-part><tp:taxon-name-part taxon-name-part-type="species" reg="globosa">globosa</tp:taxon-name-part></tp:taxon-name></italic> was synonymized under <italic><tp:taxon-name><tp:taxon-name-part taxon-name-part-type="genus" reg="Westerdykella">Westerdykella</tp:taxon-name-part><tp:taxon-name-part taxon-name-part-type="species" reg="globosa">globosa</tp:taxon-name-part></tp:taxon-name></italic> by Ito (1995). This species has been reported from various environments, including soil from a stream bank and stored wheat grains in India (<xref ref-type="bibr" rid="B117">Rai and Tewari 1963</xref>; <xref ref-type="bibr" rid="B79">Kumari et al. 2019</xref>), paddy soil in Japan (<xref ref-type="bibr" rid="B73">Ito and Nakagiri 1995</xref>), and soil cultivated with <italic><tp:taxon-name><tp:taxon-name-part taxon-name-part-type="genus" reg="Ganoderma">Ganoderma</tp:taxon-name-part><tp:taxon-name-part taxon-name-part-type="species" reg="lucidum">lucidum</tp:taxon-name-part></tp:taxon-name></italic> in China (<xref ref-type="bibr" rid="B149">Zaheer et al. 2024</xref>). Our study recovered five strains (<named-content xmlns:xlink="http://www.w3.org/1999/xlink" content-type="dwc:institutional_code" xlink:title="Department of Plant Pathology and Microbiology, National Taiwan University Culture Collection" xlink:href="http://grbio.org/institution/national-taiwan-university" xlink:type="simple">NTUPPMCC</named-content> 22-243–247) that clustered in a strongly supported clade (100%/1.00) with the ex-type strain of <italic><tp:taxon-name><tp:taxon-name-part taxon-name-part-type="genus" reg="Westerdykella">W.</tp:taxon-name-part><tp:taxon-name-part taxon-name-part-type="species" reg="globosa">globosa</tp:taxon-name-part></tp:taxon-name></italic> (IFO 32588) (<xref ref-type="bibr" rid="B117">Rai and Tewari 1963</xref>), confirming their identity as <italic><tp:taxon-name><tp:taxon-name-part taxon-name-part-type="genus" reg="Westerdykella">W.</tp:taxon-name-part><tp:taxon-name-part taxon-name-part-type="species" reg="globosa">globosa</tp:taxon-name-part></tp:taxon-name></italic> (Fig. <xref ref-type="fig" rid="F13">13</xref>). The strains isolated in the present study share similar morphologies with <italic><tp:taxon-name><tp:taxon-name-part taxon-name-part-type="genus" reg="Westerdykella">W.</tp:taxon-name-part><tp:taxon-name-part taxon-name-part-type="species" reg="globosa">globosa</tp:taxon-name-part></tp:taxon-name></italic> in producing globose, brown mature ascospores. Notably, consistent with previous studies, only the sexual stage was observed for strains identified as <italic><tp:taxon-name><tp:taxon-name-part taxon-name-part-type="genus" reg="Westerdykella">W.</tp:taxon-name-part><tp:taxon-name-part taxon-name-part-type="species" reg="globosa">globosa</tp:taxon-name-part></tp:taxon-name></italic> in the present study. However, it is worthy to note that the asci of our strains are larger than previously reported (27–40 µm × 21–30 µm versus 20–24 µm × 14–17 µm) (Fig. <xref ref-type="fig" rid="F17">17</xref>; <xref ref-type="bibr" rid="B73">Ito and Nakagiri 1995</xref>). This is the first report of <italic><tp:taxon-name><tp:taxon-name-part taxon-name-part-type="genus" reg="Westerdykella">Westerdykella</tp:taxon-name-part><tp:taxon-name-part taxon-name-part-type="species" reg="globosa">globosa</tp:taxon-name-part></tp:taxon-name></italic> in Taiwan.</p><fig id="F17" position="float" orientation="portrait"><object-id xmlns:xlink="http://www.w3.org/1999/xlink" content-type="doi" xlink:type="simple">10.3897/imafungus.16.155308.figure17</object-id><object-id xmlns:xlink="http://www.w3.org/1999/xlink" content-type="arpha" xlink:type="simple">9C98F96E-A848-5E2A-A973-D41F4628394F</object-id><label>Figure 17.</label><caption><p>Morphology of <italic><tp:taxon-name><tp:taxon-name-part taxon-name-part-type="genus" reg="Westerdykella">Westerdykella</tp:taxon-name-part><tp:taxon-name-part taxon-name-part-type="species" reg="globosa">globosa</tp:taxon-name-part></tp:taxon-name></italic><named-content xmlns:xlink="http://www.w3.org/1999/xlink" content-type="dwc:institutional_code" xlink:title="Department of Plant Pathology and Microbiology, National Taiwan University Culture Collection" xlink:href="http://grbio.org/institution/national-taiwan-university" xlink:type="simple">NTUPPMCC</named-content> 22-246. <bold>A, B</bold> 14-days-old colony on PDA; <bold>C</bold> Ascomata; <bold>D</bold> Immature ascomata; <bold>E</bold> Squashed ascomata; <bold>F, G</bold> Immature asci; <bold>H</bold> Ascus; <bold>I</bold> Ascospores. Scale bars: 0.1 mm (<bold>C</bold>); 50 µm (<bold>D</bold>); 20 µm (<bold>F–H</bold>); 10 µm (<bold>I</bold>).</p></caption><graphic xmlns:xlink="http://www.w3.org/1999/xlink" xlink:href="imafungus-16-e155308-g017.jpg" position="float" orientation="portrait" xlink:type="simple" id="oo_1362328.jpg"><uri content-type="original_file" xlink:type="simple">https://binary.pensoft.net/fig/1362328</uri></graphic></fig></tp:treatment-sec><tp:treatment-sec><!--Section generated to contain objects referenced in tp:taxon-treatment.--><fig id="F13" position="float" orientation="portrait"><object-id xmlns:xlink="http://www.w3.org/1999/xlink" content-type="doi" xlink:type="simple">10.3897/imafungus.16.155308.figure13</object-id><object-id xmlns:xlink="http://www.w3.org/1999/xlink" content-type="arpha" xlink:type="simple">D2147CE3-E181-502C-9EFC-5571E00553F5</object-id><label>Figure 13.</label><caption><p>Maximum likelihood (<abbrev xmlns:xlink="http://www.w3.org/1999/xlink" xlink:title="maximum likelihood" id="ABBRID0EA5BG" xlink:type="simple">ML</abbrev>) phylogenetic tree based on a concatenated dataset of ITS, LSU, and <italic>tub2</italic>. In total, 56 strains representing 17 taxa were included in the concatenated dataset, with 2314 characters (ITS 459 bp, LSU 865 bp, and <italic>tub2</italic> 990 bp) including alignment gaps. The tree was rooted with <italic><tp:taxon-name><tp:taxon-name-part taxon-name-part-type="genus" reg="Preussia">Preussia</tp:taxon-name-part><tp:taxon-name-part taxon-name-part-type="species" reg="funiculata">funiculata</tp:taxon-name-part></tp:taxon-name></italic> Huhndorf 2577 and <italic><tp:taxon-name><tp:taxon-name-part taxon-name-part-type="genus" reg="Preussia">P.</tp:taxon-name-part><tp:taxon-name-part taxon-name-part-type="species" reg="typharum">typharum</tp:taxon-name-part></tp:taxon-name></italic> CBS 107.69. <abbrev xmlns:xlink="http://www.w3.org/1999/xlink" xlink:title="ML bootstrap values" id="ABBRID0E55BG" xlink:type="simple">MLB</abbrev> ≥ 70% and <abbrev xmlns:xlink="http://www.w3.org/1999/xlink" xlink:title="Bayesian posterior probabilities" id="ABBRID0EC6BG" xlink:type="simple">BPPs</abbrev> ≥ 0.95 were shown at each node; values lower than these thresholds are indicated by a hyphen (–). The scale bar indicates the number of estimated substitutions per site. The strains introduced in this study are in red and novel species are in bold. The ex-type strains are marked with <sup>T</sup>.</p></caption><graphic xmlns:xlink="http://www.w3.org/1999/xlink" xlink:href="imafungus-16-e155308-g013.jpg" position="float" orientation="portrait" xlink:type="simple" id="oo_1362324.jpg"><uri content-type="original_file" xlink:type="simple">https://binary.pensoft.net/fig/1362324</uri></graphic></fig></tp:treatment-sec><ref-list><ref id="B117"><mixed-citation xmlns:xlink="http://www.w3.org/1999/xlink" xlink:type="simple"><person-group><name name-style="western"><surname>Rai</surname><given-names>JN</given-names></name><name name-style="western"><surname>Tewari</surname><given-names>JP</given-names></name></person-group> (<year>1963</year>) <article-title>On some isolates of the genus <italic><tp:taxon-name><tp:taxon-name-part taxon-name-part-type="genus">Preussia</tp:taxon-name-part></tp:taxon-name></italic> Fuckel from Indian soils.</article-title><source>Proceedings/Indian Academy of Sciences</source><volume>57</volume>(<issue>1</issue>): <fpage>45</fpage>–<lpage>55</lpage>. <ext-link xlink:href="10.1007/BF03053881" ext-link-type="doi" xlink:type="simple">https://doi.org/10.1007/BF03053881</ext-link></mixed-citation></ref><ref id="B79"><mixed-citation xmlns:xlink="http://www.w3.org/1999/xlink" xlink:type="simple"><person-group><name name-style="western"><surname>Kumari</surname><given-names>R</given-names></name><name name-style="western"><surname>Jayachandran</surname><given-names>LE</given-names></name><name name-style="western"><surname>Ghosh</surname><given-names>AK</given-names></name></person-group> (<year>2019</year>) <article-title>Investigation of diversity and dominance of fungal biota in stored wheat grains from governmental warehouses in West Bengal, India.</article-title><source>Journal of the Science of Food and Agriculture</source><volume>99</volume>(<issue>7</issue>): <fpage>3490</fpage>–<lpage>3500</lpage>. <ext-link xlink:href="10.1002/jsfa.9568" ext-link-type="doi" xlink:type="simple">https://doi.org/10.1002/jsfa.9568</ext-link></mixed-citation></ref><ref id="B73"><mixed-citation xmlns:xlink="http://www.w3.org/1999/xlink" xlink:type="simple"><person-group><name name-style="western"><surname>Ito</surname><given-names>T</given-names></name><name name-style="western"><surname>Nakagiri</surname><given-names>A</given-names></name></person-group> (<year>1995</year>) <article-title><italic><tp:taxon-name><tp:taxon-name-part taxon-name-part-type="genus">Westerdykella</tp:taxon-name-part><tp:taxon-name-part taxon-name-part-type="species">globosa</tp:taxon-name-part></tp:taxon-name></italic>, a proposal for a new combination.</article-title><source>Mycoscience</source><volume>36</volume>: <fpage>361</fpage>–<lpage>363</lpage>. <ext-link xlink:href="10.1007/BF02268614" ext-link-type="doi" xlink:type="simple">https://doi.org/10.1007/BF02268614</ext-link></mixed-citation></ref><ref id="B149"><mixed-citation xmlns:xlink="http://www.w3.org/1999/xlink" xlink:type="simple"><person-group><name name-style="western"><surname>Zaheer</surname><given-names>A</given-names></name><name name-style="western"><surname>Tang</surname><given-names>C</given-names></name><etal/></person-group> (<year>2024</year>) <article-title>The changes of microbial diversity and isolation of microorganism in soil for alleviating the production decreasing after continuous cultivation of <italic><tp:taxon-name><tp:taxon-name-part taxon-name-part-type="genus">Ganoderma</tp:taxon-name-part><tp:taxon-name-part taxon-name-part-type="species">lucidum</tp:taxon-name-part></tp:taxon-name></italic>.</article-title><source>Current Microbiology</source><volume>81</volume>(<issue>10</issue>): <fpage>321</fpage>. <ext-link xlink:href="10.1007/s00284-024-03852-0" ext-link-type="doi" xlink:type="simple">https://doi.org/10.1007/s00284-024-03852-0</ext-link></mixed-citation></ref></ref-list></tp:taxon-treatment>
