# Supplementary material for: ﻿Fungal frontiers in toxic terrain: Revealing culturable fungal communities in Serpentine paddy fields of Taiwan
Source: IMA Fungus. 2025 Jun 27;16:e155308. doi: 10.3897/imafungus.16.155308 (PMC12355036; doi:10.3897/imafungus.16.155308)
Supplement: XML Treatment for Talaromyces [file imafungus.16.155308-treatment16.xml]

<!DOCTYPE tp:taxon-treatment
  PUBLIC "-//TaxonX//DTD Taxonomic Treatment Publishing DTD v0 20100105//EN" "tax-treatment-NSO.dtd">
<tp:taxon-treatment xmlns:tp="http://www.plazi.org/taxpub"><tp:treatment-meta><kwd-group><label>Taxon classification</label><kwd>
                  <named-content content-type="kingdom">Animalia</named-content>
                </kwd><kwd>
                  <named-content content-type="order">Eurotiales</named-content>
                </kwd><kwd>
                  <named-content content-type="family">Trichocomaceae</named-content>
                </kwd></kwd-group><mixed-citation publication-type="journal"><person-group><name><surname>Cheng</surname><given-names>Kai-Wen</given-names></name><name><surname>Yang</surname><given-names>Jiue-in</given-names></name><name><surname>Srimongkol</surname><given-names>Piroonporn</given-names></name><name><surname>Stadler</surname><given-names>Marc</given-names></name><name><surname>Karnchanatat</surname><given-names>Aphichart</given-names></name><name><surname>Ariyawansa</surname><given-names>Hiran A.</given-names></name></person-group><article-title>﻿Fungal frontiers in toxic terrain: Revealing culturable fungal communities in Serpentine paddy fields of Taiwan</article-title><source>IMA Fungus</source><day>27</day><month>06</month><year>2025</year><volume>16</volume><pub-id pub-id-type="doi">10.3897/imafungus.16.155308</pub-id></mixed-citation></tp:treatment-meta><tp:nomenclature><label>﻿</label><tp:taxon-name>
                <object-id xmlns:xlink="http://www.w3.org/1999/xlink" content-type="arpha" xlink:type="simple">106CF642-4683-50F8-976E-B5FF1CB41DBB</object-id>
                <tp:taxon-name-part taxon-name-part-type="genus" reg="Talaromyces">Talaromyces</tp:taxon-name-part>
              </tp:taxon-name><tp:taxon-authority>C.R. Benjamin</tp:taxon-authority></tp:nomenclature><tp:treatment-sec sec-type="notes" id="SECID0ERGBI"><title>Notes.</title><p>The genus <italic><tp:taxon-name><tp:taxon-name-part taxon-name-part-type="genus" reg="Talaromyces">Talaromyces</tp:taxon-name-part></tp:taxon-name></italic> was first established by <xref ref-type="bibr" rid="B11">Benjamin (1955)</xref> and used to accommodate sexual stages of some <italic><tp:taxon-name><tp:taxon-name-part taxon-name-part-type="genus" reg="Penicillium">Penicillium</tp:taxon-name-part></tp:taxon-name></italic> species. Currently, <italic><tp:taxon-name><tp:taxon-name-part taxon-name-part-type="genus" reg="Talaromyces">Talaromyces</tp:taxon-name-part></tp:taxon-name></italic> is the largest genus in the family <italic><tp:taxon-name><tp:taxon-name-part taxon-name-part-type="family">Trichocomaceae</tp:taxon-name-part></tp:taxon-name></italic>, which is recorded in over 170 accepted species classified into 8 sections in Mycobank (Accession date: March 10, 2025). <italic><tp:taxon-name><tp:taxon-name-part taxon-name-part-type="genus" reg="Talaromyces">Talaromyces</tp:taxon-name-part></tp:taxon-name></italic> has a global distribution and has been reported from a wide range of substrates including air, indoor environments, plant materials, food products, dung, but mostly from soils (<xref ref-type="bibr" rid="B71">Hyde et al. 2024</xref>; <xref ref-type="bibr" rid="B140">Visagie et al. 2024</xref>). Some <italic><tp:taxon-name><tp:taxon-name-part taxon-name-part-type="genus" reg="Talaromyces">Talaromyces</tp:taxon-name-part></tp:taxon-name></italic> species play a key role as endophytes, helping plants against pathogens and promoting plant growth (<xref ref-type="bibr" rid="B100">Naraghi et al. 2012</xref>; <xref ref-type="bibr" rid="B58">Hashem et al. 2023</xref>; Nicoletti et al. 2023b). Additionally, while some species can cause diseases in humans, others show activity against human cancer cell lines (<xref ref-type="bibr" rid="B15">Chan et al. 2016</xref>; <xref ref-type="bibr" rid="B150">Zhai et al. 2016</xref>; <xref ref-type="bibr" rid="B101">Nicoletti et al. 2023a</xref>). In genus <italic><tp:taxon-name><tp:taxon-name-part taxon-name-part-type="genus" reg="Talaromyces">Talaromyces</tp:taxon-name-part></tp:taxon-name></italic>, specifically within the section <tp:taxon-name><tp:taxon-name-part taxon-name-part-type="genus" reg="Talaromyces"/><tp:taxon-name-part taxon-name-part-type="section" reg="Talaromyces">Talaromyces</tp:taxon-name-part></tp:taxon-name>, both asexual and sexual morphs have been recorded in some species, exhibiting considerable morphological diversity. In the asexual morph, most species possess bi-verticillate conidiophores, although some exhibit both bi-verticillate and mono-verticillate conidiophores (Nguyen et al. 2023).</p></tp:treatment-sec><ref-list><ref id="B11"><mixed-citation xmlns:xlink="http://www.w3.org/1999/xlink" xlink:type="simple"><person-group><name name-style="western"><surname>Benjamin</surname><given-names>CR</given-names></name></person-group> (<year>1955</year>) <article-title>Ascocarps of <italic><tp:taxon-name><tp:taxon-name-part taxon-name-part-type="genus">Aspergillus</tp:taxon-name-part></tp:taxon-name></italic> and <italic><tp:taxon-name><tp:taxon-name-part taxon-name-part-type="genus">Penicillium</tp:taxon-name-part></tp:taxon-name></italic>.</article-title><source>Mycologia</source><volume>47</volume>(<issue>5</issue>): <fpage>669</fpage>–<lpage>687</lpage>. <ext-link xlink:href="10.1080/00275514.1955.12024485" ext-link-type="doi" xlink:type="simple">https://doi.org/10.1080/00275514.1955.12024485</ext-link></mixed-citation></ref><ref id="B71"><mixed-citation xmlns:xlink="http://www.w3.org/1999/xlink" xlink:type="simple"><person-group><name name-style="western"><surname>Hyde</surname><given-names>KD</given-names></name><name name-style="western"><surname>Wijesinghe</surname><given-names>SN</given-names></name><etal/></person-group> (<year>2024</year>) <article-title>Mycosphere notes 469–520.</article-title><source>Mycosphere</source><volume>15</volume>: <fpage>1294</fpage>–<lpage>1454</lpage>. <ext-link xlink:href="10.5943/mycosphere/15/1/11" ext-link-type="doi" xlink:type="simple">https://doi.org/10.5943/mycosphere/15/1/11</ext-link></mixed-citation></ref><ref id="B140"><mixed-citation xmlns:xlink="http://www.w3.org/1999/xlink" xlink:type="simple"><person-group><name name-style="western"><surname>Visagie</surname><given-names>CM</given-names></name><name name-style="western"><surname>Yilmaz</surname><given-names>N</given-names></name><etal/></person-group> (<year>2024</year>) <article-title>A review of recently introduced <italic><tp:taxon-name><tp:taxon-name-part taxon-name-part-type="genus">Aspergillus</tp:taxon-name-part></tp:taxon-name></italic>, <italic><tp:taxon-name><tp:taxon-name-part taxon-name-part-type="genus">Penicillium</tp:taxon-name-part></tp:taxon-name></italic>, <italic><tp:taxon-name><tp:taxon-name-part taxon-name-part-type="genus">Talaromyces</tp:taxon-name-part></tp:taxon-name></italic> and other <italic><tp:taxon-name><tp:taxon-name-part taxon-name-part-type="order">Eurotiales</tp:taxon-name-part></tp:taxon-name></italic> species.</article-title><source>Studies in Mycology</source><volume>107</volume>(<issue>1</issue>): <fpage>1</fpage>–<lpage>66</lpage>. <ext-link xlink:href="10.3114/sim.2024.107.01" ext-link-type="doi" xlink:type="simple">https://doi.org/10.3114/sim.2024.107.01</ext-link></mixed-citation></ref><ref id="B100"><mixed-citation xmlns:xlink="http://www.w3.org/1999/xlink" xlink:type="simple"><person-group><name name-style="western"><surname>Naraghi</surname><given-names>L</given-names></name><name name-style="western"><surname>Heydari</surname><given-names>A</given-names></name><etal/></person-group> (<year>2012</year>) <article-title>Biocontrol agent <italic><tp:taxon-name><tp:taxon-name-part taxon-name-part-type="genus">Talaromyces</tp:taxon-name-part><tp:taxon-name-part taxon-name-part-type="species">flavus</tp:taxon-name-part></tp:taxon-name></italic> stimulates the growth of cotton and potato.</article-title><source>Journal of Plant Growth Regulation</source><volume>31</volume>: <fpage>471</fpage>–<lpage>477</lpage>. <ext-link xlink:href="10.1007/s00344-011-9256-2" ext-link-type="doi" xlink:type="simple">https://doi.org/10.1007/s00344-011-9256-2</ext-link></mixed-citation></ref><ref id="B58"><mixed-citation xmlns:xlink="http://www.w3.org/1999/xlink" xlink:type="simple"><person-group><name name-style="western"><surname>Hashem</surname><given-names>AH</given-names></name><name name-style="western"><surname>Attia</surname><given-names>MS</given-names></name><etal/></person-group> (<year>2023</year>) <article-title>Bioactive compounds and biomedical applications of endophytic fungi: a recent review.</article-title><source>Microbial Cell Factories</source><volume>22</volume>(<issue>1</issue>): <fpage>107</fpage>. <ext-link xlink:href="10.1186/s12934-023-02131-0" ext-link-type="doi" xlink:type="simple">https://doi.org/10.1186/s12934-023-02131-0</ext-link></mixed-citation></ref><ref id="B15"><mixed-citation xmlns:xlink="http://www.w3.org/1999/xlink" xlink:type="simple"><person-group><name name-style="western"><surname>Chan</surname><given-names>JF</given-names></name><name name-style="western"><surname>Lau</surname><given-names>SK</given-names></name><etal/></person-group> (<year>2016</year>) <article-title><tp:taxon-name><tp:taxon-name-part taxon-name-part-type="genus">Talaromyces</tp:taxon-name-part> (<tp:taxon-name-part taxon-name-part-type="subgenus">Penicillium</tp:taxon-name-part>) <tp:taxon-name-part taxon-name-part-type="species">marneffei</tp:taxon-name-part></tp:taxon-name> infection in non-HIV-infected patients.</article-title><source>Emerging Microbes and Infections</source><volume>5</volume>(<issue>1</issue>): <fpage>1</fpage>–<lpage>9</lpage>. <ext-link xlink:href="10.1038/emi.2016.18" ext-link-type="doi" xlink:type="simple">https://doi.org/10.1038/emi.2016.18</ext-link></mixed-citation></ref><ref id="B150"><mixed-citation xmlns:xlink="http://www.w3.org/1999/xlink" xlink:type="simple"><person-group><name name-style="western"><surname>Zhai</surname><given-names>MM</given-names></name><name name-style="western"><surname>Li</surname><given-names>J</given-names></name><etal/></person-group> (<year>2016</year>) <article-title>The bioactive secondary metabolites from <italic><tp:taxon-name><tp:taxon-name-part taxon-name-part-type="genus">Talaromyces</tp:taxon-name-part></tp:taxon-name></italic> species.</article-title><source>Natural Products and Bioprospecting</source><volume>6</volume>: <fpage>1</fpage>–<lpage>24</lpage>. <ext-link xlink:href="10.1007/s13659-015-0081-3" ext-link-type="doi" xlink:type="simple">https://doi.org/10.1007/s13659-015-0081-3</ext-link></mixed-citation></ref><ref id="B101"><mixed-citation xmlns:xlink="http://www.w3.org/1999/xlink" xlink:type="simple"><person-group><name name-style="western"><surname>Nicoletti</surname><given-names>R</given-names></name><name name-style="western"><surname>Bellavita</surname><given-names>R</given-names></name><name name-style="western"><surname>Falanga</surname><given-names>A</given-names></name></person-group> (<year>2023a</year>) <article-title>The outstanding chemodiversity of marine-derived <italic><tp:taxon-name><tp:taxon-name-part taxon-name-part-type="genus">Talaromyces</tp:taxon-name-part></tp:taxon-name></italic>.</article-title><source>Biomolecules</source><volume>13</volume>(<issue>7</issue>): <fpage>1021</fpage>. <ext-link xlink:href="10.3390/biom13071021" ext-link-type="doi" xlink:type="simple">https://doi.org/10.3390/biom13071021</ext-link></mixed-citation></ref></ref-list></tp:taxon-treatment>
