# Supplementary material for: ﻿Fungal frontiers in toxic terrain: Revealing culturable fungal communities in Serpentine paddy fields of Taiwan
Source: IMA Fungus. 2025 Jun 27;16:e155308. doi: 10.3897/imafungus.16.155308 (PMC12355036; doi:10.3897/imafungus.16.155308)
Supplement: XML Treatment for Talaromyces adpressus [file imafungus.16.155308-treatment17.xml]

<!DOCTYPE tp:taxon-treatment
  PUBLIC "-//TaxonX//DTD Taxonomic Treatment Publishing DTD v0 20100105//EN" "tax-treatment-NSO.dtd">
<tp:taxon-treatment xmlns:tp="http://www.plazi.org/taxpub"><tp:treatment-meta><kwd-group><label>Taxon classification</label><kwd>
                  <named-content content-type="kingdom">Animalia</named-content>
                </kwd><kwd>
                  <named-content content-type="order">Eurotiales</named-content>
                </kwd><kwd>
                  <named-content content-type="family">Trichocomaceae</named-content>
                </kwd></kwd-group><mixed-citation publication-type="journal"><person-group><name><surname>Cheng</surname><given-names>Kai-Wen</given-names></name><name><surname>Yang</surname><given-names>Jiue-in</given-names></name><name><surname>Srimongkol</surname><given-names>Piroonporn</given-names></name><name><surname>Stadler</surname><given-names>Marc</given-names></name><name><surname>Karnchanatat</surname><given-names>Aphichart</given-names></name><name><surname>Ariyawansa</surname><given-names>Hiran A.</given-names></name></person-group><article-title>﻿Fungal frontiers in toxic terrain: Revealing culturable fungal communities in Serpentine paddy fields of Taiwan</article-title><source>IMA Fungus</source><day>27</day><month>06</month><year>2025</year><volume>16</volume><pub-id pub-id-type="doi">10.3897/imafungus.16.155308</pub-id></mixed-citation></tp:treatment-meta><tp:nomenclature><label>﻿</label><tp:taxon-name>
                <object-id xmlns:xlink="http://www.w3.org/1999/xlink" content-type="arpha" xlink:type="simple">51C5D6B6-70E2-5C1F-B954-2F084068DDC1</object-id>
                <tp:taxon-name-part taxon-name-part-type="genus" reg="Talaromyces">Talaromyces</tp:taxon-name-part>
                <tp:taxon-name-part taxon-name-part-type="species" reg="adpressus">adpressus</tp:taxon-name-part>
                <object-id xmlns:xlink="http://www.w3.org/1999/xlink" content-type="mycobank" xlink:type="simple">MB817397</object-id>
              </tp:taxon-name><tp:taxon-authority>A.J. Chen, J.C. Frisvad &amp; R.A. Samson (2016)</tp:taxon-authority><xref ref-type="fig" rid="F18">Fig. 18</xref></tp:nomenclature><tp:treatment-sec sec-type="description" id="SECID0E4KBI"><title>Description.</title><p><bold><italic>Sexual morph</italic></bold> undetermined. <bold><italic>Asexual morph Conidiophores</italic></bold> arose from aerial hyphae, or roping hyphal aggregations, hyaline, straight, bi-verticillate. <bold><italic>Metulae</italic></bold> 9.6–15.5 µm × 2.4–3.0 µm. <bold><italic>Phialides</italic></bold> 3–5, flask-shaped, 8.5–10.8 µm × 2.1–2.6 µm. <bold><italic>Conidia</italic></bold> globose to subglobose, hyaline, few pale green, 2.2–2.5 µm × 1.6–2.1 µm (x̄ = 2.3 × 1.9 µm, L/W ratio = 1.20, n = 25).</p></tp:treatment-sec><tp:treatment-sec sec-type="Medium dependent growth in 7/14 days at 25 °C (mm)" id="SECID0EZLBI"><title>Medium dependent growth in 7/14 days at 25 °C (mm).</title><p>• <abbrev xmlns:xlink="http://www.w3.org/1999/xlink" xlink:title="Czapek yeast autolysate agar" id="ABBRID0E6LBI" xlink:type="simple">CYA</abbrev> 23–25/33–38; <abbrev xmlns:xlink="http://www.w3.org/1999/xlink" xlink:title="CYA supplemented with 5% NaCl" id="ABBRID0EDMBI" xlink:type="simple">CYAS</abbrev> No growth; <abbrev xmlns:xlink="http://www.w3.org/1999/xlink" xlink:title="malt extract agar" id="ABBRID0EHMBI" xlink:type="simple">MEA</abbrev> 55–58/80–85; <abbrev xmlns:xlink="http://www.w3.org/1999/xlink" xlink:title="oatmeal agar" id="ABBRID0ELMBI" xlink:type="simple">OA</abbrev> 43–46/85–90; PDA 38–42/60–65; <abbrev xmlns:xlink="http://www.w3.org/1999/xlink" xlink:title="yeast extract sucrose agar" id="ABBRID0EPMBI" xlink:type="simple">YESA</abbrev> 43–45/62–65.</p></tp:treatment-sec><tp:treatment-sec sec-type="Temperature dependent growth in 7 days (mm)" id="SECID0ETMBI"><title>Temperature dependent growth in 7 days (mm).</title><p>• <abbrev xmlns:xlink="http://www.w3.org/1999/xlink" xlink:title="Czapek yeast autolysate agar" id="ABBRID0EZMBI" xlink:type="simple">CYA</abbrev>/<abbrev xmlns:xlink="http://www.w3.org/1999/xlink" xlink:title="malt extract agar" id="ABBRID0E4MBI" xlink:type="simple">MEA</abbrev> 20 °C 28–30/30–33; 30 °C 30–33/51–56; 37 °C 16–18/16–19.</p></tp:treatment-sec><tp:treatment-sec sec-type="description" id="SECID0EBNBI"><title>Culture characteristics.</title><p><abbrev xmlns:xlink="http://www.w3.org/1999/xlink" xlink:title="Czapek yeast autolysate agar" id="ABBRID0EHNBI" xlink:type="simple">CYA</abbrev>, 25 °C, 14 days, sulcate, margin entire and white to buff, floccose, sporulation sparse, pale gray to grayish-green, soluble pigments absent, exudates clear droplets; reverse in coffee brown to caramel. <abbrev xmlns:xlink="http://www.w3.org/1999/xlink" xlink:title="malt extract agar" id="ABBRID0ELNBI" xlink:type="simple">MEA</abbrev>, 25 °C, 14 days, margin slightly irregular and beige, floccose to funiculose, sporulation dense, grayish-green, soluble pigments absent, exudates clear droplets; reverse in light yellowish brown. <abbrev xmlns:xlink="http://www.w3.org/1999/xlink" xlink:title="oatmeal agar" id="ABBRID0EPNBI" xlink:type="simple">OA</abbrev>, 25 °C, 14 days, margin entire and pale gray, floccose to funiculose, sporulation dense, dark green, soluble pigments absent, exudates clear droplets; reverse in buff. PDA, 25 °C, 14 days, margin irregular and whitish, floccose to funiculose, sporulation dense, olive green, soluble pigments absent, exudates clear droplets; reverse in cream-buff. <abbrev xmlns:xlink="http://www.w3.org/1999/xlink" xlink:title="yeast extract sucrose agar" id="ABBRID0ETNBI" xlink:type="simple">YESA</abbrev>, 25 °C, 14 days, margin slightly irregular, floccose, sporulation moderately dense, warm beige, soluble pigments and exudates absent; reverse in light gold to metallic gold.</p></tp:treatment-sec><tp:treatment-sec sec-type="material" id="SECID0EXNBI"><title>Material examined.</title><p>TAIWAN • Guanshan Township, Taitung County, <named-content xmlns:xlink="http://www.w3.org/1999/xlink" content-type="dwc:verbatimCoordinates" xlink:type="simple"><named-content content-type="geo-json" specific-use="{&#34;type&#34;:&#34;Point&#34;,&#34;coordinates&#34;:[121.189444,23.036889]}" id="NCID0EAOBI" xlink:type="simple">23°02'12.8"N, 121°11'22.0"E</named-content></named-content>, serpentine soil in rice field, 2<sup>nd</sup> November 2022, K.W Cheng, living culture <named-content xmlns:xlink="http://www.w3.org/1999/xlink" content-type="dwc:institutional_code" xlink:title="Department of Plant Pathology and Microbiology, National Taiwan University Culture Collection" xlink:href="http://grbio.org/institution/national-taiwan-university" xlink:type="simple">NTUPPMCC</named-content> 22-271.</p></tp:treatment-sec><tp:treatment-sec sec-type="notes" id="SECID0ELOBI"><title>Notes.</title><p>In the present study, our strain (<named-content xmlns:xlink="http://www.w3.org/1999/xlink" content-type="dwc:institutional_code" xlink:title="Department of Plant Pathology and Microbiology, National Taiwan University Culture Collection" xlink:href="http://grbio.org/institution/national-taiwan-university" xlink:type="simple">NTUPPMCC</named-content> 22-271) clustered within the clade containing ex-type strain, along with other representative strains of <italic><tp:taxon-name><tp:taxon-name-part taxon-name-part-type="genus" reg="Talaromyces">T.</tp:taxon-name-part><tp:taxon-name-part taxon-name-part-type="species" reg="adpressus">adpressus</tp:taxon-name-part></tp:taxon-name></italic> with strong statistical support (100%/1.00) (Fig. <xref ref-type="fig" rid="F19">19</xref>). <italic><tp:taxon-name><tp:taxon-name-part taxon-name-part-type="genus" reg="Talaromyces">T.</tp:taxon-name-part><tp:taxon-name-part taxon-name-part-type="species" reg="adpressus">adpressus</tp:taxon-name-part></tp:taxon-name></italic><named-content xmlns:xlink="http://www.w3.org/1999/xlink" content-type="dwc:institutional_code" xlink:title="Department of Plant Pathology and Microbiology, National Taiwan University Culture Collection" xlink:href="http://grbio.org/institution/national-taiwan-university" xlink:type="simple">NTUPPMCC</named-content> 22-271 exhibited similar asexual morph to the ex-type strain of <italic><tp:taxon-name><tp:taxon-name-part taxon-name-part-type="genus" reg="Talaromyces">T.</tp:taxon-name-part><tp:taxon-name-part taxon-name-part-type="species" reg="adpressus">adpressus</tp:taxon-name-part></tp:taxon-name></italic> (CBS 140620), with bi-verticillate conidiophores, phialides 3–5, and subglobose conidia (Fig. <xref ref-type="fig" rid="F18">18</xref>); however, our strain (<named-content xmlns:xlink="http://www.w3.org/1999/xlink" content-type="dwc:institutional_code" xlink:title="Department of Plant Pathology and Microbiology, National Taiwan University Culture Collection" xlink:href="http://grbio.org/institution/national-taiwan-university" xlink:type="simple">NTUPPMCC</named-content> 22-271) did not grow on <abbrev xmlns:xlink="http://www.w3.org/1999/xlink" xlink:title="CYA supplemented with 5% NaCl" id="ABBRID0EGQBI" xlink:type="simple">CYAS</abbrev> (<xref ref-type="bibr" rid="B18">Chen et al. 2016</xref>). <italic><tp:taxon-name><tp:taxon-name-part taxon-name-part-type="genus" reg="Talaromyces">T.</tp:taxon-name-part><tp:taxon-name-part taxon-name-part-type="species" reg="adpressus">adpressus</tp:taxon-name-part></tp:taxon-name></italic> has been reported from a wide range of substrates including sea sand, indoor air, peanut, <italic><tp:taxon-name><tp:taxon-name-part taxon-name-part-type="genus" reg="Heterodera">Heterodera</tp:taxon-name-part><tp:taxon-name-part taxon-name-part-type="species" reg="zeae">zeae</tp:taxon-name-part></tp:taxon-name></italic> cysts, <italic><tp:taxon-name><tp:taxon-name-part taxon-name-part-type="genus" reg="Oryza">Oryza</tp:taxon-name-part><tp:taxon-name-part taxon-name-part-type="species" reg="coarctata">coarctata</tp:taxon-name-part></tp:taxon-name></italic> as endophytic fungi (<xref ref-type="bibr" rid="B18">Chen et al. 2016</xref>; Peterson and Jurjevic 2019; <xref ref-type="bibr" rid="B3">Airin et al. 2023</xref>; <xref ref-type="bibr" rid="B81">Lee et al. 2023</xref>; <xref ref-type="bibr" rid="B99">Mo et al. 2024</xref>). However, this study represents the first discovery of <italic><tp:taxon-name><tp:taxon-name-part taxon-name-part-type="genus" reg="Talaromyces">T.</tp:taxon-name-part><tp:taxon-name-part taxon-name-part-type="species" reg="adpressus">adpressus</tp:taxon-name-part></tp:taxon-name></italic> in Taiwan.</p><fig id="F18" position="float" orientation="portrait"><object-id xmlns:xlink="http://www.w3.org/1999/xlink" content-type="doi" xlink:type="simple">10.3897/imafungus.16.155308.figure18</object-id><object-id xmlns:xlink="http://www.w3.org/1999/xlink" content-type="arpha" xlink:type="simple">E4F58102-7BF8-500C-80A1-5F63723D93AC</object-id><label>Figure 18.</label><caption><p>Morphology of <italic><tp:taxon-name><tp:taxon-name-part taxon-name-part-type="genus" reg="Talaromyces">Talaromyces</tp:taxon-name-part><tp:taxon-name-part taxon-name-part-type="species" reg="adpressus">adpressus</tp:taxon-name-part></tp:taxon-name></italic><named-content xmlns:xlink="http://www.w3.org/1999/xlink" content-type="dwc:institutional_code" xlink:title="Department of Plant Pathology and Microbiology, National Taiwan University Culture Collection" xlink:href="http://grbio.org/institution/national-taiwan-university" xlink:type="simple">NTUPPMCC</named-content> 22-271. <bold>A, D</bold> 14-days-old colony on PDA; <bold>B, E</bold> 14-days-old colony on <abbrev xmlns:xlink="http://www.w3.org/1999/xlink" xlink:title="malt extract agar" id="ABBRID0EFTBI" xlink:type="simple">MEA</abbrev>; <bold>C, F</bold> 14-days-old colony on <abbrev xmlns:xlink="http://www.w3.org/1999/xlink" xlink:title="Czapek yeast autolysate agar" id="ABBRID0ELTBI" xlink:type="simple">CYA</abbrev>; <bold>G, H</bold> 14-days-old colony on <abbrev xmlns:xlink="http://www.w3.org/1999/xlink" xlink:title="yeast extract sucrose agar" id="ABBRID0ERTBI" xlink:type="simple">YESA</abbrev>; <bold>I</bold> 14-days-old colony on <abbrev xmlns:xlink="http://www.w3.org/1999/xlink" xlink:title="oatmeal agar" id="ABBRID0EXTBI" xlink:type="simple">OA</abbrev>; <bold>J, K</bold> Conidiophores, phialides, and conidiogenous cells; <bold>L</bold> Conidia. Scale bars: 20 µm (<bold>J, K</bold>); 10 µm (<bold>L</bold>).</p></caption><graphic xmlns:xlink="http://www.w3.org/1999/xlink" xlink:href="imafungus-16-e155308-g018.jpg" position="float" orientation="portrait" xlink:type="simple" id="oo_1362329.jpg"><uri content-type="original_file" xlink:type="simple">https://binary.pensoft.net/fig/1362329</uri></graphic></fig><fig id="F19" position="float" orientation="portrait"><object-id xmlns:xlink="http://www.w3.org/1999/xlink" content-type="doi" xlink:type="simple">10.3897/imafungus.16.155308.figure19</object-id><object-id xmlns:xlink="http://www.w3.org/1999/xlink" content-type="arpha" xlink:type="simple">B7B4B636-3E6C-5719-8721-6D39B4C563F1</object-id><label>Figure 19.</label><caption><p>Maximum likelihood (<abbrev xmlns:xlink="http://www.w3.org/1999/xlink" xlink:title="maximum likelihood" id="ABBRID0EQUBI" xlink:type="simple">ML</abbrev>) phylogenetic tree based on a concatenated dataset of ITS, <italic>cmd</italic>A, <italic>rpb2</italic>, and <italic>tub2</italic>. Species representing section <tp:taxon-name><tp:taxon-name-part taxon-name-part-type="genus" reg="Talaromyces"/><tp:taxon-name-part taxon-name-part-type="section" reg="Talaromyces">Talaromyces</tp:taxon-name-part></tp:taxon-name> including 113 strains representing 98 taxa were included in the concatenated dataset, with 2127 characters (ITS 536 bp, <italic>cmd</italic>A 336 bp, <italic>rpb2</italic> 843 bp, and <italic>tub2</italic> 412 bp) including alignment gaps. The tree was rooted with <italic><tp:taxon-name><tp:taxon-name-part taxon-name-part-type="genus" reg="Talaromyces">Talaromyces</tp:taxon-name-part><tp:taxon-name-part taxon-name-part-type="species" reg="helicus">helicus</tp:taxon-name-part></tp:taxon-name></italic> CBS 335.48 (Section <tp:taxon-name><tp:taxon-name-part taxon-name-part-type="genus" reg="Talaromyces"/><tp:taxon-name-part taxon-name-part-type="section" reg="Helici">Helici</tp:taxon-name-part></tp:taxon-name>). <abbrev xmlns:xlink="http://www.w3.org/1999/xlink" xlink:title="ML bootstrap values" id="ABBRID0E4VBI" xlink:type="simple">MLB</abbrev> ≥ 70% and <abbrev xmlns:xlink="http://www.w3.org/1999/xlink" xlink:title="Bayesian posterior probabilities" id="ABBRID0EBWBI" xlink:type="simple">BPPs</abbrev> ≥ 0.95 were shown at each node; values lower than these thresholds are indicated by a hyphen (–). The scale bar indicates the number of estimated substitutions per site. The strains introduced in this study are in red and novel species are in bold. The ex-type strains are marked with <sup>T</sup>.</p></caption><graphic xmlns:xlink="http://www.w3.org/1999/xlink" xlink:href="imafungus-16-e155308-g019.jpg" position="float" orientation="portrait" xlink:type="simple" id="oo_1362330.jpg"><uri content-type="original_file" xlink:type="simple">https://binary.pensoft.net/fig/1362330</uri></graphic></fig></tp:treatment-sec><ref-list><ref id="B18"><mixed-citation xmlns:xlink="http://www.w3.org/1999/xlink" xlink:type="simple"><person-group><name name-style="western"><surname>Chen</surname><given-names>AJ</given-names></name><name name-style="western"><surname>Sun</surname><given-names>BD</given-names></name><etal/></person-group> (<year>2016</year>) <article-title>New <italic><tp:taxon-name><tp:taxon-name-part taxon-name-part-type="genus">Talaromyces</tp:taxon-name-part></tp:taxon-name></italic> species from indoor environments in China.</article-title><source>Studies in Mycology</source><volume>84</volume>(<issue>1</issue>): <fpage>119</fpage>–<lpage>144</lpage>. <ext-link xlink:href="10.1016/j.simyco.2016.11.003" ext-link-type="doi" xlink:type="simple">https://doi.org/10.1016/j.simyco.2016.11.003</ext-link></mixed-citation></ref><ref id="B3"><mixed-citation xmlns:xlink="http://www.w3.org/1999/xlink" xlink:type="simple"><person-group><name name-style="western"><surname>Airin</surname><given-names>AA</given-names></name><name name-style="western"><surname>Arafat</surname><given-names>MI</given-names></name><etal/></person-group> (<year>2023</year>) <article-title>Plant growth-promoting endophytic fungi of the wild halophytic rice <italic><tp:taxon-name><tp:taxon-name-part taxon-name-part-type="genus">Oryza</tp:taxon-name-part><tp:taxon-name-part taxon-name-part-type="species">coarctata</tp:taxon-name-part></tp:taxon-name></italic>.</article-title><source>Annals of Microbiology</source><volume>73</volume>(<issue>1</issue>): <fpage>36</fpage>. <ext-link xlink:href="10.1186/s13213-023-01738-3" ext-link-type="doi" xlink:type="simple">https://doi.org/10.1186/s13213-023-01738-3</ext-link></mixed-citation></ref><ref id="B81"><mixed-citation xmlns:xlink="http://www.w3.org/1999/xlink" xlink:type="simple"><person-group><name name-style="western"><surname>Lee</surname><given-names>JW</given-names></name><name name-style="western"><surname>Seo</surname><given-names>CW</given-names></name><etal/></person-group> (<year>2023</year>) <article-title>Diversity and dynamics of marine arenicolous fungi in three seasides of the Korean peninsula.</article-title><source>Journal of Microbiology</source><volume>61</volume>(<issue>1</issue>): <fpage>63</fpage>–<lpage>82</lpage>. <ext-link xlink:href="10.1007/s12275-023-00011-1" ext-link-type="doi" xlink:type="simple">https://doi.org/10.1007/s12275-023-00011-1</ext-link></mixed-citation></ref><ref id="B99"><mixed-citation xmlns:xlink="http://www.w3.org/1999/xlink" xlink:type="simple"><person-group><name name-style="western"><surname>Mo</surname><given-names>YX</given-names></name><name name-style="western"><surname>Kan</surname><given-names>YZ</given-names></name><etal/></person-group> (<year>2024</year>) <article-title>Characterization and effect of a nematophagous fungus <italic><tp:taxon-name><tp:taxon-name-part taxon-name-part-type="genus">Talaromyces</tp:taxon-name-part><tp:taxon-name-part taxon-name-part-type="species">cystophila</tp:taxon-name-part></tp:taxon-name></italic> sp. nov. for the biological control of corn cyst nematode.</article-title><source>Phytopathology</source><volume>114</volume>(<issue>3</issue>): <fpage>618</fpage>–<lpage>629</lpage>. <ext-link xlink:href="10.1094/PHYTO-02-23-0045-R" ext-link-type="doi" xlink:type="simple">https://doi.org/10.1094/PHYTO-02-23-0045-R</ext-link></mixed-citation></ref></ref-list></tp:taxon-treatment>
