# Supplementary material for: ﻿Fungal frontiers in toxic terrain: Revealing culturable fungal communities in Serpentine paddy fields of Taiwan
Source: IMA Fungus. 2025 Jun 27;16:e155308. doi: 10.3897/imafungus.16.155308 (PMC12355036; doi:10.3897/imafungus.16.155308)
Supplement: XML Treatment for Talaromyces taiwanensis [file imafungus.16.155308-treatment18.xml]

<!DOCTYPE tp:taxon-treatment
  PUBLIC "-//TaxonX//DTD Taxonomic Treatment Publishing DTD v0 20100105//EN" "tax-treatment-NSO.dtd">
<tp:taxon-treatment xmlns:tp="http://www.plazi.org/taxpub"><tp:treatment-meta><kwd-group><label>Taxon classification</label><kwd>
                  <named-content content-type="kingdom">Animalia</named-content>
                </kwd><kwd>
                  <named-content content-type="order">Eurotiales</named-content>
                </kwd><kwd>
                  <named-content content-type="family">Trichocomaceae</named-content>
                </kwd></kwd-group><mixed-citation publication-type="journal"><person-group><name><surname>Cheng</surname><given-names>Kai-Wen</given-names></name><name><surname>Yang</surname><given-names>Jiue-in</given-names></name><name><surname>Srimongkol</surname><given-names>Piroonporn</given-names></name><name><surname>Stadler</surname><given-names>Marc</given-names></name><name><surname>Karnchanatat</surname><given-names>Aphichart</given-names></name><name><surname>Ariyawansa</surname><given-names>Hiran A.</given-names></name></person-group><article-title>﻿Fungal frontiers in toxic terrain: Revealing culturable fungal communities in Serpentine paddy fields of Taiwan</article-title><source>IMA Fungus</source><day>27</day><month>06</month><year>2025</year><volume>16</volume><pub-id pub-id-type="doi">10.3897/imafungus.16.155308</pub-id></mixed-citation></tp:treatment-meta><tp:nomenclature><label>﻿</label><tp:taxon-name>
                <object-id xmlns:xlink="http://www.w3.org/1999/xlink" content-type="arpha" xlink:type="simple">36206A46-EE1B-5423-A3D6-251729ECA32B</object-id>
                <tp:taxon-name-part taxon-name-part-type="genus" reg="Talaromyces">Talaromyces</tp:taxon-name-part>
                <tp:taxon-name-part taxon-name-part-type="species" reg="taiwanensis">taiwanensis</tp:taxon-name-part>
                <object-id xmlns:xlink="http://www.w3.org/1999/xlink" content-type="mycobank" xlink:type="simple">MB858707</object-id>
              </tp:taxon-name><tp:taxon-authority>K.W. Cheng &amp; H.A. Ariyaw.</tp:taxon-authority><tp:taxon-status xmlns:xlink="http://www.w3.org/1999/xlink" xlink:type="simple">sp. nov.</tp:taxon-status><xref ref-type="fig" rid="F20">Fig. 20</xref></tp:nomenclature><tp:treatment-sec sec-type="Typification" id="SECID0E1XBI"><title>Typification.</title><p>TAIWAN • Wanrung Township, Hualien County, <named-content xmlns:xlink="http://www.w3.org/1999/xlink" content-type="dwc:verbatimCoordinates" xlink:type="simple"><named-content content-type="geo-json" specific-use="{&#34;type&#34;:&#34;Point&#34;,&#34;coordinates&#34;:[121.413389,23.711194]}" id="NCID0EDYBI" xlink:type="simple">23°42'40.3"N, 121°24'48.2"E</named-content></named-content>, serpentine soil in rice field, 2<sup>nd</sup> November 2022, K.W Cheng, holotype, <named-content xmlns:xlink="http://www.w3.org/1999/xlink" content-type="dwc:institutional_code" xlink:title="Department of Plant Pathology and Microbiology, National Taiwan University Herbarium" xlink:href="http://grbio.org/institution/national-taiwan-university" xlink:type="simple">NTUPPMH</named-content> 22-219 (Permanently preserved in a metabolically inactive state), ex-holotype <named-content xmlns:xlink="http://www.w3.org/1999/xlink" content-type="dwc:institutional_code" xlink:title="Department of Plant Pathology and Microbiology, National Taiwan University Culture Collection" xlink:href="http://grbio.org/institution/national-taiwan-university" xlink:type="simple">NTUPPMCC</named-content> 22-275, ex-isotype <named-content xmlns:xlink="http://www.w3.org/1999/xlink" content-type="dwc:institutional_code" xlink:title="Department of Plant Pathology and Microbiology, National Taiwan University Culture Collection" xlink:href="http://grbio.org/institution/national-taiwan-university" xlink:type="simple">NTUPPMCC</named-content> 22-273 to 274, 276 to 285.</p></tp:treatment-sec><tp:treatment-sec sec-type="etymology" id="SECID0EWYBI"><title>Etymology.</title><p>Named after Taiwan, the country where the type specimen was collected.</p></tp:treatment-sec><tp:treatment-sec sec-type="description" id="SECID0E2YBI"><title>Description.</title><p><bold><italic>Sexual morph</italic></bold> undetermined. <bold><italic>Asexual morph Conidiophores</italic></bold> arose from aerial hyphae, or roping hyphal aggregations, hyaline, smooth but some slightly rough, straight, most mono-verticillate or bi-verticillate, occasionally formed subterminal side branches of mono-verticillate, 5–130 µm. <bold><italic>Metulae</italic></bold> 10.5–16.5 µm × 2.8–3.2 µm. <bold><italic>Phialides</italic></bold> most 3–5, flask-shaped, 8.2–15.6 µm × 2.0–2.8 µm, rarely mono-phialides up to 18.2 µm × 3.5 µm. <bold><italic>Conidia</italic></bold> globose to subglobose, few pyriform, rough surfaces and walls, hyaline in immature, pale green to green in mature, 3.3–4.6 µm × 2.9–4.0 µm (x̄ = 3.8 × 3.5 µm, L/W ratio = 1.1, n = 50).</p></tp:treatment-sec><tp:treatment-sec sec-type="Medium dependent growth in 7/14 days at 25 °C (mm)" id="SECID0EXZBI"><title>Medium dependent growth in 7/14 days at 25 °C (mm).</title><p>• <abbrev xmlns:xlink="http://www.w3.org/1999/xlink" xlink:title="Czapek yeast autolysate agar" id="ABBRID0E4ZBI" xlink:type="simple">CYA</abbrev> 13–15/30–33; <abbrev xmlns:xlink="http://www.w3.org/1999/xlink" xlink:title="CYA supplemented with 5% NaCl" id="ABBRID0EB1BI" xlink:type="simple">CYAS</abbrev> No growth; <abbrev xmlns:xlink="http://www.w3.org/1999/xlink" xlink:title="malt extract agar" id="ABBRID0EF1BI" xlink:type="simple">MEA</abbrev> 58–60/80–85; <abbrev xmlns:xlink="http://www.w3.org/1999/xlink" xlink:title="oatmeal agar" id="ABBRID0EJ1BI" xlink:type="simple">OA</abbrev> 48–50/88–90; PDA 52–57/72–75; <abbrev xmlns:xlink="http://www.w3.org/1999/xlink" xlink:title="yeast extract sucrose agar" id="ABBRID0EN1BI" xlink:type="simple">YESA</abbrev> 37–40/65–72.</p></tp:treatment-sec><tp:treatment-sec sec-type="Temperature dependent growth in 7 days (mm)" id="SECID0ER1BI"><title>Temperature dependent growth in 7 days (mm).</title><p>• <abbrev xmlns:xlink="http://www.w3.org/1999/xlink" xlink:title="Czapek yeast autolysate agar" id="ABBRID0EX1BI" xlink:type="simple">CYA</abbrev>/<abbrev xmlns:xlink="http://www.w3.org/1999/xlink" xlink:title="malt extract agar" id="ABBRID0E21BI" xlink:type="simple">MEA</abbrev> 20 °C 30–32/38–40; 30 °C 19–21/55–58; 37 °C 15–16/25–28.</p></tp:treatment-sec><tp:treatment-sec sec-type="description" id="SECID0E61BI"><title>Culture characteristics.</title><p><abbrev xmlns:xlink="http://www.w3.org/1999/xlink" xlink:title="Czapek yeast autolysate agar" id="ABBRID0EF2BI" xlink:type="simple">CYA</abbrev>, 25 °C, 14 days, obvious sulcate, margin entire, floccose, sporulation none, pale gray to beige at center, soluble pigments absent, exudates clear small droplets; reverse in yellowish brown and caramel at center. <abbrev xmlns:xlink="http://www.w3.org/1999/xlink" xlink:title="malt extract agar" id="ABBRID0EJ2BI" xlink:type="simple">MEA</abbrev>, 25 °C, 14 days, margin slightly irregular and beige, floccose to funiculose, sporulation dense, grayish-green, soluble pigments absent, exudates clear droplets; reverse in cream-buff. <abbrev xmlns:xlink="http://www.w3.org/1999/xlink" xlink:title="oatmeal agar" id="ABBRID0EN2BI" xlink:type="simple">OA</abbrev>, 25 °C, 14 days, margin entire and beige, floccose to funiculose, sporulation dense, olive green, soluble pigments absent, exudates clear small droplets; reverse in buff. PDA, 25 °C, 14 days, margin entire and whitish, floccose to funiculose, sporulation dense, green, soluble pigments absent, exudates clear droplets; reverse in cream-buff. <abbrev xmlns:xlink="http://www.w3.org/1999/xlink" xlink:title="yeast extract sucrose agar" id="ABBRID0ER2BI" xlink:type="simple">YESA</abbrev>, 25 °C, 14 days, margin slightly irregular, floccose, sporulation moderately dense, warm beige, soluble pigments absent, exudates clear small droplets; reverse in warm beige to copper brown.</p></tp:treatment-sec><tp:treatment-sec sec-type="notes" id="SECID0EV2BI"><title>Notes.</title><p><italic><tp:taxon-name><tp:taxon-name-part taxon-name-part-type="genus" reg="Talaromyces">Talaromyces</tp:taxon-name-part><tp:taxon-name-part taxon-name-part-type="species" reg="taiwanensis">taiwanensis</tp:taxon-name-part></tp:taxon-name></italic> forms a strongly supported clade (100%/0.99) with its sister species <italic><tp:taxon-name><tp:taxon-name-part taxon-name-part-type="genus" reg="Talaromyces">T.</tp:taxon-name-part><tp:taxon-name-part taxon-name-part-type="species" reg="californicus">californicus</tp:taxon-name-part></tp:taxon-name></italic> and <italic><tp:taxon-name><tp:taxon-name-part taxon-name-part-type="genus" reg="Talaromyces">T.</tp:taxon-name-part><tp:taxon-name-part taxon-name-part-type="species" reg="louisianensis">louisianensis</tp:taxon-name-part></tp:taxon-name></italic> in the multi-locus phylogeny (Fig. <xref ref-type="fig" rid="F19">19</xref>). The ex-type strain of <italic><tp:taxon-name><tp:taxon-name-part taxon-name-part-type="genus" reg="Talaromyces">T.</tp:taxon-name-part><tp:taxon-name-part taxon-name-part-type="species" reg="taiwanensis">taiwanensis</tp:taxon-name-part></tp:taxon-name></italic> (<named-content xmlns:xlink="http://www.w3.org/1999/xlink" content-type="dwc:institutional_code" xlink:title="Department of Plant Pathology and Microbiology, National Taiwan University Culture Collection" xlink:href="http://grbio.org/institution/national-taiwan-university" xlink:type="simple">NTUPPMCC</named-content> 22-275) shows over 98.5% sequence similarity across the ITS, <italic>rpb2</italic>, and <italic>tub2</italic> regions when compared to the ex-type strains of <italic><tp:taxon-name><tp:taxon-name-part taxon-name-part-type="genus" reg="Talaromyces">T.</tp:taxon-name-part><tp:taxon-name-part taxon-name-part-type="species" reg="californicus">californicus</tp:taxon-name-part></tp:taxon-name></italic> (NRRL 58168) and <italic><tp:taxon-name><tp:taxon-name-part taxon-name-part-type="genus" reg="Talaromyces">T.</tp:taxon-name-part><tp:taxon-name-part taxon-name-part-type="species" reg="louisianensis">louisianensis</tp:taxon-name-part></tp:taxon-name></italic> (NRRL 35823). However, a small genetic variation is observed in the <italic>cmd</italic>A region, where <italic><tp:taxon-name><tp:taxon-name-part taxon-name-part-type="genus" reg="Talaromyces">T.</tp:taxon-name-part><tp:taxon-name-part taxon-name-part-type="species" reg="taiwanensis">taiwanensis</tp:taxon-name-part></tp:taxon-name></italic> exhibits 97.6% identity (325/333 bp, including 1 gap) to these sister species. Morphologically, <italic><tp:taxon-name><tp:taxon-name-part taxon-name-part-type="genus" reg="Talaromyces">T.</tp:taxon-name-part><tp:taxon-name-part taxon-name-part-type="species" reg="taiwanensis">taiwanensis</tp:taxon-name-part></tp:taxon-name></italic> displays conidial structure similar to <italic><tp:taxon-name><tp:taxon-name-part taxon-name-part-type="genus" reg="Talaromyces">T.</tp:taxon-name-part><tp:taxon-name-part taxon-name-part-type="species" reg="californicus">californicus</tp:taxon-name-part></tp:taxon-name></italic> characterized by mono-verticillate and single phialides, a rare phenotypic feature in the <tp:taxon-name><tp:taxon-name-part taxon-name-part-type="genus" reg="Talaromyces">T.</tp:taxon-name-part></tp:taxon-name> sect. of <tp:taxon-name><tp:taxon-name-part taxon-name-part-type="genus" reg="Talaromyces"/><tp:taxon-name-part taxon-name-part-type="section" reg="Talaromyces">Talaromyces</tp:taxon-name-part></tp:taxon-name> (Fig. <xref ref-type="fig" rid="F20">20</xref>; Peterson and Jurjevic 2019). However, <italic><tp:taxon-name><tp:taxon-name-part taxon-name-part-type="genus" reg="Talaromyces">T.</tp:taxon-name-part><tp:taxon-name-part taxon-name-part-type="species" reg="taiwanensis">taiwanensis</tp:taxon-name-part></tp:taxon-name></italic><named-content xmlns:xlink="http://www.w3.org/1999/xlink" content-type="dwc:institutional_code" xlink:title="Department of Plant Pathology and Microbiology, National Taiwan University Culture Collection" xlink:href="http://grbio.org/institution/national-taiwan-university" xlink:type="simple">NTUPPMCC</named-content> 22-275 formed smaller conidia to its phylogenetically closely related species <italic><tp:taxon-name><tp:taxon-name-part taxon-name-part-type="genus" reg="Talaromyces">T.</tp:taxon-name-part><tp:taxon-name-part taxon-name-part-type="species" reg="californicus">californicus</tp:taxon-name-part></tp:taxon-name></italic> and <italic><tp:taxon-name><tp:taxon-name-part taxon-name-part-type="genus" reg="Talaromyces">T.</tp:taxon-name-part><tp:taxon-name-part taxon-name-part-type="species" reg="louisianensis">louisianensis</tp:taxon-name-part></tp:taxon-name></italic> (x̄ = 3.0–5.0 µm × 3.0–4.0 µm versus 4.0–6.0 µm × 4.0–7.0 µm and versus 3.5–5.0 µm × 3.5–5.0 µm). Furthermore, <italic><tp:taxon-name><tp:taxon-name-part taxon-name-part-type="genus" reg="Talaromyces">T.</tp:taxon-name-part><tp:taxon-name-part taxon-name-part-type="species" reg="taiwanensis">taiwanensis</tp:taxon-name-part></tp:taxon-name></italic> demonstrates significantly slower growth (13–15 mm) compared to <italic><tp:taxon-name><tp:taxon-name-part taxon-name-part-type="genus" reg="Talaromyces">T.</tp:taxon-name-part><tp:taxon-name-part taxon-name-part-type="species" reg="californicus">californicus</tp:taxon-name-part></tp:taxon-name></italic> (25–40 mm) and <italic><tp:taxon-name><tp:taxon-name-part taxon-name-part-type="genus" reg="Talaromyces">T.</tp:taxon-name-part><tp:taxon-name-part taxon-name-part-type="species" reg="louisianensis">louisianensis</tp:taxon-name-part></tp:taxon-name></italic> (35–39 mm) and lacks sporulation on <abbrev xmlns:xlink="http://www.w3.org/1999/xlink" xlink:title="Czapek yeast autolysate agar" id="ABBRID0EHCCI" xlink:type="simple">CYA</abbrev> (Peterson and Jurjevic 2019). Furthermore, these two species were isolated from air in USA and our samples were from serpentine soil in Taiwan (Peterson and Jurjevic 2019).</p><fig id="F20" position="float" orientation="portrait"><object-id xmlns:xlink="http://www.w3.org/1999/xlink" content-type="doi" xlink:type="simple">10.3897/imafungus.16.155308.figure20</object-id><object-id xmlns:xlink="http://www.w3.org/1999/xlink" content-type="arpha" xlink:type="simple">8DB8DB38-F460-5D01-A0E4-DC4C3501D4C0</object-id><label>Figure 20.</label><caption><p>Morphology of <italic><tp:taxon-name><tp:taxon-name-part taxon-name-part-type="genus" reg="Talaromyces">Talaromyces</tp:taxon-name-part><tp:taxon-name-part taxon-name-part-type="species" reg="taiwanensis">taiwanensis</tp:taxon-name-part></tp:taxon-name></italic><named-content xmlns:xlink="http://www.w3.org/1999/xlink" content-type="dwc:institutional_code" xlink:title="Department of Plant Pathology and Microbiology, National Taiwan University Culture Collection" xlink:href="http://grbio.org/institution/national-taiwan-university" xlink:type="simple">NTUPPMCC</named-content> 22-275. <bold>A, D</bold> 14-days-old colony on PDA; <bold>B, E</bold> 14-days-old colony on <abbrev xmlns:xlink="http://www.w3.org/1999/xlink" xlink:title="malt extract agar" id="ABBRID0EGDCI" xlink:type="simple">MEA</abbrev>; <bold>C, F</bold> 14-days-old colony on <abbrev xmlns:xlink="http://www.w3.org/1999/xlink" xlink:title="Czapek yeast autolysate agar" id="ABBRID0EMDCI" xlink:type="simple">CYA</abbrev>; <bold>G, H</bold> 14-days-old colony on <abbrev xmlns:xlink="http://www.w3.org/1999/xlink" xlink:title="yeast extract sucrose agar" id="ABBRID0ESDCI" xlink:type="simple">YESA</abbrev>; <bold>I</bold> 14-days-old colony on <abbrev xmlns:xlink="http://www.w3.org/1999/xlink" xlink:title="oatmeal agar" id="ABBRID0EYDCI" xlink:type="simple">OA</abbrev>; <bold>J–L</bold> Conidiophores, phialides, and conidiogenous cells; <bold>M</bold> Conidia. Scale bars: 20 µm (<bold>J, K</bold>); 10 µm (<bold>L, M</bold>).</p></caption><graphic xmlns:xlink="http://www.w3.org/1999/xlink" xlink:href="imafungus-16-e155308-g020.jpg" position="float" orientation="portrait" xlink:type="simple" id="oo_1362331.jpg"><uri content-type="original_file" xlink:type="simple">https://binary.pensoft.net/fig/1362331</uri></graphic></fig></tp:treatment-sec><tp:treatment-sec><!--Section generated to contain objects referenced in tp:taxon-treatment.--><fig id="F19" position="float" orientation="portrait"><object-id xmlns:xlink="http://www.w3.org/1999/xlink" content-type="doi" xlink:type="simple">10.3897/imafungus.16.155308.figure19</object-id><object-id xmlns:xlink="http://www.w3.org/1999/xlink" content-type="arpha" xlink:type="simple">B7B4B636-3E6C-5719-8721-6D39B4C563F1</object-id><label>Figure 19.</label><caption><p>Maximum likelihood (<abbrev xmlns:xlink="http://www.w3.org/1999/xlink" xlink:title="maximum likelihood" id="ABBRID0EQUBI" xlink:type="simple">ML</abbrev>) phylogenetic tree based on a concatenated dataset of ITS, <italic>cmd</italic>A, <italic>rpb2</italic>, and <italic>tub2</italic>. Species representing section <tp:taxon-name><tp:taxon-name-part taxon-name-part-type="genus" reg="Talaromyces"/><tp:taxon-name-part taxon-name-part-type="section" reg="Talaromyces">Talaromyces</tp:taxon-name-part></tp:taxon-name> including 113 strains representing 98 taxa were included in the concatenated dataset, with 2127 characters (ITS 536 bp, <italic>cmd</italic>A 336 bp, <italic>rpb2</italic> 843 bp, and <italic>tub2</italic> 412 bp) including alignment gaps. The tree was rooted with <italic><tp:taxon-name><tp:taxon-name-part taxon-name-part-type="genus" reg="Talaromyces">Talaromyces</tp:taxon-name-part><tp:taxon-name-part taxon-name-part-type="species" reg="helicus">helicus</tp:taxon-name-part></tp:taxon-name></italic> CBS 335.48 (Section <tp:taxon-name><tp:taxon-name-part taxon-name-part-type="genus" reg="Talaromyces"/><tp:taxon-name-part taxon-name-part-type="section" reg="Helici">Helici</tp:taxon-name-part></tp:taxon-name>). <abbrev xmlns:xlink="http://www.w3.org/1999/xlink" xlink:title="ML bootstrap values" id="ABBRID0E4VBI" xlink:type="simple">MLB</abbrev> ≥ 70% and <abbrev xmlns:xlink="http://www.w3.org/1999/xlink" xlink:title="Bayesian posterior probabilities" id="ABBRID0EBWBI" xlink:type="simple">BPPs</abbrev> ≥ 0.95 were shown at each node; values lower than these thresholds are indicated by a hyphen (–). The scale bar indicates the number of estimated substitutions per site. The strains introduced in this study are in red and novel species are in bold. The ex-type strains are marked with <sup>T</sup>.</p></caption><graphic xmlns:xlink="http://www.w3.org/1999/xlink" xlink:href="imafungus-16-e155308-g019.jpg" position="float" orientation="portrait" xlink:type="simple" id="oo_1362330.jpg"><uri content-type="original_file" xlink:type="simple">https://binary.pensoft.net/fig/1362330</uri></graphic></fig></tp:treatment-sec></tp:taxon-treatment>
