# Supplementary material for: ﻿Fungal frontiers in toxic terrain: Revealing culturable fungal communities in Serpentine paddy fields of Taiwan
Source: IMA Fungus. 2025 Jun 27;16:e155308. doi: 10.3897/imafungus.16.155308 (PMC12355036; doi:10.3897/imafungus.16.155308)
Supplement: XML Treatment for Talaromyces thailandensis [file imafungus.16.155308-treatment19.xml]

<!DOCTYPE tp:taxon-treatment
  PUBLIC "-//TaxonX//DTD Taxonomic Treatment Publishing DTD v0 20100105//EN" "tax-treatment-NSO.dtd">
<tp:taxon-treatment xmlns:tp="http://www.plazi.org/taxpub"><tp:treatment-meta><kwd-group><label>Taxon classification</label><kwd>
                  <named-content content-type="kingdom">Animalia</named-content>
                </kwd><kwd>
                  <named-content content-type="order">Eurotiales</named-content>
                </kwd><kwd>
                  <named-content content-type="family">Trichocomaceae</named-content>
                </kwd></kwd-group><mixed-citation publication-type="journal"><person-group><name><surname>Cheng</surname><given-names>Kai-Wen</given-names></name><name><surname>Yang</surname><given-names>Jiue-in</given-names></name><name><surname>Srimongkol</surname><given-names>Piroonporn</given-names></name><name><surname>Stadler</surname><given-names>Marc</given-names></name><name><surname>Karnchanatat</surname><given-names>Aphichart</given-names></name><name><surname>Ariyawansa</surname><given-names>Hiran A.</given-names></name></person-group><article-title>﻿Fungal frontiers in toxic terrain: Revealing culturable fungal communities in Serpentine paddy fields of Taiwan</article-title><source>IMA Fungus</source><day>27</day><month>06</month><year>2025</year><volume>16</volume><pub-id pub-id-type="doi">10.3897/imafungus.16.155308</pub-id></mixed-citation></tp:treatment-meta><tp:nomenclature><label>﻿</label><tp:taxon-name>
                <object-id xmlns:xlink="http://www.w3.org/1999/xlink" content-type="arpha" xlink:type="simple">BF3CBA26-6412-5AA1-B31E-AF423F9F16A9</object-id>
                <tp:taxon-name-part taxon-name-part-type="genus" reg="Talaromyces">Talaromyces</tp:taxon-name-part>
                <tp:taxon-name-part taxon-name-part-type="species" reg="thailandensis">thailandensis</tp:taxon-name-part>
                <object-id xmlns:xlink="http://www.w3.org/1999/xlink" content-type="mycobank" xlink:type="simple">MB801737</object-id>
              </tp:taxon-name><tp:taxon-authority>L. Manoch, T. Dethoup &amp; N. Yilmaz (2013)</tp:taxon-authority><xref ref-type="fig" rid="F21">Fig. 21</xref></tp:nomenclature><tp:treatment-sec sec-type="description" id="SECID0EWFCI"><title>Description.</title><p><bold><italic>Sexual morph Ascomata</italic></bold> solitary or clustered, superficial, globose to subglobose, yellow hyphae covered, 220–470 µm diam. <bold><italic>Asci</italic></bold> subglobose to ovoid, hyaline, 8.6–12.7 µm × 7.9–10.1 µm (x̄ = 10.9 × 9.6 µm, L/W ratio = 1.14, n = 15). <bold><italic>Ascospores</italic></bold> ellipsoidal, spiny, thick walled, 4.2–5.0 µm × 2.8–3.5 µm (x̄ = 4.6 × 3.2 µm, L/W ratio = 1.47, n = 25). <bold><italic>Asexual morph Conidiophores</italic></bold> straight, bi-verticillate, smooth walled and long stipes, up to 300 µm. <bold><italic>Metulae</italic></bold> 9.1–14.0 µm × 2.5–2.8 µm. <bold><italic>Phialides</italic></bold> 3–6, flask-shaped, 8.1–12.5 µm × 2.2–2.5 µm. <bold><italic>Conidia</italic></bold> globose to subglobose, smooth walled, hyaline to pale brownish green, 2.0–2.8 µm × 1.6–2.4 µm (x̄ = 2.4 × 2.0 µm, L/W ratio = 1.20, n = 25).</p></tp:treatment-sec><tp:treatment-sec sec-type="Medium dependent growth in 7/14 days at 25 °C (mm)" id="SECID0EYGCI"><title>Medium dependent growth in 7/14 days at 25 °C (mm).</title><p>• <abbrev xmlns:xlink="http://www.w3.org/1999/xlink" xlink:title="Czapek yeast autolysate agar" id="ABBRID0E5GCI" xlink:type="simple">CYA</abbrev> 35–38/58–61; <abbrev xmlns:xlink="http://www.w3.org/1999/xlink" xlink:title="CYA supplemented with 5% NaCl" id="ABBRID0ECHCI" xlink:type="simple">CYAS</abbrev> 15–17/31–33; <abbrev xmlns:xlink="http://www.w3.org/1999/xlink" xlink:title="malt extract agar" id="ABBRID0EGHCI" xlink:type="simple">MEA</abbrev> 40–42/70–75; <abbrev xmlns:xlink="http://www.w3.org/1999/xlink" xlink:title="oatmeal agar" id="ABBRID0EKHCI" xlink:type="simple">OA</abbrev> 39–42/85–90; PDA 38–41/70–75; <abbrev xmlns:xlink="http://www.w3.org/1999/xlink" xlink:title="yeast extract sucrose agar" id="ABBRID0EOHCI" xlink:type="simple">YESA</abbrev> 30–33/43–48.</p></tp:treatment-sec><tp:treatment-sec sec-type="Temperature dependent growth in 7 days (mm)" id="SECID0ESHCI"><title>Temperature dependent growth in 7 days (mm).</title><p>• <abbrev xmlns:xlink="http://www.w3.org/1999/xlink" xlink:title="Czapek yeast autolysate agar" id="ABBRID0EYHCI" xlink:type="simple">CYA</abbrev>/<abbrev xmlns:xlink="http://www.w3.org/1999/xlink" xlink:title="malt extract agar" id="ABBRID0E3HCI" xlink:type="simple">MEA</abbrev> 20 °C 32–34/31–33; 30 °C 40–44/37–42; 37 °C No growth/No growth.</p></tp:treatment-sec><tp:treatment-sec sec-type="description" id="SECID0EAICI"><title>Culture characteristics.</title><p><abbrev xmlns:xlink="http://www.w3.org/1999/xlink" xlink:title="Czapek yeast autolysate agar" id="ABBRID0EGICI" xlink:type="simple">CYA</abbrev>, 25 °C, 14 days, margin entire and light yellow, floccose, sporulation dense, yellowish orange, soluble pigments absent, exudates clear droplets; reverse in orange and copper brown at center. <abbrev xmlns:xlink="http://www.w3.org/1999/xlink" xlink:title="malt extract agar" id="ABBRID0EKICI" xlink:type="simple">MEA</abbrev>, 25 °C, 14 days, margin entire and whitish, floccose, sporulation dense, grayish-green, soluble pigments absent, exudates clear droplets; reverse in cream-buff. <abbrev xmlns:xlink="http://www.w3.org/1999/xlink" xlink:title="oatmeal agar" id="ABBRID0EOICI" xlink:type="simple">OA</abbrev>, 25 °C, 14 days, margin entire and golden yellow, floccose to funiculose, sporulation dense, orange to grayish-green and wine red at center, soluble pigments absent, exudates clear droplets; reverse in buff. PDA, 25 °C, 14 days, margin entire and light yellow, floccose, sporulation dense, yellowish orange to grayish-green, soluble pigments absent, exudates clear droplets; reverse in cream-buff. <abbrev xmlns:xlink="http://www.w3.org/1999/xlink" xlink:title="yeast extract sucrose agar" id="ABBRID0ESICI" xlink:type="simple">YESA</abbrev>, 25 °C, 14 days, slightly sulcate, margin irregular, floccose, sporulation moderately dense, yellowish orange, soluble pigments and exudates absent; reverse in orange-brown.</p></tp:treatment-sec><tp:treatment-sec sec-type="material" id="SECID0EWICI"><title>Material examined.</title><p>TAIWAN • Guanshan Township, Taitung County, <named-content xmlns:xlink="http://www.w3.org/1999/xlink" content-type="dwc:verbatimCoordinates" xlink:type="simple"><named-content content-type="geo-json" specific-use="{&#34;type&#34;:&#34;Point&#34;,&#34;coordinates&#34;:[121.190639,23.038222]}" id="NCID0E6ICI" xlink:type="simple">23°02'17.6"N, 121°11'26.3"E</named-content></named-content>, serpentine soil in rice field, 3<sup>rd</sup> November 2022, K.W. Cheng, living culture <named-content xmlns:xlink="http://www.w3.org/1999/xlink" content-type="dwc:institutional_code" xlink:title="Department of Plant Pathology and Microbiology, National Taiwan University Culture Collection" xlink:href="http://grbio.org/institution/national-taiwan-university" xlink:type="simple">NTUPPMCC</named-content> 22-272.</p></tp:treatment-sec><tp:treatment-sec sec-type="notes" id="SECID0EKJCI"><title>Notes.</title><p>In the present study, our strain (<named-content xmlns:xlink="http://www.w3.org/1999/xlink" content-type="dwc:institutional_code" xlink:title="Department of Plant Pathology and Microbiology, National Taiwan University Culture Collection" xlink:href="http://grbio.org/institution/national-taiwan-university" xlink:type="simple">NTUPPMCC</named-content> 22-272) clustered within the clade containing ex-type strain, along with other representative strains of <italic><tp:taxon-name><tp:taxon-name-part taxon-name-part-type="genus" reg="Talaromyces">T.</tp:taxon-name-part><tp:taxon-name-part taxon-name-part-type="species" reg="thailandensis">thailandensis</tp:taxon-name-part></tp:taxon-name></italic> with strong statistical support (85%/1.00) (Fig. <xref ref-type="fig" rid="F19">19</xref>). <italic><tp:taxon-name><tp:taxon-name-part taxon-name-part-type="genus" reg="Talaromyces">T.</tp:taxon-name-part><tp:taxon-name-part taxon-name-part-type="species" reg="thailandensis">thailandensis</tp:taxon-name-part></tp:taxon-name></italic> (<named-content xmlns:xlink="http://www.w3.org/1999/xlink" content-type="dwc:institutional_code" xlink:title="Department of Plant Pathology and Microbiology, National Taiwan University Culture Collection" xlink:href="http://grbio.org/institution/national-taiwan-university" xlink:type="simple">NTUPPMCC</named-content> 22-272) displayed morphological features similar to the ex-type strain (CBS 133147) as reported by <xref ref-type="bibr" rid="B94">Manoch et al. (2013)</xref> and <xref ref-type="bibr" rid="B147">Yilmaz et al. (2014)</xref>. Typically, these species exhibit ellipsoidal, spiny, thick-walled ascospores (sexual stage), bi-verticillate conidiophores with 3–6 phialides, and subglobose conidia (asexual stage), along with an absence of growth at 37 °C. However, our strain (<named-content xmlns:xlink="http://www.w3.org/1999/xlink" content-type="dwc:institutional_code" xlink:title="Department of Plant Pathology and Microbiology, National Taiwan University Culture Collection" xlink:href="http://grbio.org/institution/national-taiwan-university" xlink:type="simple">NTUPPMCC</named-content> 22-272) differs by presenting a distinctive red hue on <abbrev xmlns:xlink="http://www.w3.org/1999/xlink" xlink:title="oatmeal agar" id="ABBRID0E5KCI" xlink:type="simple">OA</abbrev> (Fig. <xref ref-type="fig" rid="F21">21</xref>). <italic><tp:taxon-name><tp:taxon-name-part taxon-name-part-type="genus" reg="Talaromyces">T.</tp:taxon-name-part><tp:taxon-name-part taxon-name-part-type="species" reg="thailandensis">thailandensis</tp:taxon-name-part></tp:taxon-name></italic> has been reported previously in Thailand as soil-derived fungus (<xref ref-type="bibr" rid="B94">Manoch et al. 2013</xref>; <xref ref-type="bibr" rid="B103">Ningsih et al. 2024</xref>). However, this study represents the first discovery of <italic><tp:taxon-name><tp:taxon-name-part taxon-name-part-type="genus" reg="Talaromyces">T.</tp:taxon-name-part><tp:taxon-name-part taxon-name-part-type="species" reg="thailandensis">thailandensis</tp:taxon-name-part></tp:taxon-name></italic> in Taiwan.</p><fig id="F21" position="float" orientation="portrait"><object-id xmlns:xlink="http://www.w3.org/1999/xlink" content-type="doi" xlink:type="simple">10.3897/imafungus.16.155308.figure21</object-id><object-id xmlns:xlink="http://www.w3.org/1999/xlink" content-type="arpha" xlink:type="simple">491A24B5-DB59-504B-A42A-066F8B3C9E15</object-id><label>Figure 21.</label><caption><p>Morphology of <italic><tp:taxon-name><tp:taxon-name-part taxon-name-part-type="genus" reg="Talaromyces">Talaromyces</tp:taxon-name-part><tp:taxon-name-part taxon-name-part-type="species" reg="thailandensis">thailandensis</tp:taxon-name-part></tp:taxon-name></italic><named-content xmlns:xlink="http://www.w3.org/1999/xlink" content-type="dwc:institutional_code" xlink:title="Department of Plant Pathology and Microbiology, National Taiwan University Culture Collection" xlink:href="http://grbio.org/institution/national-taiwan-university" xlink:type="simple">NTUPPMCC</named-content> 22-272. <bold>A, D</bold> 14-days-old colony on PDA; <bold>B, E</bold> 14-days-old colony on <abbrev xmlns:xlink="http://www.w3.org/1999/xlink" xlink:title="malt extract agar" id="ABBRID0E6MCI" xlink:type="simple">MEA</abbrev>; <bold>C, F</bold> 14-days-old colony on <abbrev xmlns:xlink="http://www.w3.org/1999/xlink" xlink:title="Czapek yeast autolysate agar" id="ABBRID0EFNCI" xlink:type="simple">CYA</abbrev>; <bold>G, J</bold> 14-days-old colony on <abbrev xmlns:xlink="http://www.w3.org/1999/xlink" xlink:title="yeast extract sucrose agar" id="ABBRID0ELNCI" xlink:type="simple">YESA</abbrev>; <bold>H</bold> 14-days-old colony on <abbrev xmlns:xlink="http://www.w3.org/1999/xlink" xlink:title="oatmeal agar" id="ABBRID0ERNCI" xlink:type="simple">OA</abbrev>; <bold>I</bold> 14-days-old colony on <abbrev xmlns:xlink="http://www.w3.org/1999/xlink" xlink:title="CYA supplemented with 5% NaCl" id="ABBRID0EXNCI" xlink:type="simple">CYAS</abbrev>; <bold>K</bold> Ascomata and conidiophores; <bold>L</bold> Asci; <bold>M</bold> Ascospores; <bold>N, O</bold> Conidiophores, phialides, and conidiogenous cells; <bold>P</bold> Conidia. Scale bars: 0.5 mm (K); 10 µm (<bold>L, N–P</bold>); 5 µm (<bold>M</bold>).</p></caption><graphic xmlns:xlink="http://www.w3.org/1999/xlink" xlink:href="imafungus-16-e155308-g021.jpg" position="float" orientation="portrait" xlink:type="simple" id="oo_1362332.jpg"><uri content-type="original_file" xlink:type="simple">https://binary.pensoft.net/fig/1362332</uri></graphic></fig></tp:treatment-sec><tp:treatment-sec><!--Section generated to contain objects referenced in tp:taxon-treatment.--><fig id="F19" position="float" orientation="portrait"><object-id xmlns:xlink="http://www.w3.org/1999/xlink" content-type="doi" xlink:type="simple">10.3897/imafungus.16.155308.figure19</object-id><object-id xmlns:xlink="http://www.w3.org/1999/xlink" content-type="arpha" xlink:type="simple">B7B4B636-3E6C-5719-8721-6D39B4C563F1</object-id><label>Figure 19.</label><caption><p>Maximum likelihood (<abbrev xmlns:xlink="http://www.w3.org/1999/xlink" xlink:title="maximum likelihood" id="ABBRID0EQUBI" xlink:type="simple">ML</abbrev>) phylogenetic tree based on a concatenated dataset of ITS, <italic>cmd</italic>A, <italic>rpb2</italic>, and <italic>tub2</italic>. Species representing section <tp:taxon-name><tp:taxon-name-part taxon-name-part-type="genus" reg="Talaromyces"/><tp:taxon-name-part taxon-name-part-type="section" reg="Talaromyces">Talaromyces</tp:taxon-name-part></tp:taxon-name> including 113 strains representing 98 taxa were included in the concatenated dataset, with 2127 characters (ITS 536 bp, <italic>cmd</italic>A 336 bp, <italic>rpb2</italic> 843 bp, and <italic>tub2</italic> 412 bp) including alignment gaps. The tree was rooted with <italic><tp:taxon-name><tp:taxon-name-part taxon-name-part-type="genus" reg="Talaromyces">Talaromyces</tp:taxon-name-part><tp:taxon-name-part taxon-name-part-type="species" reg="helicus">helicus</tp:taxon-name-part></tp:taxon-name></italic> CBS 335.48 (Section <tp:taxon-name><tp:taxon-name-part taxon-name-part-type="genus" reg="Talaromyces"/><tp:taxon-name-part taxon-name-part-type="section" reg="Helici">Helici</tp:taxon-name-part></tp:taxon-name>). <abbrev xmlns:xlink="http://www.w3.org/1999/xlink" xlink:title="ML bootstrap values" id="ABBRID0E4VBI" xlink:type="simple">MLB</abbrev> ≥ 70% and <abbrev xmlns:xlink="http://www.w3.org/1999/xlink" xlink:title="Bayesian posterior probabilities" id="ABBRID0EBWBI" xlink:type="simple">BPPs</abbrev> ≥ 0.95 were shown at each node; values lower than these thresholds are indicated by a hyphen (–). The scale bar indicates the number of estimated substitutions per site. The strains introduced in this study are in red and novel species are in bold. The ex-type strains are marked with <sup>T</sup>.</p></caption><graphic xmlns:xlink="http://www.w3.org/1999/xlink" xlink:href="imafungus-16-e155308-g019.jpg" position="float" orientation="portrait" xlink:type="simple" id="oo_1362330.jpg"><uri content-type="original_file" xlink:type="simple">https://binary.pensoft.net/fig/1362330</uri></graphic></fig></tp:treatment-sec><ref-list><ref id="B94"><mixed-citation xmlns:xlink="http://www.w3.org/1999/xlink" xlink:type="simple"><person-group><name name-style="western"><surname>Manoch</surname><given-names>L</given-names></name><name name-style="western"><surname>Dethoup</surname><given-names>T</given-names></name><etal/></person-group> (<year>2013</year>) <article-title>Two new <italic><tp:taxon-name><tp:taxon-name-part taxon-name-part-type="genus">Talaromyces</tp:taxon-name-part></tp:taxon-name></italic> species from soil in Thailand.</article-title><source>Mycoscience</source><volume>54</volume>(<issue>5</issue>): <fpage>335</fpage>–<lpage>342</lpage>. <ext-link xlink:href="10.1016/j.myc.2012.12.002" ext-link-type="doi" xlink:type="simple">https://doi.org/10.1016/j.myc.2012.12.002</ext-link></mixed-citation></ref><ref id="B147"><mixed-citation xmlns:xlink="http://www.w3.org/1999/xlink" xlink:type="simple"><person-group><name name-style="western"><surname>Yilmaz</surname><given-names>N</given-names></name><name name-style="western"><surname>Visagie</surname><given-names>CM</given-names></name><etal/></person-group> (<year>2014</year>) <article-title>Polyphasic taxonomy of the genus <italic><tp:taxon-name><tp:taxon-name-part taxon-name-part-type="genus">Talaromyces</tp:taxon-name-part></tp:taxon-name></italic>.</article-title><source>Studies in Mycology</source><volume>78</volume>: <fpage>175</fpage>–<lpage>341</lpage>. <ext-link xlink:href="10.1016/j.simyco.2014.08.001" ext-link-type="doi" xlink:type="simple">https://doi.org/10.1016/j.simyco.2014.08.001</ext-link></mixed-citation></ref><ref id="B103"><mixed-citation xmlns:xlink="http://www.w3.org/1999/xlink" xlink:type="simple"><person-group><name name-style="western"><surname>Ningsih</surname><given-names>BNS</given-names></name><name name-style="western"><surname>Rukachaisirikul</surname><given-names>V</given-names></name><etal/></person-group> (<year>2024</year>) <article-title>Talarostatin, a vermistatin derivative from the soil-derived fungus <italic><tp:taxon-name><tp:taxon-name-part taxon-name-part-type="genus">Talaromyces</tp:taxon-name-part><tp:taxon-name-part taxon-name-part-type="species">thailandensis</tp:taxon-name-part></tp:taxon-name></italic> PSU-SPSF059.</article-title><source>Natural Product Research</source><volume>38</volume>(<issue>15</issue>): <fpage>2535</fpage>–<lpage>2542</lpage>. <ext-link xlink:href="10.1080/14786419.2023.2188209" ext-link-type="doi" xlink:type="simple">https://doi.org/10.1080/14786419.2023.2188209</ext-link></mixed-citation></ref></ref-list></tp:taxon-treatment>
