# Supplementary material for: ﻿Fungal frontiers in toxic terrain: Revealing culturable fungal communities in Serpentine paddy fields of Taiwan
Source: IMA Fungus. 2025 Jun 27;16:e155308. doi: 10.3897/imafungus.16.155308 (PMC12355036; doi:10.3897/imafungus.16.155308)
Supplement: XML Treatment for Cylindrotrichum [file imafungus.16.155308-treatment20.xml]

<!DOCTYPE tp:taxon-treatment
  PUBLIC "-//TaxonX//DTD Taxonomic Treatment Publishing DTD v0 20100105//EN" "tax-treatment-NSO.dtd">
<tp:taxon-treatment xmlns:tp="http://www.plazi.org/taxpub"><tp:treatment-meta><kwd-group><label>Taxon classification</label><kwd>
                  <named-content content-type="kingdom">Animalia</named-content>
                </kwd><kwd>
                  <named-content content-type="order">Glomerellales</named-content>
                </kwd><kwd>
                  <named-content content-type="family">Reticulascaceae</named-content>
                </kwd></kwd-group><mixed-citation publication-type="journal"><person-group><name><surname>Cheng</surname><given-names>Kai-Wen</given-names></name><name><surname>Yang</surname><given-names>Jiue-in</given-names></name><name><surname>Srimongkol</surname><given-names>Piroonporn</given-names></name><name><surname>Stadler</surname><given-names>Marc</given-names></name><name><surname>Karnchanatat</surname><given-names>Aphichart</given-names></name><name><surname>Ariyawansa</surname><given-names>Hiran A.</given-names></name></person-group><article-title>﻿Fungal frontiers in toxic terrain: Revealing culturable fungal communities in Serpentine paddy fields of Taiwan</article-title><source>IMA Fungus</source><day>27</day><month>06</month><year>2025</year><volume>16</volume><pub-id pub-id-type="doi">10.3897/imafungus.16.155308</pub-id></mixed-citation></tp:treatment-meta><tp:nomenclature><label>﻿</label><tp:taxon-name>
                <object-id xmlns:xlink="http://www.w3.org/1999/xlink" content-type="arpha" xlink:type="simple">4FD23AB3-42DB-5518-9F67-CB6A8E949474</object-id>
                <tp:taxon-name-part taxon-name-part-type="genus" reg="Cylindrotrichum">Cylindrotrichum</tp:taxon-name-part>
              </tp:taxon-name><tp:taxon-authority>Bonorden</tp:taxon-authority></tp:nomenclature><tp:treatment-sec sec-type="notes" id="SECID0EPQCI"><title>Notes.</title><p><italic><tp:taxon-name><tp:taxon-name-part taxon-name-part-type="genus" reg="Cylindrotrichum">Cylindrotrichum</tp:taxon-name-part><tp:taxon-name-part taxon-name-part-type="species" reg="oligospermum">oligospermum</tp:taxon-name-part></tp:taxon-name></italic> was originally used by (Corda) Bonord. to establish the genus <italic><tp:taxon-name><tp:taxon-name-part taxon-name-part-type="genus" reg="Cylindrotrichum">Cylindrotrichum</tp:taxon-name-part></tp:taxon-name></italic>, while <italic><tp:taxon-name><tp:taxon-name-part taxon-name-part-type="genus" reg="Reticulascus">Reticulascus</tp:taxon-name-part></tp:taxon-name></italic> was introduced as a new genus with <italic><tp:taxon-name><tp:taxon-name-part taxon-name-part-type="genus" reg="Reticulascus">Reticulascus</tp:taxon-name-part><tp:taxon-name-part taxon-name-part-type="species" reg="clavatus">clavatus</tp:taxon-name-part></tp:taxon-name></italic> as the type species, and <italic><tp:taxon-name><tp:taxon-name-part taxon-name-part-type="genus" reg="Cylindrotrichum">Cylindrotrichum</tp:taxon-name-part><tp:taxon-name-part taxon-name-part-type="species" reg="clavatum">clavatum</tp:taxon-name-part></tp:taxon-name></italic> as its asexual morph. Later, <italic><tp:taxon-name><tp:taxon-name-part taxon-name-part-type="genus" reg="Cylindrotrichum">C.</tp:taxon-name-part><tp:taxon-name-part taxon-name-part-type="species" reg="oligospermum">oligospermum</tp:taxon-name-part></tp:taxon-name></italic>, including <italic><tp:taxon-name><tp:taxon-name-part taxon-name-part-type="genus" reg="Cylindrotrichum">C.</tp:taxon-name-part><tp:taxon-name-part taxon-name-part-type="species" reg="hennebertii">hennebertii</tp:taxon-name-part></tp:taxon-name></italic>, was recombined and treated as a synonym of <italic><tp:taxon-name><tp:taxon-name-part taxon-name-part-type="genus" reg="Reticulascus">R.</tp:taxon-name-part><tp:taxon-name-part taxon-name-part-type="species" reg="tulasneorum">tulasneorum</tp:taxon-name-part></tp:taxon-name></italic> (<xref ref-type="bibr" rid="B119">Réblová et al. 2011</xref>). However, <xref ref-type="bibr" rid="B118">Réblová et al. (2016)</xref> recommended the continued use of <italic><tp:taxon-name><tp:taxon-name-part taxon-name-part-type="genus" reg="Cylindrotrichum">Cylindrotrichum</tp:taxon-name-part></tp:taxon-name></italic> over <italic><tp:taxon-name><tp:taxon-name-part taxon-name-part-type="genus" reg="Reticulascus">Reticulascus</tp:taxon-name-part></tp:taxon-name></italic> due to its wider usage and greater number of associated names. Additionally, <italic><tp:taxon-name><tp:taxon-name-part taxon-name-part-type="genus" reg="Blastophorum">Blastophorum</tp:taxon-name-part><tp:taxon-name-part taxon-name-part-type="species" reg="aquaticum">aquaticum</tp:taxon-name-part></tp:taxon-name></italic> was synonymized with <italic><tp:taxon-name><tp:taxon-name-part taxon-name-part-type="genus" reg="Cylindrotrichum">Cylindrotrichum</tp:taxon-name-part><tp:taxon-name-part taxon-name-part-type="species" reg="aquaticum">aquaticum</tp:taxon-name-part></tp:taxon-name></italic> by <xref ref-type="bibr" rid="B93">Luo et al. (2019)</xref>. The asexual morph of <italic><tp:taxon-name><tp:taxon-name-part taxon-name-part-type="genus" reg="Cylindrotrichum">Cylindrotrichum</tp:taxon-name-part></tp:taxon-name></italic> is characterized by the absence of setae. Conidiophores are cylindrical, straight to flexuous, solitary or in clusters, mononematous, and macronematous. Conidiogenous cells are usually monophialidic, rarely polyphialidic, with a hyaline to subhyaline collarette. Conidia are hyaline, cylindrical, slightly tapering with an obtuse apex, septate, guttulate, and smooth-walled (<xref ref-type="bibr" rid="B93">Luo et al. 2019</xref>; <xref ref-type="bibr" rid="B31">Crous et al. 2022</xref>). The sexual morph lacks stroma and produces superficial ascomata that are subglobose to conical, brown, and occur solitarily or in gregarious groups. The ostiolum is periphysate. Asci are eight-spored, cylindrical-clavate, unitunicate, and short-stipitate. Ascospores are hyaline, ellipsoidal to fusiform, and septate (<xref ref-type="bibr" rid="B119">Réblová et al. 2011</xref>; <xref ref-type="bibr" rid="B93">Luo et al. 2019</xref>). <tp:taxon-name><tp:taxon-name-part taxon-name-part-type="genus" reg="Cylindrotrichum">Cylindrotrichum</tp:taxon-name-part> (<tp:taxon-name-part taxon-name-part-type="subgenus" reg="Reticulascus">Reticulascus</tp:taxon-name-part>)</tp:taxon-name> strains has been reported from Australia, China, Czech Republic, France, Germany, and Netherlands as a saprobe on dead wood (<xref ref-type="bibr" rid="B119">Réblová et al. 2011</xref>; <xref ref-type="bibr" rid="B93">Luo et al. 2019</xref>; <xref ref-type="bibr" rid="B31">Crous et al. 2022</xref>).</p></tp:treatment-sec><ref-list><ref id="B119"><mixed-citation xmlns:xlink="http://www.w3.org/1999/xlink" xlink:type="simple"><person-group><name name-style="western"><surname>Réblová</surname><given-names>M</given-names></name><name name-style="western"><surname>Gams</surname><given-names>W</given-names></name><name name-style="western"><surname>Seifert</surname><given-names>KA</given-names></name></person-group> (<year>2011</year>) <article-title><italic><tp:taxon-name><tp:taxon-name-part taxon-name-part-type="genus">Monilochaetes</tp:taxon-name-part></tp:taxon-name></italic> and allied genera of the <italic><tp:taxon-name><tp:taxon-name-part taxon-name-part-type="order">Glomerellales</tp:taxon-name-part></tp:taxon-name></italic>, and a reconsideration of families in the <italic><tp:taxon-name><tp:taxon-name-part taxon-name-part-type="order">Microascales</tp:taxon-name-part></tp:taxon-name></italic>.</article-title><source>Studies in Mycology</source><volume>68</volume>(<issue>1</issue>): <fpage>163</fpage>–<lpage>191</lpage>. <ext-link xlink:href="10.3114/sim.2011.68.07" ext-link-type="doi" xlink:type="simple">https://doi.org/10.3114/sim.2011.68.07</ext-link></mixed-citation></ref><ref id="B118"><mixed-citation xmlns:xlink="http://www.w3.org/1999/xlink" xlink:type="simple"><person-group><name name-style="western"><surname>Réblová</surname><given-names>M</given-names></name><name name-style="western"><surname>Miller</surname><given-names>AN</given-names></name><etal/></person-group> (<year>2016</year>) <article-title>Recommendations for competing sexual-asexually typified generic names in <italic><tp:taxon-name><tp:taxon-name-part taxon-name-part-type="class">Sordariomycetes</tp:taxon-name-part></tp:taxon-name></italic> (except <italic><tp:taxon-name><tp:taxon-name-part taxon-name-part-type="order">Diaporthales</tp:taxon-name-part></tp:taxon-name></italic>, <italic><tp:taxon-name><tp:taxon-name-part taxon-name-part-type="order">Hypocreales</tp:taxon-name-part></tp:taxon-name></italic>, and <italic><tp:taxon-name><tp:taxon-name-part taxon-name-part-type="order">Magnaporthales</tp:taxon-name-part></tp:taxon-name></italic>).</article-title><source>IMA Fungus</source><volume>7</volume>(<issue>1</issue>): <fpage>131</fpage>–<lpage>153</lpage>. <ext-link xlink:href="10.5598/imafungus.2016.07.01.08" ext-link-type="doi" xlink:type="simple">https://doi.org/10.5598/imafungus.2016.07.01.08</ext-link></mixed-citation></ref><ref id="B93"><mixed-citation xmlns:xlink="http://www.w3.org/1999/xlink" xlink:type="simple"><person-group><name name-style="western"><surname>Luo</surname><given-names>ZL</given-names></name><name name-style="western"><surname>Hyde</surname><given-names>KD</given-names></name><etal/></person-group> (<year>2019</year>) <article-title>Freshwater sordariomycetes.</article-title><source>Fungal Diversity</source><volume>99</volume>: <fpage>451</fpage>–<lpage>660</lpage>. <ext-link xlink:href="10.1007/s13225-019-00438-1" ext-link-type="doi" xlink:type="simple">https://doi.org/10.1007/s13225-019-00438-1</ext-link></mixed-citation></ref><ref id="B31"><mixed-citation xmlns:xlink="http://www.w3.org/1999/xlink" xlink:type="simple"><person-group><name name-style="western"><surname>Crous</surname><given-names>PW</given-names></name><name name-style="western"><surname>Begoude</surname><given-names>BAD</given-names></name><etal/></person-group> (<year>2022</year>) <article-title>New and interesting fungi. 5.</article-title><source>Fungal Systematics and Evolution</source><volume>10</volume>: <fpage>19</fpage>–<lpage>90</lpage>. <ext-link xlink:href="10.3114/fuse.2022.10.02" ext-link-type="doi" xlink:type="simple">https://doi.org/10.3114/fuse.2022.10.02</ext-link></mixed-citation></ref></ref-list></tp:taxon-treatment>
