# Supplementary material for: ﻿Fungal frontiers in toxic terrain: Revealing culturable fungal communities in Serpentine paddy fields of Taiwan
Source: IMA Fungus. 2025 Jun 27;16:e155308. doi: 10.3897/imafungus.16.155308 (PMC12355036; doi:10.3897/imafungus.16.155308)
Supplement: XML Treatment for Cylindrotrichum formosanum [file imafungus.16.155308-treatment21.xml]

<!DOCTYPE tp:taxon-treatment
  PUBLIC "-//TaxonX//DTD Taxonomic Treatment Publishing DTD v0 20100105//EN" "tax-treatment-NSO.dtd">
<tp:taxon-treatment xmlns:tp="http://www.plazi.org/taxpub"><tp:treatment-meta><kwd-group><label>Taxon classification</label><kwd>
                  <named-content content-type="kingdom">Animalia</named-content>
                </kwd><kwd>
                  <named-content content-type="order">Glomerellales</named-content>
                </kwd><kwd>
                  <named-content content-type="family">Reticulascaceae</named-content>
                </kwd></kwd-group><mixed-citation publication-type="journal"><person-group><name><surname>Cheng</surname><given-names>Kai-Wen</given-names></name><name><surname>Yang</surname><given-names>Jiue-in</given-names></name><name><surname>Srimongkol</surname><given-names>Piroonporn</given-names></name><name><surname>Stadler</surname><given-names>Marc</given-names></name><name><surname>Karnchanatat</surname><given-names>Aphichart</given-names></name><name><surname>Ariyawansa</surname><given-names>Hiran A.</given-names></name></person-group><article-title>﻿Fungal frontiers in toxic terrain: Revealing culturable fungal communities in Serpentine paddy fields of Taiwan</article-title><source>IMA Fungus</source><day>27</day><month>06</month><year>2025</year><volume>16</volume><pub-id pub-id-type="doi">10.3897/imafungus.16.155308</pub-id></mixed-citation></tp:treatment-meta><tp:nomenclature><label>﻿</label><tp:taxon-name>
                <object-id xmlns:xlink="http://www.w3.org/1999/xlink" content-type="arpha" xlink:type="simple">21C9070A-9051-5969-BCB5-E2A6835EC301</object-id>
                <tp:taxon-name-part taxon-name-part-type="genus" reg="Cylindrotrichum">Cylindrotrichum</tp:taxon-name-part>
                <tp:taxon-name-part taxon-name-part-type="species" reg="formosanum">formosanum</tp:taxon-name-part>
                <object-id xmlns:xlink="http://www.w3.org/1999/xlink" content-type="mycobank" xlink:type="simple">MB858714</object-id>
              </tp:taxon-name><tp:taxon-authority>K.W. Cheng &amp; H.A. Ariyaw.</tp:taxon-authority><tp:taxon-status xmlns:xlink="http://www.w3.org/1999/xlink" xlink:type="simple">sp. nov.</tp:taxon-status><xref ref-type="fig" rid="F22">Fig. 22</xref></tp:nomenclature><tp:treatment-sec sec-type="Typification" id="SECID0ERXCI"><title>Typification.</title><p>TAIWAN • Guanshan Township, Taitung County, <named-content xmlns:xlink="http://www.w3.org/1999/xlink" content-type="dwc:verbatimCoordinates" xlink:type="simple"><named-content content-type="geo-json" specific-use="{&#34;type&#34;:&#34;Point&#34;,&#34;coordinates&#34;:[121.189444,23.036889]}" id="NCID0E1XCI" xlink:type="simple">23°02'12.8"N, 121°11'22.0"E</named-content></named-content>, serpentine soil in rice field, 2<sup>nd</sup> November 2022, K.W Cheng, holotype, <named-content xmlns:xlink="http://www.w3.org/1999/xlink" content-type="dwc:institutional_code" xlink:title="Department of Plant Pathology and Microbiology, National Taiwan University Herbarium" xlink:href="http://grbio.org/institution/national-taiwan-university" xlink:type="simple">NTUPPMH</named-content> 22-220 (Permanently preserved in a metabolically inactive state), ex-holotype <named-content xmlns:xlink="http://www.w3.org/1999/xlink" content-type="dwc:institutional_code" xlink:title="Department of Plant Pathology and Microbiology, National Taiwan University Culture Collection" xlink:href="http://grbio.org/institution/national-taiwan-university" xlink:type="simple">NTUPPMCC</named-content> 22-287, ex-isotype <named-content xmlns:xlink="http://www.w3.org/1999/xlink" content-type="dwc:institutional_code" xlink:title="Department of Plant Pathology and Microbiology, National Taiwan University Culture Collection" xlink:href="http://grbio.org/institution/national-taiwan-university" xlink:type="simple">NTUPPMCC</named-content> 22-286.</p></tp:treatment-sec><tp:treatment-sec sec-type="etymology" id="SECID0ENYCI"><title>Etymology.</title><p>Named after Formosa, the former name of Taiwan, where the type specimen was collected.</p></tp:treatment-sec><tp:treatment-sec sec-type="description" id="SECID0ESYCI"><title>Description.</title><p><bold><italic>Sexual morph</italic></bold> undetermined. <bold><italic>Asexual morph</italic></bold> Conidia produced on carnation leaves and WA. <bold><italic>Conidiophores</italic></bold> solitary, subcylindrical, light brown, unbranched, straight to slightly flexuous, and thick-walled. <bold><italic>Conidiogenous cells</italic></bold> subcylindrical, light brown to light gray, terminal or intercalary, with flared collarettes. <bold><italic>Conidia</italic></bold> solitary or aggregated in clusters, subcylindrical to slightly curved, with an obtuse apex, guttules, hyaline, smooth-walled, and 0 to 3-septate, 13.4–19.9 µm × 3.8–6.1 µm (x̄ = 16.3 × 4.6 µm, L/W ratio = 3.6, n = 50). <bold><italic>Chlamydospores</italic></bold> rusty copper-brown, circular to slightly ellipsoidal, clustered 1–3 on PDA and WA. Single chlamydospores 6.1–8.9 µm × 5.9–8.4 µm (x̄ = 7.3 × 7.2 µm, L/W ratio = 1.0, n = 50).</p></tp:treatment-sec><tp:treatment-sec sec-type="description" id="SECID0EMZCI"><title>Culture characteristics.</title><p>Colony reaching 60 mm diam with flat, spreading, gray margin and dark gray blue in the center, reverse similar.</p></tp:treatment-sec><tp:treatment-sec sec-type="notes" id="SECID0ERZCI"><title>Notes.</title><p><italic><tp:taxon-name><tp:taxon-name-part taxon-name-part-type="genus" reg="Cylindrotrichum">Cylindrotrichum</tp:taxon-name-part><tp:taxon-name-part taxon-name-part-type="species" reg="formosanum">formosanum</tp:taxon-name-part></tp:taxon-name></italic><named-content xmlns:xlink="http://www.w3.org/1999/xlink" content-type="dwc:institutional_code" xlink:title="Department of Plant Pathology and Microbiology, National Taiwan University Culture Collection" xlink:href="http://grbio.org/institution/national-taiwan-university" xlink:type="simple">NTUPPMCC</named-content> 22-287 is typical of <italic><tp:taxon-name><tp:taxon-name-part taxon-name-part-type="genus" reg="Cylindrotrichum">Cylindrotrichum</tp:taxon-name-part></tp:taxon-name></italic> in having straight to flexuous, brown, subcylindrical conidiophores, terminal or intercalary conidiogenous cells with flared collarettes, and subcylindrical, smooth, hyaline conidia (Fig. <xref ref-type="fig" rid="F22">22</xref>; <xref ref-type="bibr" rid="B119">Réblová et al. 2011</xref>; <xref ref-type="bibr" rid="B31">Crous et al. 2022</xref>). However, our strains (<named-content xmlns:xlink="http://www.w3.org/1999/xlink" content-type="dwc:institutional_code" xlink:title="Department of Plant Pathology and Microbiology, National Taiwan University Culture Collection" xlink:href="http://grbio.org/institution/national-taiwan-university" xlink:type="simple">NTUPPMCC</named-content> 22-286 and <named-content xmlns:xlink="http://www.w3.org/1999/xlink" content-type="dwc:institutional_code" xlink:title="Department of Plant Pathology and Microbiology, National Taiwan University Culture Collection" xlink:href="http://grbio.org/institution/national-taiwan-university" xlink:type="simple">NTUPPMCC</named-content> 22-287) can be easily differentiated from its closely related species based on both phylogeny and morphology (Fig. <xref ref-type="fig" rid="F23">23</xref>). <italic><tp:taxon-name><tp:taxon-name-part taxon-name-part-type="genus" reg="Cylindrotrichum">C.</tp:taxon-name-part><tp:taxon-name-part taxon-name-part-type="species" reg="formosanum">formosanum</tp:taxon-name-part></tp:taxon-name></italic> present a distinct clade with a strongly support (96%/1.00) as a sister group to <italic><tp:taxon-name><tp:taxon-name-part taxon-name-part-type="genus" reg="Cylindrotrichum">C.</tp:taxon-name-part><tp:taxon-name-part taxon-name-part-type="species" reg="parahennebertii">parahennebertii</tp:taxon-name-part></tp:taxon-name></italic> in our multi-locus phylogenetic analysis. Moreover, the ex-type strain of <italic><tp:taxon-name><tp:taxon-name-part taxon-name-part-type="genus" reg="Cylindrotrichum">C.</tp:taxon-name-part><tp:taxon-name-part taxon-name-part-type="species" reg="formosanum">formosanum</tp:taxon-name-part></tp:taxon-name></italic> (<named-content xmlns:xlink="http://www.w3.org/1999/xlink" content-type="dwc:institutional_code" xlink:title="Department of Plant Pathology and Microbiology, National Taiwan University Culture Collection" xlink:href="http://grbio.org/institution/national-taiwan-university" xlink:type="simple">NTUPPMCC</named-content> 22-287) exhibits significant genetic divergence from the ex-type strain of <italic><tp:taxon-name><tp:taxon-name-part taxon-name-part-type="genus" reg="Cylindrotrichum">C.</tp:taxon-name-part><tp:taxon-name-part taxon-name-part-type="species" reg="parahennebertii">parahennebertii</tp:taxon-name-part></tp:taxon-name></italic> (CBS 148282) , with 84.2% identity in the ITS region (378/449 bp, including 41 gaps) and 97.3% identity in the LSU region (783/805 bp, including 2 gaps). Morphologically, <italic><tp:taxon-name><tp:taxon-name-part taxon-name-part-type="genus" reg="Cylindrotrichum">C.</tp:taxon-name-part><tp:taxon-name-part taxon-name-part-type="species" reg="formosanum">formosanum</tp:taxon-name-part></tp:taxon-name></italic> produces larger conidia than <italic><tp:taxon-name><tp:taxon-name-part taxon-name-part-type="genus" reg="Cylindrotrichum">C.</tp:taxon-name-part><tp:taxon-name-part taxon-name-part-type="species" reg="parahennebertii">parahennebertii</tp:taxon-name-part></tp:taxon-name></italic> (x̄ = 16.3 × 4.6 µm versus 13.5 × 3.8 µm). Additionally, conidia of <italic><tp:taxon-name><tp:taxon-name-part taxon-name-part-type="genus" reg="Cylindrotrichum">C.</tp:taxon-name-part><tp:taxon-name-part taxon-name-part-type="species" reg="formosanum">formosanum</tp:taxon-name-part></tp:taxon-name></italic> are 0- to 3-septate, whereas <italic><tp:taxon-name><tp:taxon-name-part taxon-name-part-type="genus" reg="Cylindrotrichum">C.</tp:taxon-name-part><tp:taxon-name-part taxon-name-part-type="species" reg="parahennebertii">parahennebertii</tp:taxon-name-part></tp:taxon-name></italic> consistently produces distinctly 3-septate conidia (Fig. <xref ref-type="fig" rid="F22">22</xref>; <xref ref-type="bibr" rid="B31">Crous et al. 2022</xref>). Beyond commonly observed morphological features, this study also reports a novel characteristic for <italic><tp:taxon-name><tp:taxon-name-part taxon-name-part-type="genus" reg="Cylindrotrichum">Cylindrotrichum</tp:taxon-name-part></tp:taxon-name></italic> species: the presence of rusty copper-brown, circular to slightly ellipsoidal chlamydospores observed in culture (Fig. <xref ref-type="fig" rid="F22">22L</xref>). Based on these molecular and morphological differences, we propose our two strains (<named-content xmlns:xlink="http://www.w3.org/1999/xlink" content-type="dwc:institutional_code" xlink:title="Department of Plant Pathology and Microbiology, National Taiwan University Culture Collection" xlink:href="http://grbio.org/institution/national-taiwan-university" xlink:type="simple">NTUPPMCC</named-content> 22-286 and <named-content xmlns:xlink="http://www.w3.org/1999/xlink" content-type="dwc:institutional_code" xlink:title="Department of Plant Pathology and Microbiology, National Taiwan University Culture Collection" xlink:href="http://grbio.org/institution/national-taiwan-university" xlink:type="simple">NTUPPMCC</named-content> 22-287) as a novel species, <italic><tp:taxon-name><tp:taxon-name-part taxon-name-part-type="genus" reg="Cylindrotrichum">Cylindrotrichum</tp:taxon-name-part><tp:taxon-name-part taxon-name-part-type="species" reg="formosanum">formosanum</tp:taxon-name-part></tp:taxon-name></italic>.</p><fig id="F22" position="float" orientation="portrait"><object-id xmlns:xlink="http://www.w3.org/1999/xlink" content-type="doi" xlink:type="simple">10.3897/imafungus.16.155308.figure22</object-id><object-id xmlns:xlink="http://www.w3.org/1999/xlink" content-type="arpha" xlink:type="simple">F44DC2CD-098F-5DBB-8EB5-46F07E309F26</object-id><label>Figure 22.</label><caption><p>Morphology of <italic><tp:taxon-name><tp:taxon-name-part taxon-name-part-type="genus" reg="Cylindrotrichum">Cylindrotrichum</tp:taxon-name-part><tp:taxon-name-part taxon-name-part-type="species" reg="formosanum">formosanum</tp:taxon-name-part></tp:taxon-name></italic><named-content xmlns:xlink="http://www.w3.org/1999/xlink" content-type="dwc:institutional_code" xlink:title="Department of Plant Pathology and Microbiology, National Taiwan University Culture Collection" xlink:href="http://grbio.org/institution/national-taiwan-university" xlink:type="simple">NTUPPMCC</named-content> 22-287. <bold>A, B</bold> 14-days-old colony on PDA; <bold>C–G</bold> Conidiophores and conidiogenous cells giving rise to conidia; <bold>H</bold>, <bold>I</bold> Conidiophore; <bold>J</bold> Conidiogenous cells; <bold>K</bold> Conidia; <bold>L</bold> Chlamydospores. Scale bars: 20 µm (<bold>C–E, G–I, K, L</bold>); 10 µm (<bold>F</bold>, <bold>J</bold>).</p></caption><graphic xmlns:xlink="http://www.w3.org/1999/xlink" xlink:href="imafungus-16-e155308-g022.jpg" position="float" orientation="portrait" xlink:type="simple" id="oo_1362333.jpg"><uri content-type="original_file" xlink:type="simple">https://binary.pensoft.net/fig/1362333</uri></graphic></fig><fig id="F23" position="float" orientation="portrait"><object-id xmlns:xlink="http://www.w3.org/1999/xlink" content-type="doi" xlink:type="simple">10.3897/imafungus.16.155308.figure23</object-id><object-id xmlns:xlink="http://www.w3.org/1999/xlink" content-type="arpha" xlink:type="simple">C249FEDA-A93C-59DA-9D7E-DE6F3E8A6855</object-id><label>Figure 23.</label><caption><p>Maximum likelihood (<abbrev xmlns:xlink="http://www.w3.org/1999/xlink" xlink:title="maximum likelihood" id="ABBRID0E6ADI" xlink:type="simple">ML</abbrev>) phylogenetic tree based on a concatenated dataset of ITS, LSU, and SSU. In total, 16 strains representing 13 taxa were included in the concatenated dataset, with 2055 characters (ITS 475 bp, LSU 848 bp, and SSU 732 bp) including alignment gaps. The tree was rooted with <italic><tp:taxon-name><tp:taxon-name-part taxon-name-part-type="genus" reg="Colletotrichum">Colletotrichum</tp:taxon-name-part><tp:taxon-name-part taxon-name-part-type="species" reg="musae">musae</tp:taxon-name-part></tp:taxon-name></italic> CBS 116870. <abbrev xmlns:xlink="http://www.w3.org/1999/xlink" xlink:title="ML bootstrap values" id="ABBRID0EOBDI" xlink:type="simple">MLB</abbrev> ≥ 70% and <abbrev xmlns:xlink="http://www.w3.org/1999/xlink" xlink:title="Bayesian posterior probabilities" id="ABBRID0ESBDI" xlink:type="simple">BPPs</abbrev> ≥ 0.95 were shown at each node; values lower than these thresholds are indicated by a hyphen (–). The scale bar indicates the number of estimated substitutions per site. The strains introduced in this study are in red and novel species are in bold. The ex-type strains are marked with <sup>T</sup>.</p></caption><graphic xmlns:xlink="http://www.w3.org/1999/xlink" xlink:href="imafungus-16-e155308-g023.jpg" position="float" orientation="portrait" xlink:type="simple" id="oo_1362334.jpg"><uri content-type="original_file" xlink:type="simple">https://binary.pensoft.net/fig/1362334</uri></graphic></fig></tp:treatment-sec><ref-list><ref id="B119"><mixed-citation xmlns:xlink="http://www.w3.org/1999/xlink" xlink:type="simple"><person-group><name name-style="western"><surname>Réblová</surname><given-names>M</given-names></name><name name-style="western"><surname>Gams</surname><given-names>W</given-names></name><name name-style="western"><surname>Seifert</surname><given-names>KA</given-names></name></person-group> (<year>2011</year>) <article-title><italic><tp:taxon-name><tp:taxon-name-part taxon-name-part-type="genus">Monilochaetes</tp:taxon-name-part></tp:taxon-name></italic> and allied genera of the <italic><tp:taxon-name><tp:taxon-name-part taxon-name-part-type="order">Glomerellales</tp:taxon-name-part></tp:taxon-name></italic>, and a reconsideration of families in the <italic><tp:taxon-name><tp:taxon-name-part taxon-name-part-type="order">Microascales</tp:taxon-name-part></tp:taxon-name></italic>.</article-title><source>Studies in Mycology</source><volume>68</volume>(<issue>1</issue>): <fpage>163</fpage>–<lpage>191</lpage>. <ext-link xlink:href="10.3114/sim.2011.68.07" ext-link-type="doi" xlink:type="simple">https://doi.org/10.3114/sim.2011.68.07</ext-link></mixed-citation></ref><ref id="B31"><mixed-citation xmlns:xlink="http://www.w3.org/1999/xlink" xlink:type="simple"><person-group><name name-style="western"><surname>Crous</surname><given-names>PW</given-names></name><name name-style="western"><surname>Begoude</surname><given-names>BAD</given-names></name><etal/></person-group> (<year>2022</year>) <article-title>New and interesting fungi. 5.</article-title><source>Fungal Systematics and Evolution</source><volume>10</volume>: <fpage>19</fpage>–<lpage>90</lpage>. <ext-link xlink:href="10.3114/fuse.2022.10.02" ext-link-type="doi" xlink:type="simple">https://doi.org/10.3114/fuse.2022.10.02</ext-link></mixed-citation></ref></ref-list></tp:taxon-treatment>
