# Supplementary material for: ﻿Fungal frontiers in toxic terrain: Revealing culturable fungal communities in Serpentine paddy fields of Taiwan
Source: IMA Fungus. 2025 Jun 27;16:e155308. doi: 10.3897/imafungus.16.155308 (PMC12355036; doi:10.3897/imafungus.16.155308)
Supplement: XML Treatment for Parasarocladium [file imafungus.16.155308-treatment22.xml]

<!DOCTYPE tp:taxon-treatment
  PUBLIC "-//TaxonX//DTD Taxonomic Treatment Publishing DTD v0 20100105//EN" "tax-treatment-NSO.dtd">
<tp:taxon-treatment xmlns:tp="http://www.plazi.org/taxpub"><tp:treatment-meta><kwd-group><label>Taxon classification</label><kwd>
                  <named-content content-type="kingdom">Animalia</named-content>
                </kwd><kwd>
                  <named-content content-type="order">Hypocreales</named-content>
                </kwd><kwd>
                  <named-content content-type="family">Sarocladiaceae</named-content>
                </kwd></kwd-group><mixed-citation publication-type="journal"><person-group><name><surname>Cheng</surname><given-names>Kai-Wen</given-names></name><name><surname>Yang</surname><given-names>Jiue-in</given-names></name><name><surname>Srimongkol</surname><given-names>Piroonporn</given-names></name><name><surname>Stadler</surname><given-names>Marc</given-names></name><name><surname>Karnchanatat</surname><given-names>Aphichart</given-names></name><name><surname>Ariyawansa</surname><given-names>Hiran A.</given-names></name></person-group><article-title>﻿Fungal frontiers in toxic terrain: Revealing culturable fungal communities in Serpentine paddy fields of Taiwan</article-title><source>IMA Fungus</source><day>27</day><month>06</month><year>2025</year><volume>16</volume><pub-id pub-id-type="doi">10.3897/imafungus.16.155308</pub-id></mixed-citation></tp:treatment-meta><tp:nomenclature><label>﻿</label><tp:taxon-name>
                <object-id xmlns:xlink="http://www.w3.org/1999/xlink" content-type="arpha" xlink:type="simple">3FC3B98B-71A8-5ACC-B149-B634F0371C4D</object-id>
                <tp:taxon-name-part taxon-name-part-type="genus" reg="Parasarocladium">Parasarocladium</tp:taxon-name-part>
              </tp:taxon-name><tp:taxon-authority>R.C. Summerbell, J.A. Scott, J. Guarro &amp; P.W. Crous</tp:taxon-authority></tp:nomenclature><tp:treatment-sec sec-type="notes" id="SECID0ETDDI"><title>Notes.</title><p>The genus <italic><tp:taxon-name><tp:taxon-name-part taxon-name-part-type="genus" reg="Parasarocladium">Parasarocladium</tp:taxon-name-part></tp:taxon-name></italic> was first introduced by <xref ref-type="bibr" rid="B131">Summerbell et al. (2018)</xref> to accommodate three soil borne, acremonium-like species, and is typified by <italic><tp:taxon-name><tp:taxon-name-part taxon-name-part-type="genus" reg="Parasarocladium">Pa.</tp:taxon-name-part><tp:taxon-name-part taxon-name-part-type="species" reg="radiatum">radiatum</tp:taxon-name-part></tp:taxon-name></italic>, which was isolated from soil in India. Currently, 15 species epithets are recognized for <italic><tp:taxon-name><tp:taxon-name-part taxon-name-part-type="genus" reg="Parasarocladium">Parasarocladium</tp:taxon-name-part></tp:taxon-name></italic> in Mycobank (Accession date: March 10, 2025). Conidiophores of <italic><tp:taxon-name><tp:taxon-name-part taxon-name-part-type="genus" reg="Parasarocladium">Parasarocladium</tp:taxon-name-part></tp:taxon-name></italic> species are solitary or aggregated, arising from aerial or substratal mycelium, erect, aseptate or septate, smooth, hyaline. Conidiogenous cells are phialidic, hyaline, smooth, lateral or terminal, straight or irregularly curved, monophialides or polyphialides. The conidia are hyaline, smooth, ellipsoidal to ovate, or bacilliform to fusiform, aseptate, sometimes slightly curved, forming slimy heads on the phialides (<xref ref-type="bibr" rid="B131">Summerbell et al. 2018</xref>; <xref ref-type="bibr" rid="B82">Lee et al. 2025</xref>). <italic><tp:taxon-name><tp:taxon-name-part taxon-name-part-type="genus" reg="Parasarocladium">Parasarocladium</tp:taxon-name-part></tp:taxon-name></italic> has a global distribution and has been isolated from soil and plants as a soil borne fungus, plant pathogen, and endophyte. (<xref ref-type="bibr" rid="B131">Summerbell et al. 2018</xref>; <xref ref-type="bibr" rid="B62">Hou et al. 2023</xref>).</p></tp:treatment-sec><ref-list><ref id="B131"><mixed-citation xmlns:xlink="http://www.w3.org/1999/xlink" xlink:type="simple"><person-group><name name-style="western"><surname>Summerbell</surname><given-names>RC</given-names></name><name name-style="western"><surname>Gueidan</surname><given-names>C</given-names></name><etal/></person-group> (<year>2018</year>) <article-title>The protean <italic><tp:taxon-name><tp:taxon-name-part taxon-name-part-type="genus">Acremonium</tp:taxon-name-part></tp:taxon-name></italic>. <italic><tp:taxon-name><tp:taxon-name-part taxon-name-part-type="genus">A.</tp:taxon-name-part><tp:taxon-name-part taxon-name-part-type="species">sclerotigenum</tp:taxon-name-part></tp:taxon-name></italic>/<italic>egyptiacum</italic>: revision, food contaminant, and human disease.</article-title><source>Microorganisms</source><volume>6</volume>(<issue>3</issue>): <fpage>88</fpage>. <ext-link xlink:href="10.3390/microorganisms6030088" ext-link-type="doi" xlink:type="simple">https://doi.org/10.3390/microorganisms6030088</ext-link></mixed-citation></ref><ref id="B82"><mixed-citation xmlns:xlink="http://www.w3.org/1999/xlink" xlink:type="simple"><person-group><name name-style="western"><surname>Lee</surname><given-names>W</given-names></name><name name-style="western"><surname>Kim</surname><given-names>JS</given-names></name><etal/></person-group> (<year>2025</year>) <article-title>Taxonomic study of sixteen unrecorded and five new species of <italic><tp:taxon-name><tp:taxon-name-part taxon-name-part-type="order">Hypocreales</tp:taxon-name-part></tp:taxon-name></italic> from the Korean marine environment.</article-title><source>Mycobiology</source><volume>53</volume>(<issue>2</issue>): <fpage>144</fpage>–<lpage>167</lpage>. <ext-link xlink:href="10.1080/12298093.2024.2418664" ext-link-type="doi" xlink:type="simple">https://doi.org/10.1080/12298093.2024.2418664</ext-link></mixed-citation></ref><ref id="B62"><mixed-citation xmlns:xlink="http://www.w3.org/1999/xlink" xlink:type="simple"><person-group><name name-style="western"><surname>Hou</surname><given-names>LW</given-names></name><name name-style="western"><surname>Giraldo</surname><given-names>A</given-names></name><etal/></person-group> (<year>2023</year>) <article-title>Redisposition of acremonium-like fungi in <italic><tp:taxon-name><tp:taxon-name-part taxon-name-part-type="order">Hypocreales</tp:taxon-name-part></tp:taxon-name></italic>.</article-title><source>Studies in Mycology</source><volume>105</volume>: <fpage>23</fpage>–<lpage>203</lpage>. <ext-link xlink:href="10.3114/sim.2023.105.02" ext-link-type="doi" xlink:type="simple">https://doi.org/10.3114/sim.2023.105.02</ext-link></mixed-citation></ref></ref-list></tp:taxon-treatment>
