# Supplementary material for: ﻿Fungal frontiers in toxic terrain: Revealing culturable fungal communities in Serpentine paddy fields of Taiwan
Source: IMA Fungus. 2025 Jun 27;16:e155308. doi: 10.3897/imafungus.16.155308 (PMC12355036; doi:10.3897/imafungus.16.155308)
Supplement: XML Treatment for Parasarocladium formosum [file imafungus.16.155308-treatment23.xml]

<!DOCTYPE tp:taxon-treatment
  PUBLIC "-//TaxonX//DTD Taxonomic Treatment Publishing DTD v0 20100105//EN" "tax-treatment-NSO.dtd">
<tp:taxon-treatment xmlns:tp="http://www.plazi.org/taxpub"><tp:treatment-meta><kwd-group><label>Taxon classification</label><kwd>
                  <named-content content-type="kingdom">Animalia</named-content>
                </kwd><kwd>
                  <named-content content-type="order">Hypocreales</named-content>
                </kwd><kwd>
                  <named-content content-type="family">Sarocladiaceae</named-content>
                </kwd></kwd-group><mixed-citation publication-type="journal"><person-group><name><surname>Cheng</surname><given-names>Kai-Wen</given-names></name><name><surname>Yang</surname><given-names>Jiue-in</given-names></name><name><surname>Srimongkol</surname><given-names>Piroonporn</given-names></name><name><surname>Stadler</surname><given-names>Marc</given-names></name><name><surname>Karnchanatat</surname><given-names>Aphichart</given-names></name><name><surname>Ariyawansa</surname><given-names>Hiran A.</given-names></name></person-group><article-title>﻿Fungal frontiers in toxic terrain: Revealing culturable fungal communities in Serpentine paddy fields of Taiwan</article-title><source>IMA Fungus</source><day>27</day><month>06</month><year>2025</year><volume>16</volume><pub-id pub-id-type="doi">10.3897/imafungus.16.155308</pub-id></mixed-citation></tp:treatment-meta><tp:nomenclature><label>﻿</label><tp:taxon-name>
                <object-id xmlns:xlink="http://www.w3.org/1999/xlink" content-type="arpha" xlink:type="simple">E5999C2B-8014-521E-BE1F-4DA3293C22AF</object-id>
                <tp:taxon-name-part taxon-name-part-type="genus" reg="Parasarocladium">Parasarocladium</tp:taxon-name-part>
                <tp:taxon-name-part taxon-name-part-type="species" reg="formosum">formosum</tp:taxon-name-part>
                <object-id xmlns:xlink="http://www.w3.org/1999/xlink" content-type="mycobank" xlink:type="simple">MB858711</object-id>
              </tp:taxon-name><tp:taxon-authority>K.W. Cheng &amp; H.A. Ariyaw.</tp:taxon-authority><tp:taxon-status xmlns:xlink="http://www.w3.org/1999/xlink" xlink:type="simple">sp. nov.</tp:taxon-status><xref ref-type="fig" rid="F24">Fig. 24</xref></tp:nomenclature><tp:treatment-sec sec-type="Typification" id="SECID0ECHDI"><title>Typification.</title><p>TAIWAN • Guanshan Township, Taitung County,<named-content xmlns:xlink="http://www.w3.org/1999/xlink" content-type="dwc:verbatimCoordinates" xlink:type="simple"><named-content content-type="geo-json" specific-use="{&#34;type&#34;:&#34;Point&#34;,&#34;coordinates&#34;:[121.190639,23.038222]}" id="NCID0ELHDI" xlink:type="simple">23°02'17.6"N, 121°11'26.3"E</named-content></named-content>, serpentine soil in rice field, 3<sup>rd</sup> November 2022, K.W. Cheng, holotype, <named-content xmlns:xlink="http://www.w3.org/1999/xlink" content-type="dwc:institutional_code" xlink:title="Department of Plant Pathology and Microbiology, National Taiwan University Herbarium" xlink:href="http://grbio.org/institution/national-taiwan-university" xlink:type="simple">NTUPPMH</named-content> 22-221 (Permanently preserved in a metabolically inactive state), ex-holotype <named-content xmlns:xlink="http://www.w3.org/1999/xlink" content-type="dwc:institutional_code" xlink:title="Department of Plant Pathology and Microbiology, National Taiwan University Culture Collection" xlink:href="http://grbio.org/institution/national-taiwan-university" xlink:type="simple">NTUPPMCC</named-content> 22-288.</p></tp:treatment-sec><tp:treatment-sec sec-type="etymology" id="SECID0E1HDI"><title>Etymology.</title><p>Named after Formosa, the former name of Taiwan, where the type specimen was collected.</p></tp:treatment-sec><tp:treatment-sec sec-type="description" id="SECID0E6HDI"><title>Description.</title><p><bold><italic>Sexual morph</italic></bold> undetermined. <bold><italic>Asexual morph</italic></bold> Conidia were observed on WA. <bold><italic>Conidiophores</italic></bold> mostly solitary, phialidic, straight but some curved, smooth, hyaline, arising directly from aerial or substratal hyphe, unbranched, mono-phialides or adelophialides predominant, 7–18 × 2–3 μm. <bold><italic>Conidia</italic></bold> ellipsoidal, sometimes fusoid, hyaline, aseptate, smooth-walled, 1-celled, several tiny guttules, arranged in slimy heads, 3.7–7.4 µm × 2.0–3.9 µm (x̄ = 4.9 × 2.6 µm, L/W ratio = 1.94, n = 50).</p></tp:treatment-sec><tp:treatment-sec sec-type="description" id="SECID0ETIDI"><title>Culture characteristics.</title><p>Colony exhibits slow growth, reaching 35 mm diam with creamy white, radially folded, slightly rugose at center region, smooth margin, reverse pale yellow.</p></tp:treatment-sec><tp:treatment-sec sec-type="notes" id="SECID0EYIDI"><title>Notes.</title><p><italic><tp:taxon-name><tp:taxon-name-part taxon-name-part-type="genus" reg="Parasarocladium">Parasarocladium</tp:taxon-name-part><tp:taxon-name-part taxon-name-part-type="species" reg="formosum">formosum</tp:taxon-name-part></tp:taxon-name></italic> forms a distinct clade with strong support (94%/1.00), as a sister taxon to <italic><tp:taxon-name><tp:taxon-name-part taxon-name-part-type="genus" reg="Parasarocladium">Pa.</tp:taxon-name-part><tp:taxon-name-part taxon-name-part-type="species" reg="chondroidum">chondroidum</tp:taxon-name-part></tp:taxon-name></italic> in our multi-locus phylogenetic analysis (Fig. <xref ref-type="fig" rid="F25">25</xref>). Moreover, the ex-type strain of <italic><tp:taxon-name><tp:taxon-name-part taxon-name-part-type="genus" reg="Parasarocladium">Pa.</tp:taxon-name-part><tp:taxon-name-part taxon-name-part-type="species" reg="formosum">formosum</tp:taxon-name-part></tp:taxon-name></italic> (<named-content xmlns:xlink="http://www.w3.org/1999/xlink" content-type="dwc:institutional_code" xlink:title="Department of Plant Pathology and Microbiology, National Taiwan University Culture Collection" xlink:href="http://grbio.org/institution/national-taiwan-university" xlink:type="simple">NTUPPMCC</named-content> 22-288) shows significant genetic divergence from its closest relative, the ex-type strain of <italic><tp:taxon-name><tp:taxon-name-part taxon-name-part-type="genus" reg="Parasarocladium">Pa.</tp:taxon-name-part><tp:taxon-name-part taxon-name-part-type="species" reg="chondroidum">chondroidum</tp:taxon-name-part></tp:taxon-name></italic> (CBS 652.93), with 96.7% identity in the ITS region (438/453 bp, including 4 gaps) and 93.1% identity in the <italic>tef-1</italic> gene (752/808 bp). It is worth noting that <italic><tp:taxon-name><tp:taxon-name-part taxon-name-part-type="genus" reg="Parasarocladium">Pa.</tp:taxon-name-part><tp:taxon-name-part taxon-name-part-type="species" reg="chondroidum">chondroidum</tp:taxon-name-part></tp:taxon-name></italic> has been reported as an endophyte in <italic><tp:taxon-name><tp:taxon-name-part taxon-name-part-type="family">Gramineae</tp:taxon-name-part></tp:taxon-name></italic>, whereas <italic><tp:taxon-name><tp:taxon-name-part taxon-name-part-type="genus" reg="Parasarocladium">Pa.</tp:taxon-name-part><tp:taxon-name-part taxon-name-part-type="species" reg="formosum">formosum</tp:taxon-name-part></tp:taxon-name></italic><named-content xmlns:xlink="http://www.w3.org/1999/xlink" content-type="dwc:institutional_code" xlink:title="Department of Plant Pathology and Microbiology, National Taiwan University Culture Collection" xlink:href="http://grbio.org/institution/national-taiwan-university" xlink:type="simple">NTUPPMCC</named-content> 22-288, although isolated from a paddy field, was recovered from soil and has not been identified as an endophyte (<xref ref-type="bibr" rid="B62">Hou et al. 2023</xref>). Moreover, the conidia of our new species are slightly larger and straighter compared to the original description of <italic><tp:taxon-name><tp:taxon-name-part taxon-name-part-type="genus" reg="Parasarocladium">Pa.</tp:taxon-name-part><tp:taxon-name-part taxon-name-part-type="species" reg="chondroidum">chondroidum</tp:taxon-name-part></tp:taxon-name></italic> CBS 652.93, which exhibited relatively smaller and curved conidia. (3.7–7.4 µm × 2.0–3.9 µm versus 3.4–8 µm × 1.2–2.5 µm) (Fig. <xref ref-type="fig" rid="F24">24</xref>; <xref ref-type="bibr" rid="B62">Hou et al. 2023</xref>). Based on these molecular and morphological differences, we propose our strain (<named-content xmlns:xlink="http://www.w3.org/1999/xlink" content-type="dwc:institutional_code" xlink:title="Department of Plant Pathology and Microbiology, National Taiwan University Culture Collection" xlink:href="http://grbio.org/institution/national-taiwan-university" xlink:type="simple">NTUPPMCC</named-content> 22-288) as a novel species, <italic><tp:taxon-name><tp:taxon-name-part taxon-name-part-type="genus" reg="Parasarocladium">Parasarocladium</tp:taxon-name-part><tp:taxon-name-part taxon-name-part-type="species" reg="formosum">formosum</tp:taxon-name-part></tp:taxon-name></italic>.</p><fig id="F24" position="float" orientation="portrait"><object-id xmlns:xlink="http://www.w3.org/1999/xlink" content-type="doi" xlink:type="simple">10.3897/imafungus.16.155308.figure24</object-id><object-id xmlns:xlink="http://www.w3.org/1999/xlink" content-type="arpha" xlink:type="simple">2B8D3B5D-4EE0-599F-B3A2-0BFF1F50B442</object-id><label>Figure 24.</label><caption><p>Morphology of <italic><tp:taxon-name><tp:taxon-name-part taxon-name-part-type="genus" reg="Parasarocladium">Parasarocladium</tp:taxon-name-part><tp:taxon-name-part taxon-name-part-type="species" reg="formosum">formosum</tp:taxon-name-part></tp:taxon-name></italic><named-content xmlns:xlink="http://www.w3.org/1999/xlink" content-type="dwc:institutional_code" xlink:title="Department of Plant Pathology and Microbiology, National Taiwan University Culture Collection" xlink:href="http://grbio.org/institution/national-taiwan-university" xlink:type="simple">NTUPPMCC</named-content> 22-288. <bold>A, B</bold> 14-days-old colony on PDA; <bold>C–E</bold> Conidiophores, phialides, and conidiogenous cells; <bold>F</bold> Conidia. Scale bars: 20 µm (<bold>C</bold>); 10 µm (<bold>D–F</bold>).</p></caption><graphic xmlns:xlink="http://www.w3.org/1999/xlink" xlink:href="imafungus-16-e155308-g024.jpg" position="float" orientation="portrait" xlink:type="simple" id="oo_1362335.jpg"><uri content-type="original_file" xlink:type="simple">https://binary.pensoft.net/fig/1362335</uri></graphic></fig><fig id="F25" position="float" orientation="portrait"><object-id xmlns:xlink="http://www.w3.org/1999/xlink" content-type="doi" xlink:type="simple">10.3897/imafungus.16.155308.figure25</object-id><object-id xmlns:xlink="http://www.w3.org/1999/xlink" content-type="arpha" xlink:type="simple">ABFCAECD-2ECF-51B0-8BE0-A5AE7FBE7C9B</object-id><label>Figure 25.</label><caption><p>Maximum likelihood (<abbrev xmlns:xlink="http://www.w3.org/1999/xlink" xlink:title="maximum likelihood" id="ABBRID0EIODI" xlink:type="simple">ML</abbrev>) phylogenetic tree based on a concatenated dataset of ITS, LSU, and <italic>tef-1</italic>. In total, 19 strains representing 17 taxa were included in the concatenated dataset, with 2159 characters (ITS 505 bp, LSU 809 bp, and <italic>tef-1</italic> 845 bp) including alignment gaps. The tree was rooted with <italic><tp:taxon-name><tp:taxon-name-part taxon-name-part-type="genus" reg="Sarocladium">Sarocladium</tp:taxon-name-part><tp:taxon-name-part taxon-name-part-type="species" reg="ochraceum">ochraceum</tp:taxon-name-part></tp:taxon-name></italic> CBS 428.67. <abbrev xmlns:xlink="http://www.w3.org/1999/xlink" xlink:title="ML bootstrap values" id="ABBRID0E2ODI" xlink:type="simple">MLB</abbrev> ≥ 70% and <abbrev xmlns:xlink="http://www.w3.org/1999/xlink" xlink:title="Bayesian posterior probabilities" id="ABBRID0E6ODI" xlink:type="simple">BPPs</abbrev> ≥ 0.95 were shown at each node; values lower than these thresholds are indicated by a hyphen (–). The scale bar indicates the number of estimated substitutions per site. The strains introduced in this study are in red and novel species are in bold. The ex-type strains are marked with <sup>T</sup>.</p></caption><graphic xmlns:xlink="http://www.w3.org/1999/xlink" xlink:href="imafungus-16-e155308-g025.jpg" position="float" orientation="portrait" xlink:type="simple" id="oo_1362336.jpg"><uri content-type="original_file" xlink:type="simple">https://binary.pensoft.net/fig/1362336</uri></graphic></fig></tp:treatment-sec><ref-list><ref id="B62"><mixed-citation xmlns:xlink="http://www.w3.org/1999/xlink" xlink:type="simple"><person-group><name name-style="western"><surname>Hou</surname><given-names>LW</given-names></name><name name-style="western"><surname>Giraldo</surname><given-names>A</given-names></name><etal/></person-group> (<year>2023</year>) <article-title>Redisposition of acremonium-like fungi in <italic><tp:taxon-name><tp:taxon-name-part taxon-name-part-type="order">Hypocreales</tp:taxon-name-part></tp:taxon-name></italic>.</article-title><source>Studies in Mycology</source><volume>105</volume>: <fpage>23</fpage>–<lpage>203</lpage>. <ext-link xlink:href="10.3114/sim.2023.105.02" ext-link-type="doi" xlink:type="simple">https://doi.org/10.3114/sim.2023.105.02</ext-link></mixed-citation></ref></ref-list></tp:taxon-treatment>
