# Supplementary material for: ﻿Fungal frontiers in toxic terrain: Revealing culturable fungal communities in Serpentine paddy fields of Taiwan
Source: IMA Fungus. 2025 Jun 27;16:e155308. doi: 10.3897/imafungus.16.155308 (PMC12355036; doi:10.3897/imafungus.16.155308)
Supplement: XML Treatment for Sarocladium [file imafungus.16.155308-treatment24.xml]

<!DOCTYPE tp:taxon-treatment
  PUBLIC "-//TaxonX//DTD Taxonomic Treatment Publishing DTD v0 20100105//EN" "tax-treatment-NSO.dtd">
<tp:taxon-treatment xmlns:tp="http://www.plazi.org/taxpub"><tp:treatment-meta><kwd-group><label>Taxon classification</label><kwd>
                  <named-content content-type="kingdom">Animalia</named-content>
                </kwd><kwd>
                  <named-content content-type="order">Hypocreales</named-content>
                </kwd><kwd>
                  <named-content content-type="family">Sarocladiaceae</named-content>
                </kwd></kwd-group><mixed-citation publication-type="journal"><person-group><name><surname>Cheng</surname><given-names>Kai-Wen</given-names></name><name><surname>Yang</surname><given-names>Jiue-in</given-names></name><name><surname>Srimongkol</surname><given-names>Piroonporn</given-names></name><name><surname>Stadler</surname><given-names>Marc</given-names></name><name><surname>Karnchanatat</surname><given-names>Aphichart</given-names></name><name><surname>Ariyawansa</surname><given-names>Hiran A.</given-names></name></person-group><article-title>﻿Fungal frontiers in toxic terrain: Revealing culturable fungal communities in Serpentine paddy fields of Taiwan</article-title><source>IMA Fungus</source><day>27</day><month>06</month><year>2025</year><volume>16</volume><pub-id pub-id-type="doi">10.3897/imafungus.16.155308</pub-id></mixed-citation></tp:treatment-meta><tp:nomenclature><label>﻿</label><tp:taxon-name>
                <object-id xmlns:xlink="http://www.w3.org/1999/xlink" content-type="arpha" xlink:type="simple">ACBEFFC5-7D9F-5A05-A4DF-822D4E11A664</object-id>
                <tp:taxon-name-part taxon-name-part-type="genus" reg="Sarocladium">Sarocladium</tp:taxon-name-part>
              </tp:taxon-name><tp:taxon-authority>W. Gams &amp; D. Hawksworth</tp:taxon-authority></tp:nomenclature><tp:treatment-sec sec-type="notes" id="SECID0EKQDI"><title>Notes.</title><p>The genus <italic><tp:taxon-name><tp:taxon-name-part taxon-name-part-type="genus" reg="Sarocladium">Sarocladium</tp:taxon-name-part></tp:taxon-name></italic> was introduced by Gams and Hawksworth (1975) to accommodate two rice (<italic><tp:taxon-name><tp:taxon-name-part taxon-name-part-type="genus" reg="Oryza">Oryza</tp:taxon-name-part><tp:taxon-name-part taxon-name-part-type="species" reg="sativa">sativa</tp:taxon-name-part></tp:taxon-name></italic>) pathogens, <italic><tp:taxon-name><tp:taxon-name-part taxon-name-part-type="genus" reg="Sarocladium">S.</tp:taxon-name-part><tp:taxon-name-part taxon-name-part-type="species" reg="oryzae">oryzae</tp:taxon-name-part></tp:taxon-name></italic> and <italic><tp:taxon-name><tp:taxon-name-part taxon-name-part-type="genus" reg="Sarocladium">S.</tp:taxon-name-part><tp:taxon-name-part taxon-name-part-type="species" reg="attenuatum">attenuatum</tp:taxon-name-part></tp:taxon-name></italic>, with the former as type species. Currently, 38 species epithets are recognized for <italic><tp:taxon-name><tp:taxon-name-part taxon-name-part-type="genus" reg="Sarocladium">Sarocladium</tp:taxon-name-part></tp:taxon-name></italic> in Mycobank (Accession date: March 10, 2025). Conidiophores of <italic><tp:taxon-name><tp:taxon-name-part taxon-name-part-type="genus" reg="Sarocladium">Sarocladium</tp:taxon-name-part></tp:taxon-name></italic> are mononematous, hyaline, arising from aerial mycelium, submerged hyphae or hyphal ropes. They are straight or slightly curved, mono-, poly- or adelophialidic with smooth-walls. Conidia are hyaline to subhyaline, smooth-walled, and highly variable in shape—ranging from cylindrical, bacilliform, oblong, ovoid, fusoid, and limoniform to subglobose or irregular. They are typically produced in slimy heads or dry chains. Additionally, recent studies have reported the occasional presence of crystals and chlamydospores in some species (<xref ref-type="bibr" rid="B45">Giraldo et al. 2015</xref>; <xref ref-type="bibr" rid="B62">Hou et al. 2023</xref>). <italic><tp:taxon-name><tp:taxon-name-part taxon-name-part-type="genus" reg="Sarocladium">Sarocladium</tp:taxon-name-part></tp:taxon-name></italic> has a global distribution (<xref ref-type="bibr" rid="B106">Ou et al. 2020</xref>). Species in <italic><tp:taxon-name><tp:taxon-name-part taxon-name-part-type="genus" reg="Sarocladium">Sarocladium</tp:taxon-name-part></tp:taxon-name></italic> have been reported as plant pathogens of rice and apple fruit and some species reported as opportunistic human pathogens, and saprophytic fungi in soil or plant debris. Furthermore, recent studies have reported them as endophytes in tropical grasses, coastal grass, and crops (<xref ref-type="bibr" rid="B146">Yeh and Kirschner 2014</xref>; <xref ref-type="bibr" rid="B45">Giraldo et al. 2015</xref>; <xref ref-type="bibr" rid="B53">Gonzáles-Teuber et al. 2017</xref>; <xref ref-type="bibr" rid="B63">Hou et al. 2019</xref>; <xref ref-type="bibr" rid="B7">Anjos et al. 2020</xref>; <xref ref-type="bibr" rid="B106">Ou et al. 2020</xref>).</p></tp:treatment-sec><ref-list><ref id="B45"><mixed-citation xmlns:xlink="http://www.w3.org/1999/xlink" xlink:type="simple"><person-group><name name-style="western"><surname>Giraldo</surname><given-names>A</given-names></name><name name-style="western"><surname>Gené</surname><given-names>J</given-names></name><etal/></person-group> (<year>2015</year>) <article-title>Phylogeny of <italic><tp:taxon-name><tp:taxon-name-part taxon-name-part-type="genus">Sarocladium</tp:taxon-name-part></tp:taxon-name> (<tp:taxon-name><tp:taxon-name-part taxon-name-part-type="order">Hypocreales</tp:taxon-name-part></tp:taxon-name>)</italic>.</article-title><source>Persoonia</source><volume>34</volume>(<issue>1</issue>): <fpage>10</fpage>–<lpage>24</lpage>. <ext-link xlink:href="10.3767/003158515X685364" ext-link-type="doi" xlink:type="simple">https://doi.org/10.3767/003158515X685364</ext-link></mixed-citation></ref><ref id="B62"><mixed-citation xmlns:xlink="http://www.w3.org/1999/xlink" xlink:type="simple"><person-group><name name-style="western"><surname>Hou</surname><given-names>LW</given-names></name><name name-style="western"><surname>Giraldo</surname><given-names>A</given-names></name><etal/></person-group> (<year>2023</year>) <article-title>Redisposition of acremonium-like fungi in <italic><tp:taxon-name><tp:taxon-name-part taxon-name-part-type="order">Hypocreales</tp:taxon-name-part></tp:taxon-name></italic>.</article-title><source>Studies in Mycology</source><volume>105</volume>: <fpage>23</fpage>–<lpage>203</lpage>. <ext-link xlink:href="10.3114/sim.2023.105.02" ext-link-type="doi" xlink:type="simple">https://doi.org/10.3114/sim.2023.105.02</ext-link></mixed-citation></ref><ref id="B106"><mixed-citation xmlns:xlink="http://www.w3.org/1999/xlink" xlink:type="simple"><person-group><name name-style="western"><surname>Ou</surname><given-names>JH</given-names></name><name name-style="western"><surname>Lin</surname><given-names>GC</given-names></name><name name-style="western"><surname>Chen</surname><given-names>CY</given-names></name></person-group> (<year>2020</year>) <article-title><italic><tp:taxon-name><tp:taxon-name-part taxon-name-part-type="genus">Sarocladium</tp:taxon-name-part></tp:taxon-name></italic> species associated with rice in Taiwan.</article-title><source>Mycological Progress</source><volume>19</volume>(<issue>1</issue>): <fpage>67</fpage>–<lpage>80</lpage>. <ext-link xlink:href="10.1007/s11557-019-01543-w" ext-link-type="doi" xlink:type="simple">https://doi.org/10.1007/s11557-019-01543-w</ext-link></mixed-citation></ref><ref id="B146"><mixed-citation xmlns:xlink="http://www.w3.org/1999/xlink" xlink:type="simple"><person-group><name name-style="western"><surname>Yeh</surname><given-names>YH</given-names></name><name name-style="western"><surname>Kirschner</surname><given-names>R</given-names></name></person-group> (<year>2014</year>) <article-title><italic><tp:taxon-name><tp:taxon-name-part taxon-name-part-type="genus">Sarocladium</tp:taxon-name-part><tp:taxon-name-part taxon-name-part-type="species">spinificis</tp:taxon-name-part></tp:taxon-name></italic>, a new endophytic species from the coastal grass <italic><tp:taxon-name><tp:taxon-name-part taxon-name-part-type="genus">Spinifex</tp:taxon-name-part><tp:taxon-name-part taxon-name-part-type="species">littoreus</tp:taxon-name-part></tp:taxon-name></italic> in Taiwan.</article-title><source>Botanical Studies</source><volume>55</volume>: <fpage>1</fpage>–<lpage>6</lpage>. <ext-link xlink:href="10.1186/1999-3110-55-25" ext-link-type="doi" xlink:type="simple">https://doi.org/10.1186/1999-3110-55-25</ext-link></mixed-citation></ref><ref id="B53"><mixed-citation xmlns:xlink="http://www.w3.org/1999/xlink" xlink:type="simple"><person-group><name name-style="western"><surname>González-Teuber</surname><given-names>M</given-names></name><name name-style="western"><surname>Vilo</surname><given-names>C</given-names></name><name name-style="western"><surname>Bascuñán-Godoy</surname><given-names>L</given-names></name></person-group> (<year>2017</year>) <article-title>Molecular characterization of endophytic fungi associated with the roots of <italic><tp:taxon-name><tp:taxon-name-part taxon-name-part-type="genus">Chenopodium</tp:taxon-name-part><tp:taxon-name-part taxon-name-part-type="species">quinoa</tp:taxon-name-part></tp:taxon-name></italic> inhabiting the Atacama Desert, Chile.</article-title><source>Genomics Data</source><volume>11</volume>: <fpage>109</fpage>–<lpage>112</lpage>. <ext-link xlink:href="10.1016/j.gdata.2016.12.015" ext-link-type="doi" xlink:type="simple">https://doi.org/10.1016/j.gdata.2016.12.015</ext-link></mixed-citation></ref><ref id="B63"><mixed-citation xmlns:xlink="http://www.w3.org/1999/xlink" xlink:type="simple"><person-group><name name-style="western"><surname>Hou</surname><given-names>YM</given-names></name><name name-style="western"><surname>Zhang</surname><given-names>X</given-names></name><etal/></person-group> (<year>2019</year>) <article-title>Genera <italic><tp:taxon-name><tp:taxon-name-part taxon-name-part-type="genus">Acremonium</tp:taxon-name-part></tp:taxon-name></italic> and <italic><tp:taxon-name><tp:taxon-name-part taxon-name-part-type="genus">Sarocladium</tp:taxon-name-part></tp:taxon-name></italic> cause brown spot on bagged apple fruit in China.</article-title><source>Plant Disease</source><volume>103</volume>(<issue>8</issue>): <fpage>1889</fpage>–<lpage>1901</lpage>. <ext-link xlink:href="10.1094/PDIS-10-18-1794-RE" ext-link-type="doi" xlink:type="simple">https://doi.org/10.1094/PDIS-10-18-1794-RE</ext-link></mixed-citation></ref><ref id="B7"><mixed-citation xmlns:xlink="http://www.w3.org/1999/xlink" xlink:type="simple"><person-group><name name-style="western"><surname>Anjos</surname><given-names>RM</given-names></name><name name-style="western"><surname>Moreira</surname><given-names>SI</given-names></name><etal/></person-group> (<year>2020</year>) <article-title><italic><tp:taxon-name><tp:taxon-name-part taxon-name-part-type="genus">Sarocladium</tp:taxon-name-part><tp:taxon-name-part taxon-name-part-type="species">graminicola</tp:taxon-name-part></tp:taxon-name></italic>, a new endophytic species from tropical grasses.</article-title><source>Mycological Progress</source><volume>19</volume>(<issue>6</issue>): <fpage>605</fpage>–<lpage>614</lpage>. <ext-link xlink:href="10.1007/s11557-020-01585-5" ext-link-type="doi" xlink:type="simple">https://doi.org/10.1007/s11557-020-01585-5</ext-link></mixed-citation></ref></ref-list></tp:taxon-treatment>
