# Supplementary material for: ﻿Fungal frontiers in toxic terrain: Revealing culturable fungal communities in Serpentine paddy fields of Taiwan
Source: IMA Fungus. 2025 Jun 27;16:e155308. doi: 10.3897/imafungus.16.155308 (PMC12355036; doi:10.3897/imafungus.16.155308)
Supplement: XML Treatment for Sarocladium formosanum [file imafungus.16.155308-treatment25.xml]

<!DOCTYPE tp:taxon-treatment
  PUBLIC "-//TaxonX//DTD Taxonomic Treatment Publishing DTD v0 20100105//EN" "tax-treatment-NSO.dtd">
<tp:taxon-treatment xmlns:tp="http://www.plazi.org/taxpub"><tp:treatment-meta><kwd-group><label>Taxon classification</label><kwd>
                  <named-content content-type="kingdom">Animalia</named-content>
                </kwd><kwd>
                  <named-content content-type="order">Hypocreales</named-content>
                </kwd><kwd>
                  <named-content content-type="family">Sarocladiaceae</named-content>
                </kwd></kwd-group><mixed-citation publication-type="journal"><person-group><name><surname>Cheng</surname><given-names>Kai-Wen</given-names></name><name><surname>Yang</surname><given-names>Jiue-in</given-names></name><name><surname>Srimongkol</surname><given-names>Piroonporn</given-names></name><name><surname>Stadler</surname><given-names>Marc</given-names></name><name><surname>Karnchanatat</surname><given-names>Aphichart</given-names></name><name><surname>Ariyawansa</surname><given-names>Hiran A.</given-names></name></person-group><article-title>﻿Fungal frontiers in toxic terrain: Revealing culturable fungal communities in Serpentine paddy fields of Taiwan</article-title><source>IMA Fungus</source><day>27</day><month>06</month><year>2025</year><volume>16</volume><pub-id pub-id-type="doi">10.3897/imafungus.16.155308</pub-id></mixed-citation></tp:treatment-meta><tp:nomenclature><label>﻿</label><tp:taxon-name>
                <object-id xmlns:xlink="http://www.w3.org/1999/xlink" content-type="arpha" xlink:type="simple">AC19729E-0137-562D-BB7C-A8BF51D12454</object-id>
                <tp:taxon-name-part taxon-name-part-type="genus" reg="Sarocladium">Sarocladium</tp:taxon-name-part>
                <tp:taxon-name-part taxon-name-part-type="species" reg="formosanum">formosanum</tp:taxon-name-part>
                <object-id xmlns:xlink="http://www.w3.org/1999/xlink" content-type="mycobank" xlink:type="simple">MB858715</object-id>
              </tp:taxon-name><tp:taxon-authority>K.W. Cheng &amp; H.A. Ariyaw.</tp:taxon-authority><tp:taxon-status xmlns:xlink="http://www.w3.org/1999/xlink" xlink:type="simple">sp. nov.</tp:taxon-status><xref ref-type="fig" rid="F26">Fig. 26</xref></tp:nomenclature><tp:treatment-sec sec-type="Typification" id="SECID0EGVDI"><title>Typification.</title><p>TAIWAN • Guanshan Township, Taitung County, <named-content xmlns:xlink="http://www.w3.org/1999/xlink" content-type="dwc:verbatimCoordinates" xlink:type="simple"><named-content content-type="geo-json" specific-use="{&#34;type&#34;:&#34;Point&#34;,&#34;coordinates&#34;:[121.190639,23.038222]}" id="NCID0EPVDI" xlink:type="simple">23°02'17.6"N, 121°11'26.3"E</named-content></named-content>, serpentine soil in rice field, 3<sup>rd</sup> November 2022, K.W. Cheng, holotype, <named-content xmlns:xlink="http://www.w3.org/1999/xlink" content-type="dwc:institutional_code" xlink:title="Department of Plant Pathology and Microbiology, National Taiwan University Herbarium" xlink:href="http://grbio.org/institution/national-taiwan-university" xlink:type="simple">NTUPPMH</named-content> 22-222 (Permanently preserved in a metabolically inactive state), ex-holotype <named-content xmlns:xlink="http://www.w3.org/1999/xlink" content-type="dwc:institutional_code" xlink:title="Department of Plant Pathology and Microbiology, National Taiwan University Culture Collection" xlink:href="http://grbio.org/institution/national-taiwan-university" xlink:type="simple">NTUPPMCC</named-content> 22-289.</p></tp:treatment-sec><tp:treatment-sec sec-type="etymology" id="SECID0E5VDI"><title>Etymology.</title><p>Named after Formosa, the former name of Taiwan, where the type specimen was collected.</p></tp:treatment-sec><tp:treatment-sec sec-type="description" id="SECID0EDWDI"><title>Description.</title><p><bold><italic>Sexual morph</italic></bold> undetermined. <bold><italic>Asexual morph</italic></bold> Conidia were observed on WA. <bold><italic>Conidiophores</italic></bold> solitary, hyaline, straight to slightly flexuous, smooth-walled, arising from hyphal ropes or vegetative hyphae. <bold><italic>Phialides</italic></bold> subulate, hyaline, wide at the base, with, 13–30 µm long. <bold><italic>Adelophialides</italic></bold> and <bold><italic>schizophialides</italic></bold> not observed. <bold><italic>Conidia</italic></bold> unicellular, cylindrical with rounded ends, hyaline, smooth-walled, 1-celled, few with inconspicuous 1 to 2 guttules on the end(s), sometimes aggregated in clusters forming a slimy head, 3.5–5.3 µm × 1.1–2.1 µm (x̄ = 4.4 × 1.5 µm, L/W ratio = 3.08, n = 50).</p></tp:treatment-sec><tp:treatment-sec sec-type="description" id="SECID0EFXDI"><title>Culture characteristics.</title><p>Colony exhibit slow growth, reaching 35 mm diam with flat, pale orange, wrinkled in the center, slimy, and smooth margin. The reverse side of the colony displayed similar characteristics.</p></tp:treatment-sec><tp:treatment-sec sec-type="notes" id="SECID0EKXDI"><title>Notes.</title><p>In the present study, <italic><tp:taxon-name><tp:taxon-name-part taxon-name-part-type="genus" reg="Sarocladium">Sarocladium</tp:taxon-name-part><tp:taxon-name-part taxon-name-part-type="species" reg="formosanum">formosanum</tp:taxon-name-part></tp:taxon-name></italic> forms a distinct clade with strong support (99%/1.00) based on multi-locus phylogenetic analysis (Fig. <xref ref-type="fig" rid="F27">27</xref>). Moreover, <italic><tp:taxon-name><tp:taxon-name-part taxon-name-part-type="genus" reg="Sarocladium">S.</tp:taxon-name-part><tp:taxon-name-part taxon-name-part-type="species" reg="formosanum">formosanum</tp:taxon-name-part></tp:taxon-name></italic> shows significant genetic divergence from its closest relatives, ex-type strain of <italic><tp:taxon-name><tp:taxon-name-part taxon-name-part-type="genus" reg="Sarocladium">S.</tp:taxon-name-part><tp:taxon-name-part taxon-name-part-type="species" reg="strictum">strictum</tp:taxon-name-part></tp:taxon-name></italic> (CBS 346.70) and <italic><tp:taxon-name><tp:taxon-name-part taxon-name-part-type="genus" reg="Sarocladium">S.</tp:taxon-name-part><tp:taxon-name-part taxon-name-part-type="species" reg="bactrocephalum">bactrocephalum</tp:taxon-name-part></tp:taxon-name></italic> (CBS 749.69) with 95.5% identity to <tp:taxon-name><tp:taxon-name-part taxon-name-part-type="genus" reg="Sarocladium">S.</tp:taxon-name-part><tp:taxon-name-part taxon-name-part-type="species" reg="strictum">strictum</tp:taxon-name-part></tp:taxon-name> (677/710 bp) and 93.1% identity to <italic><tp:taxon-name><tp:taxon-name-part taxon-name-part-type="genus" reg="Sarocladium">S.</tp:taxon-name-part><tp:taxon-name-part taxon-name-part-type="species" reg="bactrocephalum">bactrocephalum</tp:taxon-name-part></tp:taxon-name></italic> (661/710 bp) in the <italic>rpb2</italic> gene. Morphologically, <italic><tp:taxon-name><tp:taxon-name-part taxon-name-part-type="genus" reg="Sarocladium">S.</tp:taxon-name-part><tp:taxon-name-part taxon-name-part-type="species" reg="formosanum">formosanum</tp:taxon-name-part></tp:taxon-name></italic> lacks adelophialides, schizophialides, and chlamydospores, which distinguishes it from <italic><tp:taxon-name><tp:taxon-name-part taxon-name-part-type="genus" reg="Sarocladium">S.</tp:taxon-name-part><tp:taxon-name-part taxon-name-part-type="species" reg="mali">mali</tp:taxon-name-part></tp:taxon-name></italic> (Fig. <xref ref-type="fig" rid="F26">26</xref>; <xref ref-type="bibr" rid="B63">Hou et al. 2019</xref>). Several <italic><tp:taxon-name><tp:taxon-name-part taxon-name-part-type="genus" reg="Sarocladium">Sarocladium</tp:taxon-name-part></tp:taxon-name></italic> species have been recorded in Taiwan. <italic><tp:taxon-name><tp:taxon-name-part taxon-name-part-type="genus" reg="Sarocladium">S.</tp:taxon-name-part><tp:taxon-name-part taxon-name-part-type="species" reg="spinificis">spinificis</tp:taxon-name-part></tp:taxon-name></italic> was reported as an endophyte of the coastal grass <italic><tp:taxon-name><tp:taxon-name-part taxon-name-part-type="genus" reg="Spinifex">Spinifex</tp:taxon-name-part><tp:taxon-name-part taxon-name-part-type="species" reg="littoreus">littoreus</tp:taxon-name-part></tp:taxon-name></italic> (<xref ref-type="bibr" rid="B146">Yeh and Kirschner 2014</xref>), while <italic><tp:taxon-name><tp:taxon-name-part taxon-name-part-type="genus" reg="Sarocladium">S.</tp:taxon-name-part><tp:taxon-name-part taxon-name-part-type="species" reg="attenuatum">attenuatum</tp:taxon-name-part></tp:taxon-name></italic>, <italic><tp:taxon-name><tp:taxon-name-part taxon-name-part-type="genus" reg="Sarocladium">S.</tp:taxon-name-part><tp:taxon-name-part taxon-name-part-type="species" reg="oryzae">oryzae</tp:taxon-name-part></tp:taxon-name></italic>, <italic><tp:taxon-name><tp:taxon-name-part taxon-name-part-type="genus" reg="Sarocladium">S.</tp:taxon-name-part><tp:taxon-name-part taxon-name-part-type="species" reg="sparsum">sparsum</tp:taxon-name-part></tp:taxon-name></italic>, and <italic><tp:taxon-name><tp:taxon-name-part taxon-name-part-type="genus" reg="Sarocladium">S.</tp:taxon-name-part><tp:taxon-name-part taxon-name-part-type="species" reg="spirale">spirale</tp:taxon-name-part></tp:taxon-name></italic> were isolated from rice grains and leaf sheaths (<xref ref-type="bibr" rid="B106">Ou et al. 2020</xref>). However, our species, <italic><tp:taxon-name><tp:taxon-name-part taxon-name-part-type="genus" reg="Sarocladium">S.</tp:taxon-name-part><tp:taxon-name-part taxon-name-part-type="species" reg="formosanum">formosanum</tp:taxon-name-part></tp:taxon-name></italic> and <italic><tp:taxon-name><tp:taxon-name-part taxon-name-part-type="genus" reg="Sarocladium">S.</tp:taxon-name-part><tp:taxon-name-part taxon-name-part-type="species" reg="serpentinicola">serpentinicola</tp:taxon-name-part></tp:taxon-name></italic>, were isolated from serpentine environments and formed distinct clades from these previously reported species in the phylogeny. While this study establishes <italic><tp:taxon-name><tp:taxon-name-part taxon-name-part-type="genus" reg="Sarocladium">S.</tp:taxon-name-part><tp:taxon-name-part taxon-name-part-type="species" reg="formosanum">formosanum</tp:taxon-name-part></tp:taxon-name></italic> as a distinct species, future studies should aim to recover additional isolates from similar environments to further validate its phenotypic variation and ecological distribution.</p><fig id="F26" position="float" orientation="portrait"><object-id xmlns:xlink="http://www.w3.org/1999/xlink" content-type="doi" xlink:type="simple">10.3897/imafungus.16.155308.figure26</object-id><object-id xmlns:xlink="http://www.w3.org/1999/xlink" content-type="arpha" xlink:type="simple">EDCE77E2-1572-523C-B345-08AB2998C364</object-id><label>Figure 26.</label><caption><p>Morphology of <italic><tp:taxon-name><tp:taxon-name-part taxon-name-part-type="genus" reg="Sarocladium">Sarocladium</tp:taxon-name-part><tp:taxon-name-part taxon-name-part-type="species" reg="formosanum">formosanum</tp:taxon-name-part></tp:taxon-name></italic><named-content xmlns:xlink="http://www.w3.org/1999/xlink" content-type="dwc:institutional_code" xlink:title="Department of Plant Pathology and Microbiology, National Taiwan University Culture Collection" xlink:href="http://grbio.org/institution/national-taiwan-university" xlink:type="simple">NTUPPMCC</named-content> 22-289. <bold>A, B</bold> 14-days-old colony on PDA; <bold>C–E</bold> Conidiophores and phialides; <bold>F</bold> Conidia. Scale bars: 10 µm (<bold>C–F</bold>).</p></caption><graphic xmlns:xlink="http://www.w3.org/1999/xlink" xlink:href="imafungus-16-e155308-g026.jpg" position="float" orientation="portrait" xlink:type="simple" id="oo_1362337.jpg"><uri content-type="original_file" xlink:type="simple">https://binary.pensoft.net/fig/1362337</uri></graphic></fig><fig id="F27" position="float" orientation="portrait"><object-id xmlns:xlink="http://www.w3.org/1999/xlink" content-type="doi" xlink:type="simple">10.3897/imafungus.16.155308.figure27</object-id><object-id xmlns:xlink="http://www.w3.org/1999/xlink" content-type="arpha" xlink:type="simple">87C6E09F-F7E8-5AFF-9B08-520FDDB5D07D</object-id><label>Figure 27.</label><caption><p>Maximum likelihood (<abbrev xmlns:xlink="http://www.w3.org/1999/xlink" xlink:title="maximum likelihood" id="ABBRID0ET6DI" xlink:type="simple">ML</abbrev>) phylogenetic tree based on a concatenated dataset of ITS, LSU, <italic>rpb2</italic>, and <italic>tef-1</italic>. In total, 45 strains representing 38 taxa were included in the concatenated dataset, with 2821 characters (ITS 497 bp, LSU 779 bp, <italic>rpb2</italic> 734 bp, and <italic>tef-1</italic> 811 bp) including alignment gaps. The tree was rooted with <italic><tp:taxon-name><tp:taxon-name-part taxon-name-part-type="genus" reg="Parasarocladium">Parasarocladium</tp:taxon-name-part><tp:taxon-name-part taxon-name-part-type="species" reg="breve">breve</tp:taxon-name-part></tp:taxon-name></italic> CBS 150.62. <abbrev xmlns:xlink="http://www.w3.org/1999/xlink" xlink:title="ML bootstrap values" id="ABBRID0ELAAK" xlink:type="simple">MLB</abbrev> ≥ 70% and <abbrev xmlns:xlink="http://www.w3.org/1999/xlink" xlink:title="Bayesian posterior probabilities" id="ABBRID0EPAAK" xlink:type="simple">BPPs</abbrev> ≥ 0.95 were shown at each node; values lower than these thresholds are indicated by a hyphen (–). The scale bar indicates the number of estimated substitutions per site. The strains introduced in this study are in red and novel species are in bold. The ex-type strains are marked with <sup>T</sup>.</p></caption><graphic xmlns:xlink="http://www.w3.org/1999/xlink" xlink:href="imafungus-16-e155308-g027.jpg" position="float" orientation="portrait" xlink:type="simple" id="oo_1362338.jpg"><uri content-type="original_file" xlink:type="simple">https://binary.pensoft.net/fig/1362338</uri></graphic></fig></tp:treatment-sec><ref-list><ref id="B63"><mixed-citation xmlns:xlink="http://www.w3.org/1999/xlink" xlink:type="simple"><person-group><name name-style="western"><surname>Hou</surname><given-names>YM</given-names></name><name name-style="western"><surname>Zhang</surname><given-names>X</given-names></name><etal/></person-group> (<year>2019</year>) <article-title>Genera <italic><tp:taxon-name><tp:taxon-name-part taxon-name-part-type="genus">Acremonium</tp:taxon-name-part></tp:taxon-name></italic> and <italic><tp:taxon-name><tp:taxon-name-part taxon-name-part-type="genus">Sarocladium</tp:taxon-name-part></tp:taxon-name></italic> cause brown spot on bagged apple fruit in China.</article-title><source>Plant Disease</source><volume>103</volume>(<issue>8</issue>): <fpage>1889</fpage>–<lpage>1901</lpage>. <ext-link xlink:href="10.1094/PDIS-10-18-1794-RE" ext-link-type="doi" xlink:type="simple">https://doi.org/10.1094/PDIS-10-18-1794-RE</ext-link></mixed-citation></ref><ref id="B146"><mixed-citation xmlns:xlink="http://www.w3.org/1999/xlink" xlink:type="simple"><person-group><name name-style="western"><surname>Yeh</surname><given-names>YH</given-names></name><name name-style="western"><surname>Kirschner</surname><given-names>R</given-names></name></person-group> (<year>2014</year>) <article-title><italic><tp:taxon-name><tp:taxon-name-part taxon-name-part-type="genus">Sarocladium</tp:taxon-name-part><tp:taxon-name-part taxon-name-part-type="species">spinificis</tp:taxon-name-part></tp:taxon-name></italic>, a new endophytic species from the coastal grass <italic><tp:taxon-name><tp:taxon-name-part taxon-name-part-type="genus">Spinifex</tp:taxon-name-part><tp:taxon-name-part taxon-name-part-type="species">littoreus</tp:taxon-name-part></tp:taxon-name></italic> in Taiwan.</article-title><source>Botanical Studies</source><volume>55</volume>: <fpage>1</fpage>–<lpage>6</lpage>. <ext-link xlink:href="10.1186/1999-3110-55-25" ext-link-type="doi" xlink:type="simple">https://doi.org/10.1186/1999-3110-55-25</ext-link></mixed-citation></ref><ref id="B106"><mixed-citation xmlns:xlink="http://www.w3.org/1999/xlink" xlink:type="simple"><person-group><name name-style="western"><surname>Ou</surname><given-names>JH</given-names></name><name name-style="western"><surname>Lin</surname><given-names>GC</given-names></name><name name-style="western"><surname>Chen</surname><given-names>CY</given-names></name></person-group> (<year>2020</year>) <article-title><italic><tp:taxon-name><tp:taxon-name-part taxon-name-part-type="genus">Sarocladium</tp:taxon-name-part></tp:taxon-name></italic> species associated with rice in Taiwan.</article-title><source>Mycological Progress</source><volume>19</volume>(<issue>1</issue>): <fpage>67</fpage>–<lpage>80</lpage>. <ext-link xlink:href="10.1007/s11557-019-01543-w" ext-link-type="doi" xlink:type="simple">https://doi.org/10.1007/s11557-019-01543-w</ext-link></mixed-citation></ref></ref-list></tp:taxon-treatment>
