# Supplementary material for: ﻿Fungal frontiers in toxic terrain: Revealing culturable fungal communities in Serpentine paddy fields of Taiwan
Source: IMA Fungus. 2025 Jun 27;16:e155308. doi: 10.3897/imafungus.16.155308 (PMC12355036; doi:10.3897/imafungus.16.155308)
Supplement: XML Treatment for Sarocladium serpentinicola [file imafungus.16.155308-treatment26.xml]

<!DOCTYPE tp:taxon-treatment
  PUBLIC "-//TaxonX//DTD Taxonomic Treatment Publishing DTD v0 20100105//EN" "tax-treatment-NSO.dtd">
<tp:taxon-treatment xmlns:tp="http://www.plazi.org/taxpub"><tp:treatment-meta><kwd-group><label>Taxon classification</label><kwd>
                  <named-content content-type="kingdom">Animalia</named-content>
                </kwd><kwd>
                  <named-content content-type="order">Hypocreales</named-content>
                </kwd><kwd>
                  <named-content content-type="family">Sarocladiaceae</named-content>
                </kwd></kwd-group><mixed-citation publication-type="journal"><person-group><name><surname>Cheng</surname><given-names>Kai-Wen</given-names></name><name><surname>Yang</surname><given-names>Jiue-in</given-names></name><name><surname>Srimongkol</surname><given-names>Piroonporn</given-names></name><name><surname>Stadler</surname><given-names>Marc</given-names></name><name><surname>Karnchanatat</surname><given-names>Aphichart</given-names></name><name><surname>Ariyawansa</surname><given-names>Hiran A.</given-names></name></person-group><article-title>﻿Fungal frontiers in toxic terrain: Revealing culturable fungal communities in Serpentine paddy fields of Taiwan</article-title><source>IMA Fungus</source><day>27</day><month>06</month><year>2025</year><volume>16</volume><pub-id pub-id-type="doi">10.3897/imafungus.16.155308</pub-id></mixed-citation></tp:treatment-meta><tp:nomenclature><label>﻿</label><tp:taxon-name>
                <object-id xmlns:xlink="http://www.w3.org/1999/xlink" content-type="arpha" xlink:type="simple">3E11D41B-25ED-505D-96BA-609E70B9D02F</object-id>
                <tp:taxon-name-part taxon-name-part-type="genus" reg="Sarocladium">Sarocladium</tp:taxon-name-part>
                <tp:taxon-name-part taxon-name-part-type="species" reg="serpentinicola">serpentinicola</tp:taxon-name-part>
                <object-id xmlns:xlink="http://www.w3.org/1999/xlink" content-type="mycobank" xlink:type="simple">MB858716</object-id>
              </tp:taxon-name><tp:taxon-authority>K.W. Cheng &amp; H.A. Ariyaw.</tp:taxon-authority><tp:taxon-status xmlns:xlink="http://www.w3.org/1999/xlink" xlink:type="simple">sp. nov.</tp:taxon-status><xref ref-type="fig" rid="F28">Fig. 28</xref></tp:nomenclature><tp:treatment-sec sec-type="Typification" id="SECID0EICAK"><title>Typification.</title><p>TAIWAN • Guanshan Township, Taitung County, <named-content xmlns:xlink="http://www.w3.org/1999/xlink" content-type="dwc:verbatimCoordinates" xlink:type="simple"><named-content content-type="geo-json" specific-use="{&#34;type&#34;:&#34;Point&#34;,&#34;coordinates&#34;:[121.189611,23.037444]}" id="NCID0ERCAK" xlink:type="simple">23°02'14.8"N, 121°11'22.6"E</named-content></named-content>, serpentine soil in rice field, 3<sup>rd</sup> November 2022, K.W. Cheng, holotype, <named-content xmlns:xlink="http://www.w3.org/1999/xlink" content-type="dwc:institutional_code" xlink:title="Department of Plant Pathology and Microbiology, National Taiwan University Herbarium" xlink:href="http://grbio.org/institution/national-taiwan-university" xlink:type="simple">NTUPPMH</named-content> 22-223 (Permanently preserved in a metabolically inactive state), ex-holotype <named-content xmlns:xlink="http://www.w3.org/1999/xlink" content-type="dwc:institutional_code" xlink:title="Department of Plant Pathology and Microbiology, National Taiwan University Culture Collection" xlink:href="http://grbio.org/institution/national-taiwan-university" xlink:type="simple">NTUPPMCC</named-content> 22-290.</p></tp:treatment-sec><tp:treatment-sec sec-type="etymology" id="SECID0EADAK"><title>Etymology.</title><p>Named after the serpentine soil from which the species was isolated.</p></tp:treatment-sec><tp:treatment-sec sec-type="description" id="SECID0EFDAK"><title>Description.</title><p><bold><italic>Sexual morph</italic></bold> undetermined. <bold><italic>Asexual morph</italic></bold> Conidia were observed on WA. <bold><italic>Conidiophores</italic></bold> solitary, hyaline, straight to slightly flexuous, smooth-walled, arising from hyphal ropes or vegetative hyphae. <bold><italic>Phialides</italic></bold> subulate, hyaline, wide at the base, with, 23–32 µm long. <bold><italic>Schizophialides</italic></bold> not observed. <bold><italic>Conidia</italic></bold> unicellular, cylindrical with rounded ends, hyaline, smooth-walled, 1-celled, few with inconspicuous 1 to 2 guttules on the end(s), sometimes aggregated in clusters forming a slimy head, 3.2–5.5 µm × 1.2–1.8 µm (x̄ = 4.3 × 1.5 µm, L/W ratio = 2.92, n = 30). <bold><italic>Adelophialides</italic></bold> observed, 3.6–8.8 µm long and sporulated obvious guttules and larger conidia, 3.8–7.0 µm × 1.6–2.5 µm (x̄ = 5.3 × 2.0 µm, L/W ratio = 2.73, n = 30).</p></tp:treatment-sec><tp:treatment-sec sec-type="description" id="SECID0EHEAK"><title>Culture characteristics.</title><p>Colony exhibit slow growth, reaching 30 mm diam with flat, pale orange, slightly wrinkled in the center, slimy, and smooth margin. The reverse side of the colony displayed similar characteristics.</p></tp:treatment-sec><tp:treatment-sec sec-type="notes" id="SECID0EMEAK"><title>Notes.</title><p><italic><tp:taxon-name><tp:taxon-name-part taxon-name-part-type="genus" reg="Sarocladium">Sarocladium</tp:taxon-name-part><tp:taxon-name-part taxon-name-part-type="species" reg="serpentinicola">serpentinicola</tp:taxon-name-part></tp:taxon-name></italic> introduced in this study forms a distinct clade with moderately support (82%/0.91) based on multi-locus phylogenetic analysis (Fig. <xref ref-type="fig" rid="F27">27</xref>). Moreover, <italic><tp:taxon-name><tp:taxon-name-part taxon-name-part-type="genus" reg="Sarocladium">S.</tp:taxon-name-part><tp:taxon-name-part taxon-name-part-type="species" reg="serpentinicola">serpentinicola</tp:taxon-name-part></tp:taxon-name></italic> forms significant genetic divergence to its closer relatives, ex-type strain of <italic><tp:taxon-name><tp:taxon-name-part taxon-name-part-type="genus" reg="Sarocladium">S.</tp:taxon-name-part><tp:taxon-name-part taxon-name-part-type="species" reg="pseudostrictum">pseudostrictum</tp:taxon-name-part></tp:taxon-name></italic> (CBS 137660) with 96.0% identity in the ITS region (460/474 bp, including 5 gaps) and 96.2% identity in the <italic>tef-1</italic> gene (777/808 bp). It also exhibits notable divergence from <italic><tp:taxon-name><tp:taxon-name-part taxon-name-part-type="genus" reg="Sarocladium">S.</tp:taxon-name-part><tp:taxon-name-part taxon-name-part-type="species" reg="formosanum">formosanum</tp:taxon-name-part></tp:taxon-name></italic>, another novel species described in this study, with 91.3% identity in the <italic>rpb2</italic> gene (648/710 bp) and 96.9% identity in the <italic>tef-1</italic> gene (783/808 bp). <italic><tp:taxon-name><tp:taxon-name-part taxon-name-part-type="genus" reg="Sarocladium">S.</tp:taxon-name-part><tp:taxon-name-part taxon-name-part-type="species" reg="serpentinicola">serpentinicola</tp:taxon-name-part></tp:taxon-name></italic><named-content xmlns:xlink="http://www.w3.org/1999/xlink" content-type="dwc:institutional_code" xlink:title="Department of Plant Pathology and Microbiology, National Taiwan University Culture Collection" xlink:href="http://grbio.org/institution/national-taiwan-university" xlink:type="simple">NTUPPMCC</named-content> 22-290 can be distinguished from its close relatives <italic><tp:taxon-name><tp:taxon-name-part taxon-name-part-type="genus" reg="Sarocladium">S.</tp:taxon-name-part><tp:taxon-name-part taxon-name-part-type="species" reg="pseudostrictum">pseudostrictum</tp:taxon-name-part></tp:taxon-name></italic> and <italic><tp:taxon-name><tp:taxon-name-part taxon-name-part-type="genus" reg="Sarocladium">S.</tp:taxon-name-part><tp:taxon-name-part taxon-name-part-type="species" reg="graminicola">graminicola</tp:taxon-name-part></tp:taxon-name></italic> by the presence of adelophialides and the production of larger conidia from these structures (Fig. <xref ref-type="fig" rid="F28">28</xref>; <xref ref-type="bibr" rid="B45">Giraldo et al. 2015</xref>; <xref ref-type="bibr" rid="B7">Anjos et al. 2020</xref>).</p><fig id="F28" position="float" orientation="portrait"><object-id xmlns:xlink="http://www.w3.org/1999/xlink" content-type="doi" xlink:type="simple">10.3897/imafungus.16.155308.figure28</object-id><object-id xmlns:xlink="http://www.w3.org/1999/xlink" content-type="arpha" xlink:type="simple">B99998E8-EFFD-53B3-90A2-BEF6681C86AF</object-id><label>Figure 28.</label><caption><p>Morphology of <italic><tp:taxon-name><tp:taxon-name-part taxon-name-part-type="genus" reg="Sarocladium">Sarocladium</tp:taxon-name-part><tp:taxon-name-part taxon-name-part-type="species" reg="serpentinicola">serpentinicola</tp:taxon-name-part></tp:taxon-name></italic><named-content xmlns:xlink="http://www.w3.org/1999/xlink" content-type="dwc:institutional_code" xlink:title="Department of Plant Pathology and Microbiology, National Taiwan University Culture Collection" xlink:href="http://grbio.org/institution/national-taiwan-university" xlink:type="simple">NTUPPMCC</named-content> 22-290. <bold>A, B</bold> 14-days-old colony on PDA; <bold>C, D</bold> Conidiophores and phialides; <bold>E, F</bold> Adelophialides; <bold>G</bold> Conidia. Scale bars: 10 µm (<bold>C–G</bold>).</p></caption><graphic xmlns:xlink="http://www.w3.org/1999/xlink" xlink:href="imafungus-16-e155308-g028.jpg" position="float" orientation="portrait" xlink:type="simple" id="oo_1362339.jpg"><uri content-type="original_file" xlink:type="simple">https://binary.pensoft.net/fig/1362339</uri></graphic></fig></tp:treatment-sec><tp:treatment-sec><!--Section generated to contain objects referenced in tp:taxon-treatment.--><fig id="F27" position="float" orientation="portrait"><object-id xmlns:xlink="http://www.w3.org/1999/xlink" content-type="doi" xlink:type="simple">10.3897/imafungus.16.155308.figure27</object-id><object-id xmlns:xlink="http://www.w3.org/1999/xlink" content-type="arpha" xlink:type="simple">87C6E09F-F7E8-5AFF-9B08-520FDDB5D07D</object-id><label>Figure 27.</label><caption><p>Maximum likelihood (<abbrev xmlns:xlink="http://www.w3.org/1999/xlink" xlink:title="maximum likelihood" id="ABBRID0ET6DI" xlink:type="simple">ML</abbrev>) phylogenetic tree based on a concatenated dataset of ITS, LSU, <italic>rpb2</italic>, and <italic>tef-1</italic>. In total, 45 strains representing 38 taxa were included in the concatenated dataset, with 2821 characters (ITS 497 bp, LSU 779 bp, <italic>rpb2</italic> 734 bp, and <italic>tef-1</italic> 811 bp) including alignment gaps. The tree was rooted with <italic><tp:taxon-name><tp:taxon-name-part taxon-name-part-type="genus" reg="Parasarocladium">Parasarocladium</tp:taxon-name-part><tp:taxon-name-part taxon-name-part-type="species" reg="breve">breve</tp:taxon-name-part></tp:taxon-name></italic> CBS 150.62. <abbrev xmlns:xlink="http://www.w3.org/1999/xlink" xlink:title="ML bootstrap values" id="ABBRID0ELAAK" xlink:type="simple">MLB</abbrev> ≥ 70% and <abbrev xmlns:xlink="http://www.w3.org/1999/xlink" xlink:title="Bayesian posterior probabilities" id="ABBRID0EPAAK" xlink:type="simple">BPPs</abbrev> ≥ 0.95 were shown at each node; values lower than these thresholds are indicated by a hyphen (–). The scale bar indicates the number of estimated substitutions per site. The strains introduced in this study are in red and novel species are in bold. The ex-type strains are marked with <sup>T</sup>.</p></caption><graphic xmlns:xlink="http://www.w3.org/1999/xlink" xlink:href="imafungus-16-e155308-g027.jpg" position="float" orientation="portrait" xlink:type="simple" id="oo_1362338.jpg"><uri content-type="original_file" xlink:type="simple">https://binary.pensoft.net/fig/1362338</uri></graphic></fig></tp:treatment-sec><ref-list><ref id="B45"><mixed-citation xmlns:xlink="http://www.w3.org/1999/xlink" xlink:type="simple"><person-group><name name-style="western"><surname>Giraldo</surname><given-names>A</given-names></name><name name-style="western"><surname>Gené</surname><given-names>J</given-names></name><etal/></person-group> (<year>2015</year>) <article-title>Phylogeny of <italic><tp:taxon-name><tp:taxon-name-part taxon-name-part-type="genus">Sarocladium</tp:taxon-name-part></tp:taxon-name> (<tp:taxon-name><tp:taxon-name-part taxon-name-part-type="order">Hypocreales</tp:taxon-name-part></tp:taxon-name>)</italic>.</article-title><source>Persoonia</source><volume>34</volume>(<issue>1</issue>): <fpage>10</fpage>–<lpage>24</lpage>. <ext-link xlink:href="10.3767/003158515X685364" ext-link-type="doi" xlink:type="simple">https://doi.org/10.3767/003158515X685364</ext-link></mixed-citation></ref><ref id="B7"><mixed-citation xmlns:xlink="http://www.w3.org/1999/xlink" xlink:type="simple"><person-group><name name-style="western"><surname>Anjos</surname><given-names>RM</given-names></name><name name-style="western"><surname>Moreira</surname><given-names>SI</given-names></name><etal/></person-group> (<year>2020</year>) <article-title><italic><tp:taxon-name><tp:taxon-name-part taxon-name-part-type="genus">Sarocladium</tp:taxon-name-part><tp:taxon-name-part taxon-name-part-type="species">graminicola</tp:taxon-name-part></tp:taxon-name></italic>, a new endophytic species from tropical grasses.</article-title><source>Mycological Progress</source><volume>19</volume>(<issue>6</issue>): <fpage>605</fpage>–<lpage>614</lpage>. <ext-link xlink:href="10.1007/s11557-020-01585-5" ext-link-type="doi" xlink:type="simple">https://doi.org/10.1007/s11557-020-01585-5</ext-link></mixed-citation></ref></ref-list></tp:taxon-treatment>
