# Supplementary material for: ﻿Fungal frontiers in toxic terrain: Revealing culturable fungal communities in Serpentine paddy fields of Taiwan
Source: IMA Fungus. 2025 Jun 27;16:e155308. doi: 10.3897/imafungus.16.155308 (PMC12355036; doi:10.3897/imafungus.16.155308)
Supplement: XML Treatment for Dimorphiseta [file imafungus.16.155308-treatment27.xml]

<!DOCTYPE tp:taxon-treatment
  PUBLIC "-//TaxonX//DTD Taxonomic Treatment Publishing DTD v0 20100105//EN" "tax-treatment-NSO.dtd">
<tp:taxon-treatment xmlns:tp="http://www.plazi.org/taxpub"><tp:treatment-meta><kwd-group><label>Taxon classification</label><kwd>
                  <named-content content-type="kingdom">Animalia</named-content>
                </kwd><kwd>
                  <named-content content-type="order">Hypocreales</named-content>
                </kwd><kwd>
                  <named-content content-type="family">Stachybotryaceae</named-content>
                </kwd></kwd-group><mixed-citation publication-type="journal"><person-group><name><surname>Cheng</surname><given-names>Kai-Wen</given-names></name><name><surname>Yang</surname><given-names>Jiue-in</given-names></name><name><surname>Srimongkol</surname><given-names>Piroonporn</given-names></name><name><surname>Stadler</surname><given-names>Marc</given-names></name><name><surname>Karnchanatat</surname><given-names>Aphichart</given-names></name><name><surname>Ariyawansa</surname><given-names>Hiran A.</given-names></name></person-group><article-title>﻿Fungal frontiers in toxic terrain: Revealing culturable fungal communities in Serpentine paddy fields of Taiwan</article-title><source>IMA Fungus</source><day>27</day><month>06</month><year>2025</year><volume>16</volume><pub-id pub-id-type="doi">10.3897/imafungus.16.155308</pub-id></mixed-citation></tp:treatment-meta><tp:nomenclature><label>﻿</label><tp:taxon-name>
                <object-id xmlns:xlink="http://www.w3.org/1999/xlink" content-type="arpha" xlink:type="simple">AF60A24D-3204-58FB-8334-73C4D8B121D7</object-id>
                <tp:taxon-name-part taxon-name-part-type="genus" reg="Dimorphiseta">Dimorphiseta</tp:taxon-name-part>
              </tp:taxon-name><tp:taxon-authority>L. Lombard &amp; P.W. Crous</tp:taxon-authority></tp:nomenclature><tp:treatment-sec sec-type="notes" id="SECID0EQKAK"><title>Notes.</title><p>The genus <italic><tp:taxon-name><tp:taxon-name-part taxon-name-part-type="genus" reg="Dimorphiseta">Dimorphiseta</tp:taxon-name-part></tp:taxon-name></italic> was introduced to place <italic><tp:taxon-name><tp:taxon-name-part taxon-name-part-type="genus" reg="Dimorphiseta">D.</tp:taxon-name-part><tp:taxon-name-part taxon-name-part-type="species" reg="terrestris">terrestris</tp:taxon-name-part></tp:taxon-name></italic>, a strain originally isolated from soil habit in USA by Lombard and Crous (2016), and three species are recognized in MycoBank (Accession date: March 10, 2025). Conidiomata of these species are superficial, oval to elongate or irregular in outline, sporodochial, stromatic, cupulate, scattered or gregarious, and are covered by an olivaceous green mucoid layer. Three distinct types of setae are present: type I – hyaline, thin-walled, flexuous to circinate, verrucose, tapering to an obtuse apice; type II – hyaline, thick-walled, septate, smooth, tapering to a sharp apice; type III – hyaline, thin-walled, straight, terminating in an obtuse apex. Conidiophores are irregular, macronematous and smooth-walled. Conidiogenous cells are hyaline, cylindrical, phialidic, smooth, with conspicuous collarettes while conidia are hyaline, cylindrical, fusiform, smooth, aseptate, funnel-shaped mucoid apical appendage (<xref ref-type="bibr" rid="B91">Lombard et al. 2016</xref>; <xref ref-type="bibr" rid="B85">Liang et al. 2019</xref>). The species of <italic><tp:taxon-name><tp:taxon-name-part taxon-name-part-type="genus" reg="Dimorphiseta">Dimorphiseta</tp:taxon-name-part></tp:taxon-name></italic> have been reported from China, Taiwan, and USA occurring on soil and also as saprobes in plant species belonging to <italic><tp:taxon-name><tp:taxon-name-part taxon-name-part-type="family">Poaceae</tp:taxon-name-part></tp:taxon-name></italic> and <italic><tp:taxon-name><tp:taxon-name-part taxon-name-part-type="family">Cannabaceae</tp:taxon-name-part></tp:taxon-name></italic> families (<xref ref-type="bibr" rid="B91">Lombard et al. 2016</xref>; <xref ref-type="bibr" rid="B85">Liang et al. 2019</xref>; <xref ref-type="bibr" rid="B135">Tennakoon et al. 2021</xref>).</p></tp:treatment-sec><ref-list><ref id="B91"><mixed-citation xmlns:xlink="http://www.w3.org/1999/xlink" xlink:type="simple"><person-group><name name-style="western"><surname>Lombard</surname><given-names>L</given-names></name><name name-style="western"><surname>Houbraken</surname><given-names>J</given-names></name><etal/></person-group> (<year>2016</year>) <article-title>Generic hyper-diversity in <italic><tp:taxon-name><tp:taxon-name-part taxon-name-part-type="family">Stachybotriaceae</tp:taxon-name-part></tp:taxon-name></italic>.</article-title><source>Persoonia</source><volume>36</volume>(<issue>1</issue>): <fpage>156</fpage>–<lpage>246</lpage>. <ext-link xlink:href="10.3767/003158516X691582" ext-link-type="doi" xlink:type="simple">https://doi.org/10.3767/003158516X691582</ext-link></mixed-citation></ref><ref id="B85"><mixed-citation xmlns:xlink="http://www.w3.org/1999/xlink" xlink:type="simple"><person-group><name name-style="western"><surname>Liang</surname><given-names>J</given-names></name><name name-style="western"><surname>Li</surname><given-names>G</given-names></name><etal/></person-group> (<year>2019</year>) <article-title>Myrothecium-like new species from turfgrasses and associated rhizosphere.</article-title><source>MycoKeys</source><volume>51</volume>: <fpage>29</fpage>–<lpage>53</lpage>. <ext-link xlink:href="10.3897/mycokeys.51.31957" ext-link-type="doi" xlink:type="simple">https://doi.org/10.3897/mycokeys.51.31957</ext-link></mixed-citation></ref><ref id="B135"><mixed-citation xmlns:xlink="http://www.w3.org/1999/xlink" xlink:type="simple"><person-group><name name-style="western"><surname>Tennakoon</surname><given-names>DS</given-names></name><name name-style="western"><surname>Kuo</surname><given-names>CH</given-names></name><etal/></person-group> (<year>2021</year>) <article-title>Taxonomic and phylogenetic contributions to <italic><tp:taxon-name><tp:taxon-name-part taxon-name-part-type="genus">Celtis</tp:taxon-name-part><tp:taxon-name-part taxon-name-part-type="species">formosana</tp:taxon-name-part></tp:taxon-name></italic>, <italic><tp:taxon-name><tp:taxon-name-part taxon-name-part-type="genus">Ficus</tp:taxon-name-part><tp:taxon-name-part taxon-name-part-type="species">ampelas</tp:taxon-name-part></tp:taxon-name></italic>, <italic><tp:taxon-name><tp:taxon-name-part taxon-name-part-type="genus">F.</tp:taxon-name-part><tp:taxon-name-part taxon-name-part-type="species">septica</tp:taxon-name-part></tp:taxon-name></italic>, <italic><tp:taxon-name><tp:taxon-name-part taxon-name-part-type="genus">Macaranga</tp:taxon-name-part><tp:taxon-name-part taxon-name-part-type="species">tanarius</tp:taxon-name-part></tp:taxon-name></italic> and <italic><tp:taxon-name><tp:taxon-name-part taxon-name-part-type="genus">Morus</tp:taxon-name-part><tp:taxon-name-part taxon-name-part-type="species">australis</tp:taxon-name-part></tp:taxon-name></italic> leaf litter inhabiting microfungi.</article-title><source>Fungal Diversity</source><volume>108</volume>: <fpage>1</fpage>–<lpage>215</lpage>. <ext-link xlink:href="10.1007/s13225-021-00474-w" ext-link-type="doi" xlink:type="simple">https://doi.org/10.1007/s13225-021-00474-w</ext-link></mixed-citation></ref></ref-list></tp:taxon-treatment>
