# Supplementary material for: ﻿Fungal frontiers in toxic terrain: Revealing culturable fungal communities in Serpentine paddy fields of Taiwan
Source: IMA Fungus. 2025 Jun 27;16:e155308. doi: 10.3897/imafungus.16.155308 (PMC12355036; doi:10.3897/imafungus.16.155308)
Supplement: XML Treatment for Dimorphiseta formosana [file imafungus.16.155308-treatment28.xml]

<!DOCTYPE tp:taxon-treatment
  PUBLIC "-//TaxonX//DTD Taxonomic Treatment Publishing DTD v0 20100105//EN" "tax-treatment-NSO.dtd">
<tp:taxon-treatment xmlns:tp="http://www.plazi.org/taxpub"><tp:treatment-meta><kwd-group><label>Taxon classification</label><kwd>
                  <named-content content-type="kingdom">Animalia</named-content>
                </kwd><kwd>
                  <named-content content-type="order">Hypocreales</named-content>
                </kwd><kwd>
                  <named-content content-type="family">Stachybotryaceae</named-content>
                </kwd></kwd-group><mixed-citation publication-type="journal"><person-group><name><surname>Cheng</surname><given-names>Kai-Wen</given-names></name><name><surname>Yang</surname><given-names>Jiue-in</given-names></name><name><surname>Srimongkol</surname><given-names>Piroonporn</given-names></name><name><surname>Stadler</surname><given-names>Marc</given-names></name><name><surname>Karnchanatat</surname><given-names>Aphichart</given-names></name><name><surname>Ariyawansa</surname><given-names>Hiran A.</given-names></name></person-group><article-title>﻿Fungal frontiers in toxic terrain: Revealing culturable fungal communities in Serpentine paddy fields of Taiwan</article-title><source>IMA Fungus</source><day>27</day><month>06</month><year>2025</year><volume>16</volume><pub-id pub-id-type="doi">10.3897/imafungus.16.155308</pub-id></mixed-citation></tp:treatment-meta><tp:nomenclature><label>﻿</label><tp:taxon-name>
                <object-id xmlns:xlink="http://www.w3.org/1999/xlink" content-type="arpha" xlink:type="simple">2B3F825A-F4D0-5C84-B24F-041C6E4EA0CF</object-id>
                <tp:taxon-name-part taxon-name-part-type="genus" reg="Dimorphiseta">Dimorphiseta</tp:taxon-name-part>
                <tp:taxon-name-part taxon-name-part-type="species" reg="formosana">formosana</tp:taxon-name-part>
                <object-id xmlns:xlink="http://www.w3.org/1999/xlink" content-type="mycobank" xlink:type="simple">MB858708</object-id>
              </tp:taxon-name><tp:taxon-authority>K.W. Cheng &amp; H.A. Ariyaw.</tp:taxon-authority><tp:taxon-status xmlns:xlink="http://www.w3.org/1999/xlink" xlink:type="simple">sp. nov.</tp:taxon-status><xref ref-type="fig" rid="F29">Fig. 29</xref></tp:nomenclature><tp:treatment-sec sec-type="Typification" id="SECID0E4NAK"><title>Typification.</title><p>TAIWAN • Wanrung Township, Hualien County, <named-content xmlns:xlink="http://www.w3.org/1999/xlink" content-type="dwc:verbatimCoordinates" xlink:type="simple"><named-content content-type="geo-json" specific-use="{&#34;type&#34;:&#34;Point&#34;,&#34;coordinates&#34;:[121.413389,23.711194]}" id="NCID0EGOAK" xlink:type="simple">23°42'40.3"N, 121°24'48.2"E</named-content></named-content>, serpentine soil in rice field, 2<sup>nd</sup> November 2022, K.W Cheng, holotype, <named-content xmlns:xlink="http://www.w3.org/1999/xlink" content-type="dwc:institutional_code" xlink:title="Department of Plant Pathology and Microbiology, National Taiwan University Herbarium" xlink:href="http://grbio.org/institution/national-taiwan-university" xlink:type="simple">NTUPPMH</named-content> 22-224 (Permanently preserved in a metabolically inactive state), ex-holotype <named-content xmlns:xlink="http://www.w3.org/1999/xlink" content-type="dwc:institutional_code" xlink:title="Department of Plant Pathology and Microbiology, National Taiwan University Culture Collection" xlink:href="http://grbio.org/institution/national-taiwan-university" xlink:type="simple">NTUPPMCC</named-content> 22-291.</p></tp:treatment-sec><tp:treatment-sec sec-type="etymology" id="SECID0EVOAK"><title>Etymology.</title><p>Named after Formosa, the former name of Taiwan, where the type specimen was collected.</p></tp:treatment-sec><tp:treatment-sec sec-type="description" id="SECID0E1OAK"><title>Description.</title><p><bold><italic>Sexual morph</italic></bold> undetermined. <bold><italic>Asexual morph</italic></bold> No sporulation on PDA and <abbrev xmlns:xlink="http://www.w3.org/1999/xlink" xlink:title="malt extract agar" id="ABBRID0EIPAK" xlink:type="simple">MEA</abbrev>, conidiomata produced very few on carnation leaves and surface of WA. <bold><italic>Conidiomata</italic></bold> 260–460 µm diam, randomly scattered, superficial, sporodochial, stromatic, subglobose to irregular in outline, dark green to black, agglutinated slimy mass of conidia. <bold><italic>Setae</italic></bold> thick-walled, hyaline, smooth, septate, straight to slightly curved, tapering to sharp apices, 170–240 µm long, 4–6 µm wide at broadest part. <bold><italic>Conidiophores</italic></bold> unbranched, hyaline to green, smooth to lightly verrucose, arising from basal stroma. <bold><italic>Conidiogenous cells</italic></bold> phialidic, hyaline, cylindrical, smooth, with collarette at tip, 17.2–22.7 µm × 1.7–2.3 µm (x̄ = 20 × 1.9 µm, n = 25). <bold><italic>Conidia</italic></bold> aseptate, hyaline, fusiform, smooth, few with funnel-shaped apical appendage, 7.8–9.0 µm × 2.1–3 µm (x̄ = 8.4 × 2.6 µm, L/W ratio = 3.32, n = 50).</p></tp:treatment-sec><tp:treatment-sec sec-type="description" id="SECID0E2PAK"><title>Culture characteristics.</title><p>Colony reaching 60 mm diam with white, fluffy, cotton-like mycelium in center that gradually thinned toward the edges with a slightly irregular margin. A slight yellowish-green pigment diffused in PDA and the reverse side of the medium appeared canary yellow.</p></tp:treatment-sec><tp:treatment-sec sec-type="notes" id="SECID0EAQAK"><title>Notes.</title><p>This study introduces <italic><tp:taxon-name><tp:taxon-name-part taxon-name-part-type="genus" reg="Dimorphiseta">Dimorphiseta</tp:taxon-name-part><tp:taxon-name-part taxon-name-part-type="species" reg="formosana">formosana</tp:taxon-name-part></tp:taxon-name></italic> as a new species, described from a single strain obtained from serpentine soil. <italic><tp:taxon-name><tp:taxon-name-part taxon-name-part-type="genus" reg="Dimorphiseta">D.</tp:taxon-name-part><tp:taxon-name-part taxon-name-part-type="species" reg="formosana">formosana</tp:taxon-name-part></tp:taxon-name></italic> forms a distinct clade with moderately high statistical support (68%/0.98) based on multi-locus phylogenetic analysis (Fig. <xref ref-type="fig" rid="F30">30</xref>). Furthermore, <italic><tp:taxon-name><tp:taxon-name-part taxon-name-part-type="genus" reg="Dimorphiseta">D.</tp:taxon-name-part><tp:taxon-name-part taxon-name-part-type="species" reg="formosana">formosana</tp:taxon-name-part></tp:taxon-name></italic> exhibits significant genetic divergence from its closest relative, the ex-type strain of <italic><tp:taxon-name><tp:taxon-name-part taxon-name-part-type="genus" reg="Dimorphiseta">D.</tp:taxon-name-part><tp:taxon-name-part taxon-name-part-type="species" reg="obtusa">obtusa</tp:taxon-name-part></tp:taxon-name></italic> (CGMCC 3.19206), across four loci: ITS (491/516 bp, identities 95.2%, including 1 gap), <italic>cmd</italic>A (501/572 bp, identities 87.6%, including 12 gaps), <italic>rpb2</italic> (608/721 bp, identities 84.3%), and <italic>tub2</italic> (254/307 identities, 82.7%, including 1 gap). Furthermore, our new species can be differentiated from <italic><tp:taxon-name><tp:taxon-name-part taxon-name-part-type="genus" reg="Dimorphiseta">D.</tp:taxon-name-part><tp:taxon-name-part taxon-name-part-type="species" reg="obtusa">obtusa</tp:taxon-name-part></tp:taxon-name></italic> (CGMCC 3.19206) by its smaller conidia, measuring 8–9 µm × 2–3 µm compared to 9–11 µm × 2–4 µm as reported by <xref ref-type="bibr" rid="B85">Liang et al. (2019)</xref> (Fig. <xref ref-type="fig" rid="F29">29</xref>). Even though its conidiogenous cells and conidia closely resemble those of the ex-type strain of <italic><tp:taxon-name><tp:taxon-name-part taxon-name-part-type="genus" reg="Dimorphiseta">D.</tp:taxon-name-part><tp:taxon-name-part taxon-name-part-type="species" reg="terrestris">terrestris</tp:taxon-name-part></tp:taxon-name></italic> (CBS 127345), our species lacks any Type I setae (<xref ref-type="bibr" rid="B91">Lombard et al. 2016</xref>). Additionally, while both <italic><tp:taxon-name><tp:taxon-name-part taxon-name-part-type="genus" reg="Dimorphiseta">D.</tp:taxon-name-part><tp:taxon-name-part taxon-name-part-type="species" reg="formosana">formosana</tp:taxon-name-part></tp:taxon-name></italic> and <italic><tp:taxon-name><tp:taxon-name-part taxon-name-part-type="genus" reg="Dimorphiseta">D.</tp:taxon-name-part><tp:taxon-name-part taxon-name-part-type="species" reg="serpentinicola">serpentinicola</tp:taxon-name-part></tp:taxon-name></italic> were isolated from serpentine environments, <italic><tp:taxon-name><tp:taxon-name-part taxon-name-part-type="genus" reg="Dimorphiseta">D.</tp:taxon-name-part><tp:taxon-name-part taxon-name-part-type="species" reg="formosana">formosana</tp:taxon-name-part></tp:taxon-name></italic> demonstrated a faster growth rate on PDA and produced a more vibrant yellow on the reverse side of the culture.</p><fig id="F29" position="float" orientation="portrait"><object-id xmlns:xlink="http://www.w3.org/1999/xlink" content-type="doi" xlink:type="simple">10.3897/imafungus.16.155308.figure29</object-id><object-id xmlns:xlink="http://www.w3.org/1999/xlink" content-type="arpha" xlink:type="simple">77D27D97-F8A4-5A1F-BA61-86B86EF79351</object-id><label>Figure 29.</label><caption><p>Morphology of <italic><tp:taxon-name><tp:taxon-name-part taxon-name-part-type="genus" reg="Dimorphiseta">Dimorphiseta</tp:taxon-name-part><tp:taxon-name-part taxon-name-part-type="species" reg="formosana">formosana</tp:taxon-name-part></tp:taxon-name></italic><named-content xmlns:xlink="http://www.w3.org/1999/xlink" content-type="dwc:institutional_code" xlink:title="Department of Plant Pathology and Microbiology, National Taiwan University Culture Collection" xlink:href="http://grbio.org/institution/national-taiwan-university" xlink:type="simple">NTUPPMCC</named-content> 22-291. <bold>A, B</bold> 14-days-old colony on PDA; <bold>C</bold> Conidiomata; <bold>D</bold> Setae; <bold>E</bold> Conidiophores and conidiogenous cells; <bold>F</bold> Conidia (red arrow: funnel-shaped appendage). Scale bars: 0.2 mm (<bold>C</bold>); 50 µm (<bold>D</bold>); 10 µm (<bold>E, F</bold>).</p></caption><graphic xmlns:xlink="http://www.w3.org/1999/xlink" xlink:href="imafungus-16-e155308-g029.jpg" position="float" orientation="portrait" xlink:type="simple" id="oo_1362340.jpg"><uri content-type="original_file" xlink:type="simple">https://binary.pensoft.net/fig/1362340</uri></graphic></fig><fig id="F30" position="float" orientation="portrait"><object-id xmlns:xlink="http://www.w3.org/1999/xlink" content-type="doi" xlink:type="simple">10.3897/imafungus.16.155308.figure30</object-id><object-id xmlns:xlink="http://www.w3.org/1999/xlink" content-type="arpha" xlink:type="simple">E78C57B6-F2BE-5B62-9282-7C5DCCFD2813</object-id><label>Figure 30.</label><caption><p>Maximum likelihood (<abbrev xmlns:xlink="http://www.w3.org/1999/xlink" xlink:title="maximum likelihood" id="ABBRID0ETVAK" xlink:type="simple">ML</abbrev>) phylogenetic tree based on a concatenated dataset of ITS, <italic>cmd</italic>A, <italic>rpb2</italic>, and <italic>tub2</italic>. In total, 22 strains representing 19 taxa were included in the concatenated dataset, with 2424 characters (ITS 569 bp, <italic>cmd</italic>A 709 bp, <italic>rpb2</italic> 721 bp, and <italic>tub2</italic> 425 bp) including alignment gaps. The tree was rooted with <italic><tp:taxon-name><tp:taxon-name-part taxon-name-part-type="genus" reg="Inaequalispora">Inaequalispora</tp:taxon-name-part><tp:taxon-name-part taxon-name-part-type="species" reg="prestonii">prestonii</tp:taxon-name-part></tp:taxon-name></italic> CBS 175.73. <abbrev xmlns:xlink="http://www.w3.org/1999/xlink" xlink:title="ML bootstrap values" id="ABBRID0EOWAK" xlink:type="simple">MLB</abbrev> ≥ 70% and <abbrev xmlns:xlink="http://www.w3.org/1999/xlink" xlink:title="Bayesian posterior probabilities" id="ABBRID0ESWAK" xlink:type="simple">BPPs</abbrev> ≥ 0.95 were shown at each node; values lower than these thresholds are indicated by a hyphen (–). The scale bar indicates the number of estimated substitutions per site. The strains introduced in this study are in red and novel species are in bold. The ex-type strains are marked with <sup>T</sup>.</p></caption><graphic xmlns:xlink="http://www.w3.org/1999/xlink" xlink:href="imafungus-16-e155308-g030.jpg" position="float" orientation="portrait" xlink:type="simple" id="oo_1362341.jpg"><uri content-type="original_file" xlink:type="simple">https://binary.pensoft.net/fig/1362341</uri></graphic></fig></tp:treatment-sec><ref-list><ref id="B85"><mixed-citation xmlns:xlink="http://www.w3.org/1999/xlink" xlink:type="simple"><person-group><name name-style="western"><surname>Liang</surname><given-names>J</given-names></name><name name-style="western"><surname>Li</surname><given-names>G</given-names></name><etal/></person-group> (<year>2019</year>) <article-title>Myrothecium-like new species from turfgrasses and associated rhizosphere.</article-title><source>MycoKeys</source><volume>51</volume>: <fpage>29</fpage>–<lpage>53</lpage>. <ext-link xlink:href="10.3897/mycokeys.51.31957" ext-link-type="doi" xlink:type="simple">https://doi.org/10.3897/mycokeys.51.31957</ext-link></mixed-citation></ref><ref id="B91"><mixed-citation xmlns:xlink="http://www.w3.org/1999/xlink" xlink:type="simple"><person-group><name name-style="western"><surname>Lombard</surname><given-names>L</given-names></name><name name-style="western"><surname>Houbraken</surname><given-names>J</given-names></name><etal/></person-group> (<year>2016</year>) <article-title>Generic hyper-diversity in <italic><tp:taxon-name><tp:taxon-name-part taxon-name-part-type="family">Stachybotriaceae</tp:taxon-name-part></tp:taxon-name></italic>.</article-title><source>Persoonia</source><volume>36</volume>(<issue>1</issue>): <fpage>156</fpage>–<lpage>246</lpage>. <ext-link xlink:href="10.3767/003158516X691582" ext-link-type="doi" xlink:type="simple">https://doi.org/10.3767/003158516X691582</ext-link></mixed-citation></ref></ref-list></tp:taxon-treatment>
