# Supplementary material for: ﻿Fungal frontiers in toxic terrain: Revealing culturable fungal communities in Serpentine paddy fields of Taiwan
Source: IMA Fungus. 2025 Jun 27;16:e155308. doi: 10.3897/imafungus.16.155308 (PMC12355036; doi:10.3897/imafungus.16.155308)
Supplement: XML Treatment for Dimorphiseta serpentinicola [file imafungus.16.155308-treatment29.xml]

<!DOCTYPE tp:taxon-treatment
  PUBLIC "-//TaxonX//DTD Taxonomic Treatment Publishing DTD v0 20100105//EN" "tax-treatment-NSO.dtd">
<tp:taxon-treatment xmlns:tp="http://www.plazi.org/taxpub"><tp:treatment-meta><kwd-group><label>Taxon classification</label><kwd>
                  <named-content content-type="kingdom">Animalia</named-content>
                </kwd><kwd>
                  <named-content content-type="order">Hypocreales</named-content>
                </kwd><kwd>
                  <named-content content-type="family">Stachybotryaceae</named-content>
                </kwd></kwd-group><mixed-citation publication-type="journal"><person-group><name><surname>Cheng</surname><given-names>Kai-Wen</given-names></name><name><surname>Yang</surname><given-names>Jiue-in</given-names></name><name><surname>Srimongkol</surname><given-names>Piroonporn</given-names></name><name><surname>Stadler</surname><given-names>Marc</given-names></name><name><surname>Karnchanatat</surname><given-names>Aphichart</given-names></name><name><surname>Ariyawansa</surname><given-names>Hiran A.</given-names></name></person-group><article-title>﻿Fungal frontiers in toxic terrain: Revealing culturable fungal communities in Serpentine paddy fields of Taiwan</article-title><source>IMA Fungus</source><day>27</day><month>06</month><year>2025</year><volume>16</volume><pub-id pub-id-type="doi">10.3897/imafungus.16.155308</pub-id></mixed-citation></tp:treatment-meta><tp:nomenclature><label>﻿</label><tp:taxon-name>
                <object-id xmlns:xlink="http://www.w3.org/1999/xlink" content-type="arpha" xlink:type="simple">BB4BCCB1-B2C2-5C1B-92CB-224F574DA617</object-id>
                <tp:taxon-name-part taxon-name-part-type="genus" reg="Dimorphiseta">Dimorphiseta</tp:taxon-name-part>
                <tp:taxon-name-part taxon-name-part-type="species" reg="serpentinicola">serpentinicola</tp:taxon-name-part>
                <object-id xmlns:xlink="http://www.w3.org/1999/xlink" content-type="mycobank" xlink:type="simple">MB858710</object-id>
              </tp:taxon-name><tp:taxon-authority>K.W. Cheng &amp; H.A. Ariyaw.</tp:taxon-authority><tp:taxon-status xmlns:xlink="http://www.w3.org/1999/xlink" xlink:type="simple">sp. nov.</tp:taxon-status><xref ref-type="fig" rid="F31">Fig. 31</xref></tp:nomenclature><tp:treatment-sec sec-type="Typification" id="SECID0ELYAK"><title>Typification.</title><p>TAIWAN • Wanrung Township, Hualien County, <named-content xmlns:xlink="http://www.w3.org/1999/xlink" content-type="dwc:verbatimCoordinates" xlink:type="simple"><named-content content-type="geo-json" specific-use="{&#34;type&#34;:&#34;Point&#34;,&#34;coordinates&#34;:[121.413389,23.711194]}" id="NCID0EUYAK" xlink:type="simple">23°42'40.3"N, 121°24'48.2"E</named-content></named-content>, serpentine soil in rice field, 2<sup>nd</sup> November 2022, K.W Cheng, holotype, <named-content xmlns:xlink="http://www.w3.org/1999/xlink" content-type="dwc:institutional_code" xlink:title="Department of Plant Pathology and Microbiology, National Taiwan University Herbarium" xlink:href="http://grbio.org/institution/national-taiwan-university" xlink:type="simple">NTUPPMH</named-content> 22-225 (Permanently preserved in a metabolically inactive state), ex-holotype <named-content xmlns:xlink="http://www.w3.org/1999/xlink" content-type="dwc:institutional_code" xlink:title="Department of Plant Pathology and Microbiology, National Taiwan University Culture Collection" xlink:href="http://grbio.org/institution/national-taiwan-university" xlink:type="simple">NTUPPMCC</named-content> 22-292.</p></tp:treatment-sec><tp:treatment-sec sec-type="etymology" id="SECID0EDZAK"><title>Etymology.</title><p>Named for the serpentine soil from which the species was isolated.</p></tp:treatment-sec><tp:treatment-sec sec-type="description" id="SECID0EIZAK"><title>Description.</title><p><bold><italic>Sexual morph</italic></bold> undetermined. <bold><italic>Asexual morph</italic></bold> No sporulation on PDA and <abbrev xmlns:xlink="http://www.w3.org/1999/xlink" xlink:title="malt extract agar" id="ABBRID0EWZAK" xlink:type="simple">MEA</abbrev>, conidiomata produced on carnation leaves. <bold><italic>Conidiomata</italic></bold> 258–548 µm diam, 70–225 µm deep, randomly scattered, superficial, sporodochial, stromatic, globose to subglobose, smooth outline, dark green to black, agglutinated slimy, mucoid mass of conidia. <bold><italic>Setae</italic></bold> thick-walled, hyaline, smooth, septate, straight to slightly curved, tapering to sharp apices, 180–280 µm long, 5–7 µm wide at broadest part. <bold><italic>Conidiophores</italic></bold> unbranched, hyaline to green, smooth to lightly verrucose, arising from basal stroma. <bold><italic>Conidiogenous cells</italic></bold> phialidic, hyaline, cylindrical, smooth, with collarette at tip, 18.3–23.5 µm × 1.6–2.2 µm (x̄ = 21.0 × 1.9 µm, n = 25). <bold><italic>Conidia</italic></bold> aseptate, hyaline, fusiform, smooth, funnel-shaped apical appendage, 7.4–8.7 µm × 2.2–3.1 µm (x̄ = 8.1 × 2.7 µm, L/W ratio = 3.07, n = 50).</p></tp:treatment-sec><tp:treatment-sec sec-type="description" id="SECID0EJ1AK"><title>Culture characteristics.</title><p>Colony reaching 38 mm diam with abundant white, cotton-like mycelium and slightly irregular margin. A mustard pigment developed, and the reverse side of the medium appeared pale yellow.</p></tp:treatment-sec><tp:treatment-sec sec-type="notes" id="SECID0EO1AK"><title>Notes.</title><p>The new taxon <italic><tp:taxon-name><tp:taxon-name-part taxon-name-part-type="genus" reg="Dimorphiseta">D.</tp:taxon-name-part><tp:taxon-name-part taxon-name-part-type="species" reg="serpentinicola">serpentinicola</tp:taxon-name-part></tp:taxon-name></italic> proposed in the present study forms a distinct clade with strong statistical support (97/1.00) based on multi-locus phylogenetic analysis (Fig. <xref ref-type="fig" rid="F30">30</xref>). Moreover, <italic><tp:taxon-name><tp:taxon-name-part taxon-name-part-type="genus" reg="Dimorphiseta">D.</tp:taxon-name-part><tp:taxon-name-part taxon-name-part-type="species" reg="serpentinicola">serpentinicola</tp:taxon-name-part></tp:taxon-name></italic> exhibits significant genetic divergence from its closest relative, the ex-type strain of <italic><tp:taxon-name><tp:taxon-name-part taxon-name-part-type="genus" reg="Dimorphiseta">D.</tp:taxon-name-part><tp:taxon-name-part taxon-name-part-type="species" reg="acuta">acuta</tp:taxon-name-part></tp:taxon-name></italic> (CGMCC 3.19208), with 90.7% identity in the <italic>cmd</italic>A gene (526/580 bp, including 11 gaps) and 93.8% identity in the <italic>rpb2</italic> gene (676/721 bp). The colony color and texture on PDA were similar to <italic><tp:taxon-name><tp:taxon-name-part taxon-name-part-type="genus" reg="Dimorphiseta">D.</tp:taxon-name-part><tp:taxon-name-part taxon-name-part-type="species" reg="acuta">acuta</tp:taxon-name-part></tp:taxon-name></italic> CGMCC 3.19208, but pigment diffusion into the medium was observed in PDA (Fig. <xref ref-type="fig" rid="F31">31</xref>; <xref ref-type="bibr" rid="B85">Liang et al. 2019</xref>). <italic><tp:taxon-name><tp:taxon-name-part taxon-name-part-type="genus" reg="Dimorphiseta">D.</tp:taxon-name-part><tp:taxon-name-part taxon-name-part-type="species" reg="acuta">acuta</tp:taxon-name-part></tp:taxon-name></italic> was previous recorded in Taiwan, isolated from the dead leaves of <italic><tp:taxon-name><tp:taxon-name-part taxon-name-part-type="genus" reg="Celtis">Celtis</tp:taxon-name-part><tp:taxon-name-part taxon-name-part-type="species" reg="formosana">formosana</tp:taxon-name-part></tp:taxon-name></italic> by (<xref ref-type="bibr" rid="B135">Tennakoon et al. 2021</xref>). However, our species exhibited smaller conidia (8.1 × 2.7 µm versus 10.5 × 2.5 µm) and longer setae (up to 280 µm versus 150 µm) compared to <italic><tp:taxon-name><tp:taxon-name-part taxon-name-part-type="genus" reg="Dimorphiseta">D.</tp:taxon-name-part><tp:taxon-name-part taxon-name-part-type="species" reg="acuta">acuta</tp:taxon-name-part></tp:taxon-name></italic> (<xref ref-type="bibr" rid="B135">Tennakoon et al. 2021</xref>).</p><fig id="F31" position="float" orientation="portrait"><object-id xmlns:xlink="http://www.w3.org/1999/xlink" content-type="doi" xlink:type="simple">10.3897/imafungus.16.155308.figure31</object-id><object-id xmlns:xlink="http://www.w3.org/1999/xlink" content-type="arpha" xlink:type="simple">840E116E-91B3-5CA4-B640-3BC9FE304016</object-id><label>Figure 31.</label><caption><p>Morphology of <italic><tp:taxon-name><tp:taxon-name-part taxon-name-part-type="genus" reg="Dimorphiseta">Dimorphiseta</tp:taxon-name-part><tp:taxon-name-part taxon-name-part-type="species" reg="serpentinicola">serpentinicola</tp:taxon-name-part></tp:taxon-name></italic><named-content xmlns:xlink="http://www.w3.org/1999/xlink" content-type="dwc:institutional_code" xlink:title="Department of Plant Pathology and Microbiology, National Taiwan University Culture Collection" xlink:href="http://grbio.org/institution/national-taiwan-university" xlink:type="simple">NTUPPMCC</named-content> 22-292. <bold>A, B</bold> 14-days-old colony on PDA; <bold>C</bold> Conidiomata; <bold>D</bold> Setae; <bold>E, F</bold> Conidiophores and conidiogenous cells; <bold>G, H</bold> Conidia (red arrow: funnel-shaped appendage). Scale bars: 0.5 mm (<bold>C</bold>); 50 µm (<bold>D</bold>); 20 µm (<bold>E</bold>); 10 µm (<bold>F, G</bold>); 5 µm (<bold>H</bold>).</p></caption><graphic xmlns:xlink="http://www.w3.org/1999/xlink" xlink:href="imafungus-16-e155308-g031.jpg" position="float" orientation="portrait" xlink:type="simple" id="oo_1362342.jpg"><uri content-type="original_file" xlink:type="simple">https://binary.pensoft.net/fig/1362342</uri></graphic></fig></tp:treatment-sec><tp:treatment-sec><!--Section generated to contain objects referenced in tp:taxon-treatment.--><fig id="F30" position="float" orientation="portrait"><object-id xmlns:xlink="http://www.w3.org/1999/xlink" content-type="doi" xlink:type="simple">10.3897/imafungus.16.155308.figure30</object-id><object-id xmlns:xlink="http://www.w3.org/1999/xlink" content-type="arpha" xlink:type="simple">E78C57B6-F2BE-5B62-9282-7C5DCCFD2813</object-id><label>Figure 30.</label><caption><p>Maximum likelihood (<abbrev xmlns:xlink="http://www.w3.org/1999/xlink" xlink:title="maximum likelihood" id="ABBRID0ETVAK" xlink:type="simple">ML</abbrev>) phylogenetic tree based on a concatenated dataset of ITS, <italic>cmd</italic>A, <italic>rpb2</italic>, and <italic>tub2</italic>. In total, 22 strains representing 19 taxa were included in the concatenated dataset, with 2424 characters (ITS 569 bp, <italic>cmd</italic>A 709 bp, <italic>rpb2</italic> 721 bp, and <italic>tub2</italic> 425 bp) including alignment gaps. The tree was rooted with <italic><tp:taxon-name><tp:taxon-name-part taxon-name-part-type="genus" reg="Inaequalispora">Inaequalispora</tp:taxon-name-part><tp:taxon-name-part taxon-name-part-type="species" reg="prestonii">prestonii</tp:taxon-name-part></tp:taxon-name></italic> CBS 175.73. <abbrev xmlns:xlink="http://www.w3.org/1999/xlink" xlink:title="ML bootstrap values" id="ABBRID0EOWAK" xlink:type="simple">MLB</abbrev> ≥ 70% and <abbrev xmlns:xlink="http://www.w3.org/1999/xlink" xlink:title="Bayesian posterior probabilities" id="ABBRID0ESWAK" xlink:type="simple">BPPs</abbrev> ≥ 0.95 were shown at each node; values lower than these thresholds are indicated by a hyphen (–). The scale bar indicates the number of estimated substitutions per site. The strains introduced in this study are in red and novel species are in bold. The ex-type strains are marked with <sup>T</sup>.</p></caption><graphic xmlns:xlink="http://www.w3.org/1999/xlink" xlink:href="imafungus-16-e155308-g030.jpg" position="float" orientation="portrait" xlink:type="simple" id="oo_1362341.jpg"><uri content-type="original_file" xlink:type="simple">https://binary.pensoft.net/fig/1362341</uri></graphic></fig></tp:treatment-sec><ref-list><ref id="B85"><mixed-citation xmlns:xlink="http://www.w3.org/1999/xlink" xlink:type="simple"><person-group><name name-style="western"><surname>Liang</surname><given-names>J</given-names></name><name name-style="western"><surname>Li</surname><given-names>G</given-names></name><etal/></person-group> (<year>2019</year>) <article-title>Myrothecium-like new species from turfgrasses and associated rhizosphere.</article-title><source>MycoKeys</source><volume>51</volume>: <fpage>29</fpage>–<lpage>53</lpage>. <ext-link xlink:href="10.3897/mycokeys.51.31957" ext-link-type="doi" xlink:type="simple">https://doi.org/10.3897/mycokeys.51.31957</ext-link></mixed-citation></ref><ref id="B135"><mixed-citation xmlns:xlink="http://www.w3.org/1999/xlink" xlink:type="simple"><person-group><name name-style="western"><surname>Tennakoon</surname><given-names>DS</given-names></name><name name-style="western"><surname>Kuo</surname><given-names>CH</given-names></name><etal/></person-group> (<year>2021</year>) <article-title>Taxonomic and phylogenetic contributions to <italic><tp:taxon-name><tp:taxon-name-part taxon-name-part-type="genus">Celtis</tp:taxon-name-part><tp:taxon-name-part taxon-name-part-type="species">formosana</tp:taxon-name-part></tp:taxon-name></italic>, <italic><tp:taxon-name><tp:taxon-name-part taxon-name-part-type="genus">Ficus</tp:taxon-name-part><tp:taxon-name-part taxon-name-part-type="species">ampelas</tp:taxon-name-part></tp:taxon-name></italic>, <italic><tp:taxon-name><tp:taxon-name-part taxon-name-part-type="genus">F.</tp:taxon-name-part><tp:taxon-name-part taxon-name-part-type="species">septica</tp:taxon-name-part></tp:taxon-name></italic>, <italic><tp:taxon-name><tp:taxon-name-part taxon-name-part-type="genus">Macaranga</tp:taxon-name-part><tp:taxon-name-part taxon-name-part-type="species">tanarius</tp:taxon-name-part></tp:taxon-name></italic> and <italic><tp:taxon-name><tp:taxon-name-part taxon-name-part-type="genus">Morus</tp:taxon-name-part><tp:taxon-name-part taxon-name-part-type="species">australis</tp:taxon-name-part></tp:taxon-name></italic> leaf litter inhabiting microfungi.</article-title><source>Fungal Diversity</source><volume>108</volume>: <fpage>1</fpage>–<lpage>215</lpage>. <ext-link xlink:href="10.1007/s13225-021-00474-w" ext-link-type="doi" xlink:type="simple">https://doi.org/10.1007/s13225-021-00474-w</ext-link></mixed-citation></ref></ref-list></tp:taxon-treatment>
