# Supplementary material for: ﻿Fungal frontiers in toxic terrain: Revealing culturable fungal communities in Serpentine paddy fields of Taiwan
Source: IMA Fungus. 2025 Jun 27;16:e155308. doi: 10.3897/imafungus.16.155308 (PMC12355036; doi:10.3897/imafungus.16.155308)
Supplement: XML Treatment for Pseudothielavia [file imafungus.16.155308-treatment30.xml]

<!DOCTYPE tp:taxon-treatment
  PUBLIC "-//TaxonX//DTD Taxonomic Treatment Publishing DTD v0 20100105//EN" "tax-treatment-NSO.dtd">
<tp:taxon-treatment xmlns:tp="http://www.plazi.org/taxpub"><tp:treatment-meta><kwd-group><label>Taxon classification</label><kwd>
                  <named-content content-type="kingdom">Animalia</named-content>
                </kwd><kwd>
                  <named-content content-type="order">Sordariales</named-content>
                </kwd><kwd>
                  <named-content content-type="family">Chaetomiaceae</named-content>
                </kwd></kwd-group><mixed-citation publication-type="journal"><person-group><name><surname>Cheng</surname><given-names>Kai-Wen</given-names></name><name><surname>Yang</surname><given-names>Jiue-in</given-names></name><name><surname>Srimongkol</surname><given-names>Piroonporn</given-names></name><name><surname>Stadler</surname><given-names>Marc</given-names></name><name><surname>Karnchanatat</surname><given-names>Aphichart</given-names></name><name><surname>Ariyawansa</surname><given-names>Hiran A.</given-names></name></person-group><article-title>﻿Fungal frontiers in toxic terrain: Revealing culturable fungal communities in Serpentine paddy fields of Taiwan</article-title><source>IMA Fungus</source><day>27</day><month>06</month><year>2025</year><volume>16</volume><pub-id pub-id-type="doi">10.3897/imafungus.16.155308</pub-id></mixed-citation></tp:treatment-meta><tp:nomenclature><label>﻿</label><tp:taxon-name>
                <object-id xmlns:xlink="http://www.w3.org/1999/xlink" content-type="arpha" xlink:type="simple">01CF4D5B-2CC5-5FA2-AC2A-1CDB71E24306</object-id>
                <tp:taxon-name-part taxon-name-part-type="genus" reg="Pseudothielavia">Pseudothielavia</tp:taxon-name-part>
              </tp:taxon-name><tp:taxon-authority>X.W. Wang &amp; Houbraken</tp:taxon-authority></tp:nomenclature><tp:treatment-sec sec-type="notes" id="SECID0E6ABK"><title>Notes.</title><p>The genus <italic><tp:taxon-name><tp:taxon-name-part taxon-name-part-type="genus" reg="Pseudothielavia">Pseudothielavia</tp:taxon-name-part></tp:taxon-name></italic> was initially proposed by Wang and Houbraken (2019), to place <italic><tp:taxon-name><tp:taxon-name-part taxon-name-part-type="genus" reg="Coniothyrium">Coniothyrium</tp:taxon-name-part><tp:taxon-name-part taxon-name-part-type="species" reg="terricola">terricola</tp:taxon-name-part></tp:taxon-name></italic>, which is initially isolated from soil habitat. In recent years several species were introduced in this genus and currently four species epithets are listed in MycoBank (Accession date: March 10, 2025) for <italic><tp:taxon-name><tp:taxon-name-part taxon-name-part-type="genus" reg="Pseudothielavia">Pseudothielavia</tp:taxon-name-part></tp:taxon-name></italic>. Ascomata of these species are solitary to aggregated, globose or subglobose, superficial or submerged. They are typically non-ostiolate, though some species develop an ostiole at maturity. Peridium is brown, composed of textura epidermoidea, and may appear semi-translucent or translucent. Asci are clavate to pyriform, eight-spored and evanescent. Ascospores are 1-celled, olivaceous brown at maturity, smooth-walled, fusiform in shape and possess an apical, oblique or lateral germ pore (<xref ref-type="bibr" rid="B141">Wang et al. 2019</xref>). Species reported for <italic><tp:taxon-name><tp:taxon-name-part taxon-name-part-type="genus" reg="Pseudothielavia">Pseudothielavia</tp:taxon-name-part></tp:taxon-name></italic> are widely distributed and have been reported from Chile, China, Egypt, Japan, Papua New Guinea, and USA mainly from soil habitats (<xref ref-type="bibr" rid="B141">Wang et al. 2019</xref>; <xref ref-type="bibr" rid="B151">Zhang et al. 2021</xref>; <xref ref-type="bibr" rid="B104">Noguchi et al. 2022</xref>; <xref ref-type="bibr" rid="B69">Hussien et al. 2023</xref>).</p></tp:treatment-sec><ref-list><ref id="B141"><mixed-citation xmlns:xlink="http://www.w3.org/1999/xlink" xlink:type="simple"><person-group><name name-style="western"><surname>Wang</surname><given-names>XW</given-names></name><name name-style="western"><surname>Bai</surname><given-names>FY</given-names></name><etal/></person-group> (<year>2019</year>) <article-title>Phylogenetic re-evaluation of <italic><tp:taxon-name><tp:taxon-name-part taxon-name-part-type="genus">Thielavia</tp:taxon-name-part></tp:taxon-name></italic> with the introduction of a new family <italic><tp:taxon-name><tp:taxon-name-part taxon-name-part-type="family">Podosporaceae</tp:taxon-name-part></tp:taxon-name></italic>.</article-title><source>Studies in Mycology</source><volume>93</volume>: <fpage>155</fpage>–<lpage>252</lpage>. <ext-link xlink:href="10.1016/j.simyco.2019.08.002" ext-link-type="doi" xlink:type="simple">https://doi.org/10.1016/j.simyco.2019.08.002</ext-link></mixed-citation></ref><ref id="B151"><mixed-citation xmlns:xlink="http://www.w3.org/1999/xlink" xlink:type="simple"><person-group><name name-style="western"><surname>Zhang</surname><given-names>H</given-names></name><name name-style="western"><surname>Wei</surname><given-names>TP</given-names></name><etal/></person-group> (<year>2021</year>) Multigene phylogeny, diversity and antimicrobial potential of endophytic <italic><tp:taxon-name><tp:taxon-name-part taxon-name-part-type="class">Sordariomycetes</tp:taxon-name-part></tp:taxon-name></italic> from <italic><tp:taxon-name><tp:taxon-name-part taxon-name-part-type="genus">Rosa</tp:taxon-name-part><tp:taxon-name-part taxon-name-part-type="species">roxburghii</tp:taxon-name-part></tp:taxon-name></italic>. Frontiers in Microbiology 12: 755919. <ext-link xlink:href="10.3389/fmicb.2021.755919" ext-link-type="doi" xlink:type="simple">https://doi.org/10.3389/fmicb.2021.755919</ext-link></mixed-citation></ref><ref id="B104"><mixed-citation xmlns:xlink="http://www.w3.org/1999/xlink" xlink:type="simple"><person-group><name name-style="western"><surname>Noguchi</surname><given-names>MT</given-names></name><name name-style="western"><surname>Nagase</surname><given-names>H</given-names></name><etal/></person-group> (<year>2022</year>) <article-title>Taxonomical identification of Chinese cabbage yellows inhibitory fungus isolated from disease suppressive soil.</article-title><source>Journal of General Plant Pathology</source><volume>88</volume>(<issue>4</issue>): <fpage>239</fpage>–<lpage>245</lpage>. <ext-link xlink:href="10.1007/s10327-022-01058-5" ext-link-type="doi" xlink:type="simple">https://doi.org/10.1007/s10327-022-01058-5</ext-link></mixed-citation></ref><ref id="B69"><mixed-citation xmlns:xlink="http://www.w3.org/1999/xlink" xlink:type="simple"><person-group><name name-style="western"><surname>Hussien</surname><given-names>AKE</given-names></name><name name-style="western"><surname>Hussein</surname><given-names>NAG</given-names></name><name name-style="western"><surname>El-Nagdy</surname><given-names>MA</given-names></name></person-group> (<year>2023</year>) Biodiversity of <italic><tp:taxon-name><tp:taxon-name-part taxon-name-part-type="genus">Chaetomium</tp:taxon-name-part></tp:taxon-name></italic>-like genera in the Nile River, at Assiut, Egypt. Assiut University Journal of Multidisciplinary Scientific Research 52(3) 295–321. <ext-link xlink:href="10.21608/aunj.2023.214418.1054" ext-link-type="doi" xlink:type="simple">https://doi.org/10.21608/aunj.2023.214418.1054</ext-link></mixed-citation></ref></ref-list></tp:taxon-treatment>
