# Supplementary material for: ﻿Fungal frontiers in toxic terrain: Revealing culturable fungal communities in Serpentine paddy fields of Taiwan
Source: IMA Fungus. 2025 Jun 27;16:e155308. doi: 10.3897/imafungus.16.155308 (PMC12355036; doi:10.3897/imafungus.16.155308)
Supplement: XML Treatment for Pseudothielavia terricola [file imafungus.16.155308-treatment31.xml]

<!DOCTYPE tp:taxon-treatment
  PUBLIC "-//TaxonX//DTD Taxonomic Treatment Publishing DTD v0 20100105//EN" "tax-treatment-NSO.dtd">
<tp:taxon-treatment xmlns:tp="http://www.plazi.org/taxpub"><tp:treatment-meta><kwd-group><label>Taxon classification</label><kwd>
                  <named-content content-type="kingdom">Animalia</named-content>
                </kwd><kwd>
                  <named-content content-type="order">Trichosphaeriales</named-content>
                </kwd><kwd>
                  <named-content content-type="family">Chaetomiaceae</named-content>
                </kwd></kwd-group><mixed-citation publication-type="journal"><person-group><name><surname>Cheng</surname><given-names>Kai-Wen</given-names></name><name><surname>Yang</surname><given-names>Jiue-in</given-names></name><name><surname>Srimongkol</surname><given-names>Piroonporn</given-names></name><name><surname>Stadler</surname><given-names>Marc</given-names></name><name><surname>Karnchanatat</surname><given-names>Aphichart</given-names></name><name><surname>Ariyawansa</surname><given-names>Hiran A.</given-names></name></person-group><article-title>﻿Fungal frontiers in toxic terrain: Revealing culturable fungal communities in Serpentine paddy fields of Taiwan</article-title><source>IMA Fungus</source><day>27</day><month>06</month><year>2025</year><volume>16</volume><pub-id pub-id-type="doi">10.3897/imafungus.16.155308</pub-id></mixed-citation></tp:treatment-meta><tp:nomenclature><label>﻿</label><tp:taxon-name>
                <object-id xmlns:xlink="http://www.w3.org/1999/xlink" content-type="arpha" xlink:type="simple">0D8F09CD-4A1D-5EE3-B594-5D0B17AD81DB</object-id>
                <tp:taxon-name-part taxon-name-part-type="genus" reg="Pseudothielavia">Pseudothielavia</tp:taxon-name-part>
                <tp:taxon-name-part taxon-name-part-type="species" reg="terricola">terricola</tp:taxon-name-part>
                <object-id xmlns:xlink="http://www.w3.org/1999/xlink" content-type="mycobank" xlink:type="simple">MB829876</object-id>
              </tp:taxon-name><tp:taxon-authority>X.W. Wang &amp; Houbraken (2019)</tp:taxon-authority><xref ref-type="fig" rid="F32">Fig. 32</xref></tp:nomenclature><tp:treatment-sec sec-type="description" id="SECID0EGEBK"><title>Description.</title><p><bold><italic>Sexual morph Cleistothecia</italic></bold> 105–145 µm diam, non-ostiolate, globose, glabrous, black when mature, solitary to aggregated, mostly superficial, some submerged in PDA, aerial mycelium covered. <bold><italic>Peridium</italic></bold> brown, semi-translucent, membranous, textura epidermoidea. <bold><italic>Asci</italic></bold> subglobose to pyriform, hyaline when immature, eight-spored, 23.7–27.0 µm × 20.5–23.5 µm (x̄ = 25.5 × 22.5 µm, L/W ratio = 1.13, n = 10). <bold><italic>Ascospores</italic></bold> 1 celled, olivaceous brown when mature, subglobose to ellipsoidal, some smooth, apical germ pore, 9.3–11.7 µm × 6.7–9.0 µm (x̄ = 10.5 × 7.6 µm, L/W ratio = 1.39, n = 20). <bold><italic>Asexual morph</italic></bold> undetermined.</p></tp:treatment-sec><tp:treatment-sec sec-type="description" id="SECID0E4EBK"><title>Culture characteristics.</title><p>Colony reaching 50 mm diam with thick white aerial mycelium, fluffy, edge irregularly, wavy margin, and similar to reverse side of the colony.</p></tp:treatment-sec><tp:treatment-sec sec-type="material" id="SECID0ECFBK"><title>Material examined.</title><p>TAIWAN • Guanshan Township, Taitung County, <named-content xmlns:xlink="http://www.w3.org/1999/xlink" content-type="dwc:verbatimCoordinates" xlink:type="simple"><named-content content-type="geo-json" specific-use="{&#34;type&#34;:&#34;Point&#34;,&#34;coordinates&#34;:[121.189444,23.036889]}" id="NCID0ELFBK" xlink:type="simple">23°02'12.8"N, 121°11'22.0"E</named-content></named-content>, serpentine soil in rice field, 2<sup>nd</sup> November 2022, K.W Cheng, living culture <named-content xmlns:xlink="http://www.w3.org/1999/xlink" content-type="dwc:institutional_code" xlink:title="Department of Plant Pathology and Microbiology, National Taiwan University Culture Collection" xlink:href="http://grbio.org/institution/national-taiwan-university" xlink:type="simple">NTUPPMCC</named-content> 22-293 and <named-content xmlns:xlink="http://www.w3.org/1999/xlink" content-type="dwc:institutional_code" xlink:title="Department of Plant Pathology and Microbiology, National Taiwan University Culture Collection" xlink:href="http://grbio.org/institution/national-taiwan-university" xlink:type="simple">NTUPPMCC</named-content> 22-294.</p></tp:treatment-sec><tp:treatment-sec sec-type="notes" id="SECID0E1FBK"><title>Notes.</title><p>Two strains (<named-content xmlns:xlink="http://www.w3.org/1999/xlink" content-type="dwc:institutional_code" xlink:title="Department of Plant Pathology and Microbiology, National Taiwan University Culture Collection" xlink:href="http://grbio.org/institution/national-taiwan-university" xlink:type="simple">NTUPPMCC</named-content> 22-293 and <named-content xmlns:xlink="http://www.w3.org/1999/xlink" content-type="dwc:institutional_code" xlink:title="Department of Plant Pathology and Microbiology, National Taiwan University Culture Collection" xlink:href="http://grbio.org/institution/national-taiwan-university" xlink:type="simple">NTUPPMCC</named-content> 22-294) isolated in this study clustered within the clade containing ex-type strains, along with other representative strains of <italic><tp:taxon-name><tp:taxon-name-part taxon-name-part-type="genus" reg="Pseudothielavia">Pseudothielavia</tp:taxon-name-part><tp:taxon-name-part taxon-name-part-type="species" reg="arxii">arxii</tp:taxon-name-part></tp:taxon-name></italic> and <italic><tp:taxon-name><tp:taxon-name-part taxon-name-part-type="genus" reg="Pseudothielavia">Pse.</tp:taxon-name-part><tp:taxon-name-part taxon-name-part-type="species" reg="terricola">terricola</tp:taxon-name-part></tp:taxon-name></italic>, with strong statistical support (100%/1.00) (Fig. <xref ref-type="fig" rid="F33">33</xref>). Although both <italic><tp:taxon-name><tp:taxon-name-part taxon-name-part-type="genus" reg="Pseudothielavia">Pse.</tp:taxon-name-part><tp:taxon-name-part taxon-name-part-type="species" reg="arxii">arxii</tp:taxon-name-part></tp:taxon-name></italic> and <italic><tp:taxon-name><tp:taxon-name-part taxon-name-part-type="genus" reg="Pseudothielavia">Pse.</tp:taxon-name-part><tp:taxon-name-part taxon-name-part-type="species" reg="terricola">terricola</tp:taxon-name-part></tp:taxon-name></italic> exhibited no clear phylogenetic variation in our tree or in previous studies, they can be distinguished by differences in ascospore morphology (<xref ref-type="bibr" rid="B141">Wang et al. 2019</xref>). The morphology of our strain (<named-content xmlns:xlink="http://www.w3.org/1999/xlink" content-type="dwc:institutional_code" xlink:title="Department of Plant Pathology and Microbiology, National Taiwan University Culture Collection" xlink:href="http://grbio.org/institution/national-taiwan-university" xlink:type="simple">NTUPPMCC</named-content> 22-294) exhibited an apical germ pore, similar to that of <italic><tp:taxon-name><tp:taxon-name-part taxon-name-part-type="genus" reg="Pseudothielavia">Pse.</tp:taxon-name-part><tp:taxon-name-part taxon-name-part-type="species" reg="terricola">terricola</tp:taxon-name-part></tp:taxon-name></italic> (CBS 165.88) (Fig. <xref ref-type="fig" rid="F32">32</xref>). According to its original description (<xref ref-type="bibr" rid="B141">Wang et al. 2019</xref>; <xref ref-type="bibr" rid="B104">Noguchi et al. 2022</xref>), <italic><tp:taxon-name><tp:taxon-name-part taxon-name-part-type="genus" reg="Pseudothielavia">Pse.</tp:taxon-name-part><tp:taxon-name-part taxon-name-part-type="species" reg="arxii">arxii</tp:taxon-name-part></tp:taxon-name></italic> lacks an apical germ pore and instead possesses an oblique to lateral germ pore. Therefore, based solely on morphological similarity, we identified our strain as <italic><tp:taxon-name><tp:taxon-name-part taxon-name-part-type="genus" reg="Pseudothielavia">Pse.</tp:taxon-name-part><tp:taxon-name-part taxon-name-part-type="species" reg="terricola">terricola</tp:taxon-name-part></tp:taxon-name></italic>. However, further studies are required to determine whether <italic><tp:taxon-name><tp:taxon-name-part taxon-name-part-type="genus" reg="Pseudothielavia">Pse.</tp:taxon-name-part><tp:taxon-name-part taxon-name-part-type="species" reg="arxii">arxii</tp:taxon-name-part></tp:taxon-name></italic> and <italic><tp:taxon-name><tp:taxon-name-part taxon-name-part-type="genus" reg="Pseudothielavia">Pse.</tp:taxon-name-part><tp:taxon-name-part taxon-name-part-type="species" reg="terricola">terricola</tp:taxon-name-part></tp:taxon-name></italic> represent two distinct species or a single species. This study represents the first discovery of a <italic><tp:taxon-name><tp:taxon-name-part taxon-name-part-type="genus" reg="Pseudothielavia">Pseudothielavia</tp:taxon-name-part></tp:taxon-name></italic> species in Taiwan.</p><fig id="F32" position="float" orientation="portrait"><object-id xmlns:xlink="http://www.w3.org/1999/xlink" content-type="doi" xlink:type="simple">10.3897/imafungus.16.155308.figure32</object-id><object-id xmlns:xlink="http://www.w3.org/1999/xlink" content-type="arpha" xlink:type="simple">899C27A6-EA53-5DD1-B734-895E76EB51DE</object-id><label>Figure 32.</label><caption><p>Morphology of <italic><tp:taxon-name><tp:taxon-name-part taxon-name-part-type="genus" reg="Pseudothielavia">Pseudothielavia</tp:taxon-name-part><tp:taxon-name-part taxon-name-part-type="species" reg="terricola">terricola</tp:taxon-name-part></tp:taxon-name></italic><named-content xmlns:xlink="http://www.w3.org/1999/xlink" content-type="dwc:institutional_code" xlink:title="Department of Plant Pathology and Microbiology, National Taiwan University Culture Collection" xlink:href="http://grbio.org/institution/national-taiwan-university" xlink:type="simple">NTUPPMCC</named-content> 22-294. <bold>A</bold>, <bold>B</bold> 14-days-old colony on PDA; <bold>C</bold> Ascomata; <bold>D</bold> Squashed ascomata; <bold>E</bold> Immature ascus; <bold>F</bold> Ascospores. Scale bars: 1 mm (<bold>C</bold>); 50 µm (<bold>D</bold>); 20 µm (<bold>E, F</bold>).</p></caption><graphic xmlns:xlink="http://www.w3.org/1999/xlink" xlink:href="imafungus-16-e155308-g032.jpg" position="float" orientation="portrait" xlink:type="simple" id="oo_1362343.jpg"><uri content-type="original_file" xlink:type="simple">https://binary.pensoft.net/fig/1362343</uri></graphic></fig><fig id="F33" position="float" orientation="portrait"><object-id xmlns:xlink="http://www.w3.org/1999/xlink" content-type="doi" xlink:type="simple">10.3897/imafungus.16.155308.figure33</object-id><object-id xmlns:xlink="http://www.w3.org/1999/xlink" content-type="arpha" xlink:type="simple">B5E05F2E-8CAC-5040-A4A6-4200915187EF</object-id><label>Figure 33.</label><caption><p>Maximum likelihood (<abbrev xmlns:xlink="http://www.w3.org/1999/xlink" xlink:title="maximum likelihood" id="ABBRID0EAMBK" xlink:type="simple">ML</abbrev>) phylogenetic tree based on a concatenated dataset of ITS, LSU, <italic>rpb2</italic>, and <italic>tub2</italic>. In total, 26 strains representing 21 taxa were included in the concatenated dataset, with 2315 characters (ITS 531 bp, LSU 556 bp, <italic>rpb2</italic> 809 bp, and <italic>tub2</italic> 419 bp) including alignment gaps. The tree was rooted with <italic><tp:taxon-name><tp:taxon-name-part taxon-name-part-type="genus" reg="Triangularia">Triangularia</tp:taxon-name-part><tp:taxon-name-part taxon-name-part-type="species" reg="longicaudata">longicaudata</tp:taxon-name-part></tp:taxon-name></italic> CBS 252.57. <abbrev xmlns:xlink="http://www.w3.org/1999/xlink" xlink:title="ML bootstrap values" id="ABBRID0EXMBK" xlink:type="simple">MLB</abbrev> ≥ 70% and <abbrev xmlns:xlink="http://www.w3.org/1999/xlink" xlink:title="Bayesian posterior probabilities" id="ABBRID0E2MBK" xlink:type="simple">BPPs</abbrev> ≥ 0.95 were shown at each node; values lower than these thresholds are indicated by a hyphen (–). The scale bar indicates the number of estimated substitutions per site. The strains introduced in this study are in red and novel species are in bold. The ex-type strains are marked with <sup>T</sup>.</p></caption><graphic xmlns:xlink="http://www.w3.org/1999/xlink" xlink:href="imafungus-16-e155308-g033.jpg" position="float" orientation="portrait" xlink:type="simple" id="oo_1362344.jpg"><uri content-type="original_file" xlink:type="simple">https://binary.pensoft.net/fig/1362344</uri></graphic></fig></tp:treatment-sec><ref-list><ref id="B141"><mixed-citation xmlns:xlink="http://www.w3.org/1999/xlink" xlink:type="simple"><person-group><name name-style="western"><surname>Wang</surname><given-names>XW</given-names></name><name name-style="western"><surname>Bai</surname><given-names>FY</given-names></name><etal/></person-group> (<year>2019</year>) <article-title>Phylogenetic re-evaluation of <italic><tp:taxon-name><tp:taxon-name-part taxon-name-part-type="genus">Thielavia</tp:taxon-name-part></tp:taxon-name></italic> with the introduction of a new family <italic><tp:taxon-name><tp:taxon-name-part taxon-name-part-type="family">Podosporaceae</tp:taxon-name-part></tp:taxon-name></italic>.</article-title><source>Studies in Mycology</source><volume>93</volume>: <fpage>155</fpage>–<lpage>252</lpage>. <ext-link xlink:href="10.1016/j.simyco.2019.08.002" ext-link-type="doi" xlink:type="simple">https://doi.org/10.1016/j.simyco.2019.08.002</ext-link></mixed-citation></ref><ref id="B104"><mixed-citation xmlns:xlink="http://www.w3.org/1999/xlink" xlink:type="simple"><person-group><name name-style="western"><surname>Noguchi</surname><given-names>MT</given-names></name><name name-style="western"><surname>Nagase</surname><given-names>H</given-names></name><etal/></person-group> (<year>2022</year>) <article-title>Taxonomical identification of Chinese cabbage yellows inhibitory fungus isolated from disease suppressive soil.</article-title><source>Journal of General Plant Pathology</source><volume>88</volume>(<issue>4</issue>): <fpage>239</fpage>–<lpage>245</lpage>. <ext-link xlink:href="10.1007/s10327-022-01058-5" ext-link-type="doi" xlink:type="simple">https://doi.org/10.1007/s10327-022-01058-5</ext-link></mixed-citation></ref></ref-list></tp:taxon-treatment>
