# Supplementary material for: ﻿Fungal frontiers in toxic terrain: Revealing culturable fungal communities in Serpentine paddy fields of Taiwan
Source: IMA Fungus. 2025 Jun 27;16:e155308. doi: 10.3897/imafungus.16.155308 (PMC12355036; doi:10.3897/imafungus.16.155308)
Supplement: XML Treatment for Pseudorhypophila [file imafungus.16.155308-treatment32.xml]

<!DOCTYPE tp:taxon-treatment
  PUBLIC "-//TaxonX//DTD Taxonomic Treatment Publishing DTD v0 20100105//EN" "tax-treatment-NSO.dtd">
<tp:taxon-treatment xmlns:tp="http://www.plazi.org/taxpub"><tp:treatment-meta><kwd-group><label>Taxon classification</label><kwd>
                  <named-content content-type="kingdom">Animalia</named-content>
                </kwd><kwd>
                  <named-content content-type="order">Sordariales</named-content>
                </kwd><kwd>
                  <named-content content-type="family">Naviculisporaceae</named-content>
                </kwd></kwd-group><mixed-citation publication-type="journal"><person-group><name><surname>Cheng</surname><given-names>Kai-Wen</given-names></name><name><surname>Yang</surname><given-names>Jiue-in</given-names></name><name><surname>Srimongkol</surname><given-names>Piroonporn</given-names></name><name><surname>Stadler</surname><given-names>Marc</given-names></name><name><surname>Karnchanatat</surname><given-names>Aphichart</given-names></name><name><surname>Ariyawansa</surname><given-names>Hiran A.</given-names></name></person-group><article-title>﻿Fungal frontiers in toxic terrain: Revealing culturable fungal communities in Serpentine paddy fields of Taiwan</article-title><source>IMA Fungus</source><day>27</day><month>06</month><year>2025</year><volume>16</volume><pub-id pub-id-type="doi">10.3897/imafungus.16.155308</pub-id></mixed-citation></tp:treatment-meta><tp:nomenclature><label>﻿</label><tp:taxon-name>
                <object-id xmlns:xlink="http://www.w3.org/1999/xlink" content-type="arpha" xlink:type="simple">069BB2A8-25C3-5931-B48B-276E83451003</object-id>
                <tp:taxon-name-part taxon-name-part-type="genus" reg="Pseudorhypophila">Pseudorhypophila</tp:taxon-name-part>
              </tp:taxon-name><tp:taxon-authority>Y. Marín &amp; Stchigel</tp:taxon-authority></tp:nomenclature><tp:treatment-sec sec-type="notes" id="SECID0EROBK"><title>Notes.</title><p>The genus <italic><tp:taxon-name><tp:taxon-name-part taxon-name-part-type="genus" reg="Pseudorhypophila">Pseudorhypophila</tp:taxon-name-part></tp:taxon-name></italic> was proposed accommodate four <italic><tp:taxon-name><tp:taxon-name-part taxon-name-part-type="genus" reg="Zopfiella">Zopfiella</tp:taxon-name-part></tp:taxon-name></italic> species namely, <italic><tp:taxon-name><tp:taxon-name-part taxon-name-part-type="genus" reg="Zopfiella">Zopfiella</tp:taxon-name-part><tp:taxon-name-part taxon-name-part-type="species" reg="mangenotii">mangenotii</tp:taxon-name-part></tp:taxon-name></italic>, <italic><tp:taxon-name><tp:taxon-name-part taxon-name-part-type="genus" reg="Zopfiella">Z.</tp:taxon-name-part><tp:taxon-name-part taxon-name-part-type="species" reg="marina">marina</tp:taxon-name-part></tp:taxon-name></italic>, <italic><tp:taxon-name><tp:taxon-name-part taxon-name-part-type="genus" reg="Zopfiella">Z.</tp:taxon-name-part><tp:taxon-name-part taxon-name-part-type="species" reg="pilifera">pilifera</tp:taxon-name-part></tp:taxon-name></italic>, and <italic><tp:taxon-name><tp:taxon-name-part taxon-name-part-type="genus" reg="Zopfiella">Z.</tp:taxon-name-part><tp:taxon-name-part taxon-name-part-type="species" reg="submersa">submersa</tp:taxon-name-part></tp:taxon-name></italic>, which form a well-supported monophyletic clade within the family <italic><tp:taxon-name><tp:taxon-name-part taxon-name-part-type="family">Navicularisporaceae</tp:taxon-name-part></tp:taxon-name></italic> in <xref ref-type="bibr" rid="B57">Harms et al. (2021)</xref>. At present, four species are recognized in MycoBank (Accession date: March 10, 2025). Species in this genus are characterized in their sexual stage by immersed to erumpent ascomata that are non-ostiolate or ostiolate, and globose to subglobose or ovate to pyriform in shape. Asci are clavate to cylindrical, stipitate, and contain 4–8 spores, with a small apical ring that may sometimes be indistinct. Ascospores are biseriate and two-celled, often enclosed in gelatinous sheaths. They are hyaline and thin-walled. The upper cell is olivaceous brown to dark brown, usually narrowly conical with an acuminate apex and a rounded base; occasionally ovoid to limoniform, bearing an apical or subapical germ pore, and sometimes a distinct apical appendage. The lower cell remains hyaline, though it may occasionally appear pale olivaceous brown, pale brown, or even dark brown. It is straight and cylindrical, but may also be curved, hemispherical, or initially broadly obconical, later becoming flattened at the apex (<xref ref-type="bibr" rid="B55">Guarro et al. 1997</xref>; <xref ref-type="bibr" rid="B57">Harms et al. 2021</xref>). In the asexual stage <italic><tp:taxon-name><tp:taxon-name-part taxon-name-part-type="genus" reg="Pseudorhypophila">Pseudorhypophila</tp:taxon-name-part></tp:taxon-name></italic> species produce holoblastic hyaline conidia that are spherical to subspherical, or ovate to elongate, smooth-walled, sessile, borne singly along the vegetative hyphae (<xref ref-type="bibr" rid="B57">Harms et al. 2021</xref>; <xref ref-type="bibr" rid="B87">Liu et al. 2025</xref>). <italic><tp:taxon-name><tp:taxon-name-part taxon-name-part-type="genus" reg="Pseudorhypophila">Pseudorhypophila</tp:taxon-name-part></tp:taxon-name></italic> has been reported from Egypt, France, Iraq, Japan, South Korea and Taiwan, occurring on substrates such as freshwater, plant debris, soil, and mud (<xref ref-type="bibr" rid="B55">Guarro et al. 1997</xref>; <xref ref-type="bibr" rid="B16">Chang et al. 2010</xref>; <xref ref-type="bibr" rid="B96">Marin-Felix et al. 2020</xref>; <xref ref-type="bibr" rid="B69">Hussien et al. 2023</xref>; <xref ref-type="bibr" rid="B87">Liu et al. 2025</xref>).</p></tp:treatment-sec><ref-list><ref id="B57"><mixed-citation xmlns:xlink="http://www.w3.org/1999/xlink" xlink:type="simple"><person-group><name name-style="western"><surname>Harms</surname><given-names>K</given-names></name><name name-style="western"><surname>Milic</surname><given-names>A</given-names></name><etal/></person-group> (<year>2021</year>) <article-title>Three New Derivatives of Zopfinol from <italic><tp:taxon-name><tp:taxon-name-part taxon-name-part-type="genus">Pseudorhypophila</tp:taxon-name-part><tp:taxon-name-part taxon-name-part-type="species">mangenotii</tp:taxon-name-part></tp:taxon-name></italic> gen. et comb. nov.</article-title><source>Journal of Fungi</source><volume>7</volume>(<issue>3</issue>): <fpage>181</fpage>. <ext-link xlink:href="10.3390/jof7030181" ext-link-type="doi" xlink:type="simple">https://doi.org/10.3390/jof7030181</ext-link></mixed-citation></ref><ref id="B55"><mixed-citation xmlns:xlink="http://www.w3.org/1999/xlink" xlink:type="simple"><person-group><name name-style="western"><surname>Guarro</surname><given-names>J</given-names></name><name name-style="western"><surname>Al-Saadoon</surname><given-names>AH</given-names></name><etal/></person-group> (<year>1997</year>) <article-title>Two new cleistothecial ascomycetes from Iraq.</article-title><source>Mycologia</source><volume>89</volume>(<issue>6</issue>): <fpage>955</fpage>–<lpage>961</lpage>. <ext-link xlink:href="10.1080/00275514.1997.12026867" ext-link-type="doi" xlink:type="simple">https://doi.org/10.1080/00275514.1997.12026867</ext-link></mixed-citation></ref><ref id="B87"><mixed-citation xmlns:xlink="http://www.w3.org/1999/xlink" xlink:type="simple"><person-group><name name-style="western"><surname>Liu</surname><given-names>H</given-names></name><name name-style="western"><surname>Choi</surname><given-names>H</given-names></name><etal/></person-group> (<year>2025</year>) Discovering fungal communities in roots of <italic><tp:taxon-name><tp:taxon-name-part taxon-name-part-type="genus">Zoysia</tp:taxon-name-part><tp:taxon-name-part taxon-name-part-type="species">japonica</tp:taxon-name-part></tp:taxon-name></italic> and characterising novel species and their antifungal activities. IMA Fungus 16: e138479. <ext-link xlink:href="10.3897/imafungus.16.138479" ext-link-type="doi" xlink:type="simple">https://doi.org/10.3897/imafungus.16.138479</ext-link></mixed-citation></ref><ref id="B16"><mixed-citation xmlns:xlink="http://www.w3.org/1999/xlink" xlink:type="simple"><person-group><name name-style="western"><surname>Chang</surname><given-names>JH</given-names></name><name name-style="western"><surname>Kao</surname><given-names>HW</given-names></name><name name-style="western"><surname>Wang</surname><given-names>YZ</given-names></name></person-group> (<year>2010</year>) <article-title>Molecular phylogeny of <italic><tp:taxon-name><tp:taxon-name-part taxon-name-part-type="genus">Cercophora</tp:taxon-name-part></tp:taxon-name></italic>, <italic><tp:taxon-name><tp:taxon-name-part taxon-name-part-type="genus">Podospora</tp:taxon-name-part></tp:taxon-name></italic>, and <italic><tp:taxon-name><tp:taxon-name-part taxon-name-part-type="genus">Schizothecium</tp:taxon-name-part></tp:taxon-name></italic> (<italic><tp:taxon-name><tp:taxon-name-part taxon-name-part-type="family">Lasiosphaeriaceae</tp:taxon-name-part></tp:taxon-name></italic>, <italic><tp:taxon-name><tp:taxon-name-part taxon-name-part-type="class">Pyrenomycetes</tp:taxon-name-part></tp:taxon-name></italic>).</article-title><source>Taiwania</source><volume>55</volume>(<issue>2</issue>): <fpage>110</fpage>–<lpage>116</lpage>.</mixed-citation></ref><ref id="B96"><mixed-citation xmlns:xlink="http://www.w3.org/1999/xlink" xlink:type="simple"><person-group><name name-style="western"><surname>Marin-Felix</surname><given-names>Y</given-names></name><name name-style="western"><surname>Miller</surname><given-names>AN</given-names></name><etal/></person-group> (<year>2020</year>) <article-title>Re-evaluation of the order <tp:taxon-name><tp:taxon-name-part taxon-name-part-type="order">Sordariales</tp:taxon-name-part></tp:taxon-name>: delimitation of <italic><tp:taxon-name><tp:taxon-name-part taxon-name-part-type="family">Lasiosphaeriaceae</tp:taxon-name-part></tp:taxon-name></italic> s. str., and introduction of the new families <italic><tp:taxon-name><tp:taxon-name-part taxon-name-part-type="family">Diplogelasinosporaceae</tp:taxon-name-part></tp:taxon-name></italic>, <italic><tp:taxon-name><tp:taxon-name-part taxon-name-part-type="family">Naviculisporaceae</tp:taxon-name-part></tp:taxon-name></italic>, and <italic><tp:taxon-name><tp:taxon-name-part taxon-name-part-type="family">Schizotheciaceae</tp:taxon-name-part></tp:taxon-name></italic>.</article-title><source>Microorganisms</source><volume>8</volume>(<issue>1430</issue>): <fpage>1</fpage>–<lpage>41</lpage>. <ext-link xlink:href="10.3390/microorganisms8091430" ext-link-type="doi" xlink:type="simple">https://doi.org/10.3390/microorganisms8091430</ext-link></mixed-citation></ref><ref id="B69"><mixed-citation xmlns:xlink="http://www.w3.org/1999/xlink" xlink:type="simple"><person-group><name name-style="western"><surname>Hussien</surname><given-names>AKE</given-names></name><name name-style="western"><surname>Hussein</surname><given-names>NAG</given-names></name><name name-style="western"><surname>El-Nagdy</surname><given-names>MA</given-names></name></person-group> (<year>2023</year>) Biodiversity of <italic><tp:taxon-name><tp:taxon-name-part taxon-name-part-type="genus">Chaetomium</tp:taxon-name-part></tp:taxon-name></italic>-like genera in the Nile River, at Assiut, Egypt. Assiut University Journal of Multidisciplinary Scientific Research 52(3) 295–321. <ext-link xlink:href="10.21608/aunj.2023.214418.1054" ext-link-type="doi" xlink:type="simple">https://doi.org/10.21608/aunj.2023.214418.1054</ext-link></mixed-citation></ref></ref-list></tp:taxon-treatment>
