# Supplementary material for: ﻿Fungal frontiers in toxic terrain: Revealing culturable fungal communities in Serpentine paddy fields of Taiwan
Source: IMA Fungus. 2025 Jun 27;16:e155308. doi: 10.3897/imafungus.16.155308 (PMC12355036; doi:10.3897/imafungus.16.155308)
Supplement: XML Treatment for Pseudorhypophila formosana [file imafungus.16.155308-treatment33.xml]

<!DOCTYPE tp:taxon-treatment
  PUBLIC "-//TaxonX//DTD Taxonomic Treatment Publishing DTD v0 20100105//EN" "tax-treatment-NSO.dtd">
<tp:taxon-treatment xmlns:tp="http://www.plazi.org/taxpub"><tp:treatment-meta><kwd-group><label>Taxon classification</label><kwd>
                  <named-content content-type="kingdom">Animalia</named-content>
                </kwd><kwd>
                  <named-content content-type="order">Trichosphaeriales</named-content>
                </kwd><kwd>
                  <named-content content-type="family">Naviculisporaceae</named-content>
                </kwd></kwd-group><mixed-citation publication-type="journal"><person-group><name><surname>Cheng</surname><given-names>Kai-Wen</given-names></name><name><surname>Yang</surname><given-names>Jiue-in</given-names></name><name><surname>Srimongkol</surname><given-names>Piroonporn</given-names></name><name><surname>Stadler</surname><given-names>Marc</given-names></name><name><surname>Karnchanatat</surname><given-names>Aphichart</given-names></name><name><surname>Ariyawansa</surname><given-names>Hiran A.</given-names></name></person-group><article-title>﻿Fungal frontiers in toxic terrain: Revealing culturable fungal communities in Serpentine paddy fields of Taiwan</article-title><source>IMA Fungus</source><day>27</day><month>06</month><year>2025</year><volume>16</volume><pub-id pub-id-type="doi">10.3897/imafungus.16.155308</pub-id></mixed-citation></tp:treatment-meta><tp:nomenclature><label>﻿</label><tp:taxon-name>
                <object-id xmlns:xlink="http://www.w3.org/1999/xlink" content-type="arpha" xlink:type="simple">C97BC4B5-3894-56EA-AECA-84F0FDECD4B4</object-id>
                <tp:taxon-name-part taxon-name-part-type="genus" reg="Pseudorhypophila">Pseudorhypophila</tp:taxon-name-part>
                <tp:taxon-name-part taxon-name-part-type="species" reg="formosana">formosana</tp:taxon-name-part>
                <object-id xmlns:xlink="http://www.w3.org/1999/xlink" content-type="mycobank" xlink:type="simple">MB858713</object-id>
              </tp:taxon-name><tp:taxon-authority>K.W. Cheng &amp; H.A. Ariyaw.</tp:taxon-authority><tp:taxon-status xmlns:xlink="http://www.w3.org/1999/xlink" xlink:type="simple">sp. nov.</tp:taxon-status><xref ref-type="fig" rid="F34">Fig. 34</xref></tp:nomenclature><tp:treatment-sec sec-type="Typification" id="SECID0E2TBK"><title>Typification.</title><p>TAIWAN • Guanshan Township, Taitung County, <named-content xmlns:xlink="http://www.w3.org/1999/xlink" content-type="dwc:verbatimCoordinates" xlink:type="simple"><named-content content-type="geo-json" specific-use="{&#34;type&#34;:&#34;Point&#34;,&#34;coordinates&#34;:[121.189611,23.037444]}" id="NCID0EEUBK" xlink:type="simple">23°02'14.8"N, 121°11'22.6"E</named-content></named-content>, serpentine soil in rice field, 3<sup>rd</sup> November 2022, K.W. Cheng, holotype, <named-content xmlns:xlink="http://www.w3.org/1999/xlink" content-type="dwc:institutional_code" xlink:title="Department of Plant Pathology and Microbiology, National Taiwan University Herbarium" xlink:href="http://grbio.org/institution/national-taiwan-university" xlink:type="simple">NTUPPMH</named-content> 22-226 (Permanently preserved in a metabolically inactive state), ex-holotype <named-content xmlns:xlink="http://www.w3.org/1999/xlink" content-type="dwc:institutional_code" xlink:title="Department of Plant Pathology and Microbiology, National Taiwan University Culture Collection" xlink:href="http://grbio.org/institution/national-taiwan-university" xlink:type="simple">NTUPPMCC</named-content> 22-297, ex-isotype <named-content xmlns:xlink="http://www.w3.org/1999/xlink" content-type="dwc:institutional_code" xlink:title="Department of Plant Pathology and Microbiology, National Taiwan University Culture Collection" xlink:href="http://grbio.org/institution/national-taiwan-university" xlink:type="simple">NTUPPMCC</named-content> 22-295, 296, 298 to 300.</p></tp:treatment-sec><tp:treatment-sec sec-type="etymology" id="SECID0EXUBK"><title>Etymology.</title><p>Named after Formosa, the former name of Taiwan, where the type specimen was collected.</p></tp:treatment-sec><tp:treatment-sec sec-type="description" id="SECID0E3UBK"><title>Description.</title><p><bold><italic>Sexual morph Ascomata</italic></bold> 342–504 µm diam, non-ostiolate, globose, dirty gray when immature, black when mature, submerged in PDA. <bold><italic>Peridium</italic></bold> multi-layered, brown, translucent, membranous, angular cells. <bold><italic>Asci</italic></bold> clavate to cylindrical, hyaline when immature, eight-spored, 74–111 µm × 14–21 µm (x̄ = 90.9 × 17.8 µm, L/W ratio = 5.13, n = 20). <bold><italic>Ascospores</italic></bold> two-celled; <bold><italic>upper cell</italic></bold> ellipsoidal to slightly fusiform, smooth, brown, multiple guttules, subapical germ pore, 18.3–24.6 µm × 8.8–12.5 µm (x̄ = 21.3 × 11.0 µm, L/W ratio = 1.95, n = 50), lower cell cylindrical with slightly tapering or rounded end, hyaline to pale brown, thin-walled, 4.0–8.0 µm × 3.1–5.8 µm (x̄ = 5.8 × 4.3 µm, L/W ratio = 1.36, n = 50). <bold><italic>Asexual morph</italic></bold> undetermined.</p></tp:treatment-sec><tp:treatment-sec sec-type="description" id="SECID0EWVBK"><title>Culture characteristics.</title><p>Colony exhibit rapid growth, reaching 80 mm diam with flat, sparse aerial mycelium, white, surface and margins slight smooth. The reverse exhibited blackish-gray center, with a gradient radiating outward into lighter gray tones.</p></tp:treatment-sec><tp:treatment-sec sec-type="notes" id="SECID0E2VBK"><title>Notes.</title><p>In the present study, six <italic><tp:taxon-name><tp:taxon-name-part taxon-name-part-type="genus" reg="Pseudorhypophila">Pseudorhypophila</tp:taxon-name-part></tp:taxon-name></italic> strains (<named-content xmlns:xlink="http://www.w3.org/1999/xlink" content-type="dwc:institutional_code" xlink:title="Department of Plant Pathology and Microbiology, National Taiwan University Culture Collection" xlink:href="http://grbio.org/institution/national-taiwan-university" xlink:type="simple">NTUPPMCC</named-content> 22-295 to 300) formed a distinct clade with a strong statistical support (100%/1.00), clearly separating from known <italic><tp:taxon-name><tp:taxon-name-part taxon-name-part-type="genus" reg="Pseudorhypophila">Pseudorhypophila</tp:taxon-name-part></tp:taxon-name></italic> species in the multi-locus phylogenetic analysis (Fig. <xref ref-type="fig" rid="F35">35</xref>). Furthermore, the ex-type strain of <italic><tp:taxon-name><tp:taxon-name-part taxon-name-part-type="genus" reg="Pseudorhypophila">Pseudorhypophila</tp:taxon-name-part><tp:taxon-name-part taxon-name-part-type="species" reg="formosana">formosana</tp:taxon-name-part></tp:taxon-name></italic> (<named-content xmlns:xlink="http://www.w3.org/1999/xlink" content-type="dwc:institutional_code" xlink:title="Department of Plant Pathology and Microbiology, National Taiwan University Culture Collection" xlink:href="http://grbio.org/institution/national-taiwan-university" xlink:type="simple">NTUPPMCC</named-content> 22-297) exhibits significant genetic divergence from its closest relatives, the ex-type strains of <italic><tp:taxon-name><tp:taxon-name-part taxon-name-part-type="genus" reg="Pseudorhypophila">P.</tp:taxon-name-part><tp:taxon-name-part taxon-name-part-type="species" reg="mangenotii">mangenotii</tp:taxon-name-part></tp:taxon-name></italic> (CBS 419.67) and <italic><tp:taxon-name><tp:taxon-name-part taxon-name-part-type="genus" reg="Preussia">P.</tp:taxon-name-part><tp:taxon-name-part taxon-name-part-type="species" reg="poae">poae</tp:taxon-name-part></tp:taxon-name></italic> (CMML 20-36), with 94.0% (936/996 bp) and 94.2% (938/996 bp) identity, respectively, in the <italic>rpb2</italic> gene. In line with earlier research on <italic><tp:taxon-name><tp:taxon-name-part taxon-name-part-type="genus" reg="Preussia">P.</tp:taxon-name-part><tp:taxon-name-part taxon-name-part-type="species" reg="marina">marina</tp:taxon-name-part></tp:taxon-name></italic> and <italic><tp:taxon-name><tp:taxon-name-part taxon-name-part-type="genus" reg="Preussia">P.</tp:taxon-name-part><tp:taxon-name-part taxon-name-part-type="species" reg="pilifera">pilifera</tp:taxon-name-part></tp:taxon-name></italic>, our isolate produces ascomata lacking ostioles and bearing 2-celled ascospores, a distinctive trait of the <italic><tp:taxon-name><tp:taxon-name-part taxon-name-part-type="genus" reg="Pseudorhypophila">Pseudorhypophila</tp:taxon-name-part></tp:taxon-name></italic> (<xref ref-type="bibr" rid="B57">Harms et al. 2021</xref>). However, <italic><tp:taxon-name><tp:taxon-name-part taxon-name-part-type="genus" reg="Pseudorhypophila">P.</tp:taxon-name-part><tp:taxon-name-part taxon-name-part-type="species" reg="formosana">formosana</tp:taxon-name-part></tp:taxon-name></italic><named-content xmlns:xlink="http://www.w3.org/1999/xlink" content-type="dwc:institutional_code" xlink:title="Department of Plant Pathology and Microbiology, National Taiwan University Culture Collection" xlink:href="http://grbio.org/institution/national-taiwan-university" xlink:type="simple">NTUPPMCC</named-content> 22-297 is distinguished by its lower cell lengths, which are noticeably smaller than those of the type species, <italic><tp:taxon-name><tp:taxon-name-part taxon-name-part-type="genus" reg="Preussia">P.</tp:taxon-name-part><tp:taxon-name-part taxon-name-part-type="species" reg="marina">marina</tp:taxon-name-part></tp:taxon-name></italic> CBS 698.96 (4–8 µm × 3–6 µm versus 6–13 µm × 3–5 µm) (Fig. <xref ref-type="fig" rid="F34">34</xref>; <xref ref-type="bibr" rid="B55">Guarro et al. 1997</xref>). Moreover, <italic><tp:taxon-name><tp:taxon-name-part taxon-name-part-type="genus" reg="Preussia">P.</tp:taxon-name-part><tp:taxon-name-part taxon-name-part-type="species" reg="poae">poae</tp:taxon-name-part></tp:taxon-name></italic> has been recorded only in its asexual morph, which was not observed in our strains (<named-content xmlns:xlink="http://www.w3.org/1999/xlink" content-type="dwc:institutional_code" xlink:title="Department of Plant Pathology and Microbiology, National Taiwan University Culture Collection" xlink:href="http://grbio.org/institution/national-taiwan-university" xlink:type="simple">NTUPPMCC</named-content> 22-295 to 300). Notably, the other representative strain of <italic><tp:taxon-name><tp:taxon-name-part taxon-name-part-type="genus" reg="Preussia">P.</tp:taxon-name-part><tp:taxon-name-part taxon-name-part-type="species" reg="marina">marina</tp:taxon-name-part></tp:taxon-name></italic> (<italic><tp:taxon-name><tp:taxon-name-part taxon-name-part-type="genus" reg="Zopfiella">Zopfiella</tp:taxon-name-part><tp:taxon-name-part taxon-name-part-type="species" reg="marina">marina</tp:taxon-name-part></tp:taxon-name></italic> CBS 155.77) was previously reported from Taiwan. However, it also differs from <italic><tp:taxon-name><tp:taxon-name-part taxon-name-part-type="genus" reg="Pseudorhypophila">P.</tp:taxon-name-part><tp:taxon-name-part taxon-name-part-type="species" reg="formosana">formosana</tp:taxon-name-part></tp:taxon-name></italic><named-content xmlns:xlink="http://www.w3.org/1999/xlink" content-type="dwc:institutional_code" xlink:title="Department of Plant Pathology and Microbiology, National Taiwan University Culture Collection" xlink:href="http://grbio.org/institution/national-taiwan-university" xlink:type="simple">NTUPPMCC</named-content> 22-297 in morphology, phylogeny and habitat (marine mud versus terrestrial serpentine soil) (<xref ref-type="bibr" rid="B107">Overy et al. 2014</xref>; <xref ref-type="bibr" rid="B57">Harms et al. 2021</xref>).</p><fig id="F34" position="float" orientation="portrait"><object-id xmlns:xlink="http://www.w3.org/1999/xlink" content-type="doi" xlink:type="simple">10.3897/imafungus.16.155308.figure34</object-id><object-id xmlns:xlink="http://www.w3.org/1999/xlink" content-type="arpha" xlink:type="simple">DAF98C06-3350-5F80-92E9-6FD20041040C</object-id><label>Figure 34.</label><caption><p>Morphology of <italic><tp:taxon-name><tp:taxon-name-part taxon-name-part-type="genus" reg="Pseudorhypophila">Pseudorhypophila</tp:taxon-name-part><tp:taxon-name-part taxon-name-part-type="species" reg="formosana">formosana</tp:taxon-name-part></tp:taxon-name></italic><named-content xmlns:xlink="http://www.w3.org/1999/xlink" content-type="dwc:institutional_code" xlink:title="Department of Plant Pathology and Microbiology, National Taiwan University Culture Collection" xlink:href="http://grbio.org/institution/national-taiwan-university" xlink:type="simple">NTUPPMCC</named-content> 22-297. <bold>A, B</bold> 14-days-old colony on PDA; <bold>C</bold> Ascomata; <bold>D</bold> Immature ascomata; <bold>E</bold> Squashed ascomata; <bold>F, G</bold> Immature ascus; <bold>H, I</bold> Ascus; <bold>J</bold> Ascospores; <bold>K, L</bold> Ascospores (red arrows: subapical germ pores). Scale bars: 0.5 mm (<bold>C</bold>); 100 µm (<bold>E</bold>); 20 µm (<bold>D, F–I</bold>); 10 µm (<bold>J</bold>); 5 µm (<bold>K–L</bold>).</p></caption><graphic xmlns:xlink="http://www.w3.org/1999/xlink" xlink:href="imafungus-16-e155308-g034.jpg" position="float" orientation="portrait" xlink:type="simple" id="oo_1362345.jpg"><uri content-type="original_file" xlink:type="simple">https://binary.pensoft.net/fig/1362345</uri></graphic></fig><fig id="F35" position="float" orientation="portrait"><object-id xmlns:xlink="http://www.w3.org/1999/xlink" content-type="doi" xlink:type="simple">10.3897/imafungus.16.155308.figure35</object-id><object-id xmlns:xlink="http://www.w3.org/1999/xlink" content-type="arpha" xlink:type="simple">C32CE538-6032-5E05-8E7C-AF50157BB06D</object-id><label>Figure 35.</label><caption><p>Maximum likelihood (<abbrev xmlns:xlink="http://www.w3.org/1999/xlink" xlink:title="maximum likelihood" id="ABBRID0E24BK" xlink:type="simple">ML</abbrev>) phylogenetic tree based on a concatenated dataset of ITS, LSU, and <italic>rpb2</italic>. In total, 23 strains representing 16 taxa were included in the concatenated dataset, with 2444 characters (ITS 569 bp, LSU 869 bp, and <italic>rpb2</italic> 1006 bp) including alignment gaps. The tree was rooted with <italic><tp:taxon-name><tp:taxon-name-part taxon-name-part-type="genus" reg="Corylomyces">Corylomyces</tp:taxon-name-part><tp:taxon-name-part taxon-name-part-type="species" reg="selenosporus">selenosporus</tp:taxon-name-part></tp:taxon-name></italic> CBS 113930. <abbrev xmlns:xlink="http://www.w3.org/1999/xlink" xlink:title="ML bootstrap values" id="ABBRID0EO5BK" xlink:type="simple">MLB</abbrev> ≥ 70% and <abbrev xmlns:xlink="http://www.w3.org/1999/xlink" xlink:title="Bayesian posterior probabilities" id="ABBRID0ES5BK" xlink:type="simple">BPPs</abbrev> ≥ 0.95 were shown at each node; values lower than these thresholds are indicated by a hyphen (–). The scale bar indicates the number of estimated substitutions per site. The strains introduced in this study are in red and novel species are in bold. The ex-type strains are marked with <sup>T</sup>.</p></caption><graphic xmlns:xlink="http://www.w3.org/1999/xlink" xlink:href="imafungus-16-e155308-g035.jpg" position="float" orientation="portrait" xlink:type="simple" id="oo_1362346.jpg"><uri content-type="original_file" xlink:type="simple">https://binary.pensoft.net/fig/1362346</uri></graphic></fig></tp:treatment-sec><ref-list><ref id="B57"><mixed-citation xmlns:xlink="http://www.w3.org/1999/xlink" xlink:type="simple"><person-group><name name-style="western"><surname>Harms</surname><given-names>K</given-names></name><name name-style="western"><surname>Milic</surname><given-names>A</given-names></name><etal/></person-group> (<year>2021</year>) <article-title>Three New Derivatives of Zopfinol from <italic><tp:taxon-name><tp:taxon-name-part taxon-name-part-type="genus">Pseudorhypophila</tp:taxon-name-part><tp:taxon-name-part taxon-name-part-type="species">mangenotii</tp:taxon-name-part></tp:taxon-name></italic> gen. et comb. nov.</article-title><source>Journal of Fungi</source><volume>7</volume>(<issue>3</issue>): <fpage>181</fpage>. <ext-link xlink:href="10.3390/jof7030181" ext-link-type="doi" xlink:type="simple">https://doi.org/10.3390/jof7030181</ext-link></mixed-citation></ref><ref id="B55"><mixed-citation xmlns:xlink="http://www.w3.org/1999/xlink" xlink:type="simple"><person-group><name name-style="western"><surname>Guarro</surname><given-names>J</given-names></name><name name-style="western"><surname>Al-Saadoon</surname><given-names>AH</given-names></name><etal/></person-group> (<year>1997</year>) <article-title>Two new cleistothecial ascomycetes from Iraq.</article-title><source>Mycologia</source><volume>89</volume>(<issue>6</issue>): <fpage>955</fpage>–<lpage>961</lpage>. <ext-link xlink:href="10.1080/00275514.1997.12026867" ext-link-type="doi" xlink:type="simple">https://doi.org/10.1080/00275514.1997.12026867</ext-link></mixed-citation></ref><ref id="B107"><mixed-citation xmlns:xlink="http://www.w3.org/1999/xlink" xlink:type="simple"><person-group><name name-style="western"><surname>Overy</surname><given-names>DP</given-names></name><name name-style="western"><surname>Bayman</surname><given-names>P</given-names></name><etal/></person-group> (<year>2014</year>) <article-title>An assessment of natural product discovery from marine (<italic>sensu strictu</italic>) and marine-derived fungi.</article-title><source>Mycology</source><volume>5</volume>(<issue>3</issue>): <fpage>145</fpage>–<lpage>167</lpage>. <ext-link xlink:href="10.1080/21501203.2014.931308" ext-link-type="doi" xlink:type="simple">https://doi.org/10.1080/21501203.2014.931308</ext-link></mixed-citation></ref></ref-list></tp:taxon-treatment>
