# Supplementary material for: ﻿Fungal frontiers in toxic terrain: Revealing culturable fungal communities in Serpentine paddy fields of Taiwan
Source: IMA Fungus. 2025 Jun 27;16:e155308. doi: 10.3897/imafungus.16.155308 (PMC12355036; doi:10.3897/imafungus.16.155308)
Supplement: XML Treatment for Phialoparvum [file imafungus.16.155308-treatment34.xml]

<!DOCTYPE tp:taxon-treatment
  PUBLIC "-//TaxonX//DTD Taxonomic Treatment Publishing DTD v0 20100105//EN" "tax-treatment-NSO.dtd">
<tp:taxon-treatment xmlns:tp="http://www.plazi.org/taxpub"><tp:treatment-meta><kwd-group><label>Taxon classification</label><kwd>
                  <named-content content-type="kingdom">Animalia</named-content>
                </kwd><kwd>
                  <named-content content-type="order">Trichosphaeriales</named-content>
                </kwd><kwd>
                  <named-content content-type="family">Trichosphaeriaceae</named-content>
                </kwd></kwd-group><mixed-citation publication-type="journal"><person-group><name><surname>Cheng</surname><given-names>Kai-Wen</given-names></name><name><surname>Yang</surname><given-names>Jiue-in</given-names></name><name><surname>Srimongkol</surname><given-names>Piroonporn</given-names></name><name><surname>Stadler</surname><given-names>Marc</given-names></name><name><surname>Karnchanatat</surname><given-names>Aphichart</given-names></name><name><surname>Ariyawansa</surname><given-names>Hiran A.</given-names></name></person-group><article-title>﻿Fungal frontiers in toxic terrain: Revealing culturable fungal communities in Serpentine paddy fields of Taiwan</article-title><source>IMA Fungus</source><day>27</day><month>06</month><year>2025</year><volume>16</volume><pub-id pub-id-type="doi">10.3897/imafungus.16.155308</pub-id></mixed-citation></tp:treatment-meta><tp:nomenclature><label>﻿</label><tp:taxon-name>
                <object-id xmlns:xlink="http://www.w3.org/1999/xlink" content-type="arpha" xlink:type="simple">99AFEC00-6021-5D96-99B0-EB42DC3C508D</object-id>
                <tp:taxon-name-part taxon-name-part-type="genus" reg="Phialoparvum">Phialoparvum</tp:taxon-name-part>
              </tp:taxon-name><tp:taxon-authority>Giraldo López &amp; Crous</tp:taxon-authority></tp:nomenclature><tp:treatment-sec sec-type="notes" id="SECID0ETACK"><title>Notes.</title><p>The genus <italic><tp:taxon-name><tp:taxon-name-part taxon-name-part-type="genus" reg="Phialoparvum">Phialoparvum</tp:taxon-name-part></tp:taxon-name></italic> was introduced by <xref ref-type="bibr" rid="B46">Giraldo and Crous (2019)</xref> to place <italic><tp:taxon-name><tp:taxon-name-part taxon-name-part-type="genus" reg="Phialoparvum">Phialoparvum</tp:taxon-name-part><tp:taxon-name-part taxon-name-part-type="species" reg="bifurcatum">bifurcatum</tp:taxon-name-part></tp:taxon-name></italic>, which was isolated from soil habitat in Belgium. To date, three species are recognized in MycoBank (Accession date: March 10, 2025) for <italic><tp:taxon-name><tp:taxon-name-part taxon-name-part-type="genus" reg="Phialoparvum">Phialoparvum</tp:taxon-name-part></tp:taxon-name></italic>. The genus was introduced solely based on the asexual morph and characterized by its erect, originating directly from vegetative hyphae or hyphal ropes, which can be either unbranched or poorly branched conidiophores (<xref ref-type="bibr" rid="B46">Giraldo and Crous 2019</xref>). Conidiogenous cell of this genus is enteroblastic, hyaline, mono-, poly-, and adelophialides, subulate to ampulliform while forming conspicuous collarette. Conidia are cylindrical, hyaline, unicellular, smooth-walled, and aggregated in slimy heads (<xref ref-type="bibr" rid="B47">Giraldo et al. 2019</xref>).</p></tp:treatment-sec><ref-list><ref id="B46"><mixed-citation xmlns:xlink="http://www.w3.org/1999/xlink" xlink:type="simple"><person-group><name name-style="western"><surname>Giraldo</surname><given-names>A</given-names></name><name name-style="western"><surname>Crous</surname><given-names>PW</given-names></name></person-group> (<year>2019</year>) <article-title>Inside <italic><tp:taxon-name><tp:taxon-name-part taxon-name-part-type="family">Plectosphaerellaceae</tp:taxon-name-part></tp:taxon-name></italic>.</article-title><source>Studies in Mycology</source><volume>92</volume>(<issue>1</issue>): <fpage>227</fpage>–<lpage>286</lpage>. <ext-link xlink:href="10.1016/j.simyco.2018.10.005" ext-link-type="doi" xlink:type="simple">https://doi.org/10.1016/j.simyco.2018.10.005</ext-link></mixed-citation></ref><ref id="B47"><mixed-citation xmlns:xlink="http://www.w3.org/1999/xlink" xlink:type="simple"><person-group><name name-style="western"><surname>Giraldo</surname><given-names>A</given-names></name><name name-style="western"><surname>Hernández-Restrepo</surname><given-names>M</given-names></name><name name-style="western"><surname>Crous</surname><given-names>PW</given-names></name></person-group> (<year>2019</year>) <article-title>New plectosphaerellaceous species from Dutch garden soil.</article-title><source>Mycological Progress</source><volume>18</volume>(<issue>9</issue>): <fpage>1135</fpage>–<lpage>1154</lpage>. <ext-link xlink:href="10.1007/s11557-019-01511-4" ext-link-type="doi" xlink:type="simple">https://doi.org/10.1007/s11557-019-01511-4</ext-link></mixed-citation></ref></ref-list></tp:taxon-treatment>
