# Supplementary material for: ﻿Fungal frontiers in toxic terrain: Revealing culturable fungal communities in Serpentine paddy fields of Taiwan
Source: IMA Fungus. 2025 Jun 27;16:e155308. doi: 10.3897/imafungus.16.155308 (PMC12355036; doi:10.3897/imafungus.16.155308)
Supplement: XML Treatment for Phialoparvum formosanum [file imafungus.16.155308-treatment35.xml]

<!DOCTYPE tp:taxon-treatment
  PUBLIC "-//TaxonX//DTD Taxonomic Treatment Publishing DTD v0 20100105//EN" "tax-treatment-NSO.dtd">
<tp:taxon-treatment xmlns:tp="http://www.plazi.org/taxpub"><tp:treatment-meta><kwd-group><label>Taxon classification</label><kwd>
                  <named-content content-type="kingdom">Animalia</named-content>
                </kwd><kwd>
                  <named-content content-type="order">Trichosphaeriales</named-content>
                </kwd><kwd>
                  <named-content content-type="family">Trichosphaeriaceae</named-content>
                </kwd></kwd-group><mixed-citation publication-type="journal"><person-group><name><surname>Cheng</surname><given-names>Kai-Wen</given-names></name><name><surname>Yang</surname><given-names>Jiue-in</given-names></name><name><surname>Srimongkol</surname><given-names>Piroonporn</given-names></name><name><surname>Stadler</surname><given-names>Marc</given-names></name><name><surname>Karnchanatat</surname><given-names>Aphichart</given-names></name><name><surname>Ariyawansa</surname><given-names>Hiran A.</given-names></name></person-group><article-title>﻿Fungal frontiers in toxic terrain: Revealing culturable fungal communities in Serpentine paddy fields of Taiwan</article-title><source>IMA Fungus</source><day>27</day><month>06</month><year>2025</year><volume>16</volume><pub-id pub-id-type="doi">10.3897/imafungus.16.155308</pub-id></mixed-citation></tp:treatment-meta><tp:nomenclature><label>﻿</label><tp:taxon-name>
                <object-id xmlns:xlink="http://www.w3.org/1999/xlink" content-type="arpha" xlink:type="simple">0C2FB4C5-0827-5A60-9BF0-1601A0C4538C</object-id>
                <tp:taxon-name-part taxon-name-part-type="genus" reg="Phialoparvum">Phialoparvum</tp:taxon-name-part>
                <tp:taxon-name-part taxon-name-part-type="species" reg="formosanum">formosanum</tp:taxon-name-part>
                <object-id xmlns:xlink="http://www.w3.org/1999/xlink" content-type="mycobank" xlink:type="simple">MB858712</object-id>
              </tp:taxon-name><tp:taxon-authority>K.W. Cheng &amp; H.A. Ariyaw.</tp:taxon-authority><tp:taxon-status xmlns:xlink="http://www.w3.org/1999/xlink" xlink:type="simple">sp. nov.</tp:taxon-status><xref ref-type="fig" rid="F36">Fig. 36</xref></tp:nomenclature><tp:treatment-sec sec-type="Typification" id="SECID0EMDCK"><title>Typification.</title><p>TAIWAN • Guanshan Township, Taitung County, <named-content xmlns:xlink="http://www.w3.org/1999/xlink" content-type="dwc:verbatimCoordinates" xlink:type="simple"><named-content content-type="geo-json" specific-use="{&#34;type&#34;:&#34;Point&#34;,&#34;coordinates&#34;:[121.189611,23.037444]}" id="NCID0EVDCK" xlink:type="simple">23°02'14.8"N, 121°11'22.6"E</named-content></named-content>, serpentine soil in rice field, 3<sup>rd</sup> November 2022, K.W. Cheng, holotype, <named-content xmlns:xlink="http://www.w3.org/1999/xlink" content-type="dwc:institutional_code" xlink:title="Department of Plant Pathology and Microbiology, National Taiwan University Herbarium" xlink:href="http://grbio.org/institution/national-taiwan-university" xlink:type="simple">NTUPPMH</named-content> 227 (Permanently preserved in a metabolically inactive state), ex-holotype <named-content xmlns:xlink="http://www.w3.org/1999/xlink" content-type="dwc:institutional_code" xlink:title="Department of Plant Pathology and Microbiology, National Taiwan University Culture Collection" xlink:href="http://grbio.org/institution/national-taiwan-university" xlink:type="simple">NTUPPMCC</named-content> 22-301.</p></tp:treatment-sec><tp:treatment-sec sec-type="etymology" id="SECID0EEECK"><title>Etymology.</title><p>Named after Formosa, the former name of Taiwan, where the type specimen was collected.</p></tp:treatment-sec><tp:treatment-sec sec-type="description" id="SECID0EJECK"><title>Description.</title><p><bold><italic>Sexual morph</italic></bold> undetermined. <bold><italic>Asexual morph</italic></bold> Conidia were observed on WA. <bold><italic>Conidiophores</italic></bold> solitary, hyaline, straight to slightly flexuous, arising from hyphal ropes or vegetative hyphae. <bold><italic>Phialides</italic></bold> subulate to ampulliform, hyaline, terminal or lateral, with conspicuous periclinal thickening and cylindrical collarette, 4–18 µm long. Mono-phialides or adelophialides predominant, few poly-phialides with two conidiogenous loci. <bold><italic>Conidia</italic></bold> cylindrical, hyaline, smooth, thick-walled, 1-celled, with 1 to 2 guttules, sometimes aggregated in clusters forming a slimy head, 3.6–4.6 µm × 1.7–2.4 µm (x̄ = 4.2 × 2.1 µm, L/W ratio = 2.04, n = 50).</p></tp:treatment-sec><tp:treatment-sec sec-type="description" id="SECID0EAFCK"><title>Culture characteristics.</title><p>Colony exhibit slow growth, reaching 30 mm diam with flat, creamy white, and velvety to powdery at the center, gradually thinning toward the edges with a smooth margin. The reverse side of the colony displayed similar characteristics.</p></tp:treatment-sec><tp:treatment-sec sec-type="notes" id="SECID0EFFCK"><title>Notes.</title><p>In our multi-locus phylogenetic assessment, <italic><tp:taxon-name><tp:taxon-name-part taxon-name-part-type="genus" reg="Phialoparvum">Phialoparvum</tp:taxon-name-part><tp:taxon-name-part taxon-name-part-type="species" reg="formosanum">formosanum</tp:taxon-name-part></tp:taxon-name></italic> forms a distinct branch with low statistical support, sister to the clade containing the ex-type strain of <italic><tp:taxon-name><tp:taxon-name-part taxon-name-part-type="genus" reg="Phialoparvum">Ph.</tp:taxon-name-part><tp:taxon-name-part taxon-name-part-type="species" reg="bifurcatum">bifurcatum</tp:taxon-name-part></tp:taxon-name></italic> (CBS 299.70B). Despite the weak nodal support, these taxa exhibit substantial genetic divergence across three loci: ITS (440/455 bp, identities 96.7%, including 7 gaps), <italic>rpb2</italic> (259/279 bp, identities 92.8%), and <italic>tef-1</italic> (761/787 bp, identities 96.7%) (Fig. <xref ref-type="fig" rid="F37">37</xref> and Suppl. material <xref ref-type="supplementary-material" rid="S2">2</xref>: figs S3–S5). <italic><tp:taxon-name><tp:taxon-name-part taxon-name-part-type="genus" reg="Phialoparvum">Ph.</tp:taxon-name-part><tp:taxon-name-part taxon-name-part-type="species" reg="formosanum">formosanum</tp:taxon-name-part></tp:taxon-name></italic><named-content xmlns:xlink="http://www.w3.org/1999/xlink" content-type="dwc:institutional_code" xlink:title="Department of Plant Pathology and Microbiology, National Taiwan University Culture Collection" xlink:href="http://grbio.org/institution/national-taiwan-university" xlink:type="simple">NTUPPMCC</named-content> 22-301 shares typical characteristics of the genus <italic><tp:taxon-name><tp:taxon-name-part taxon-name-part-type="genus" reg="Phialoparvum">Phialoparvum</tp:taxon-name-part></tp:taxon-name></italic>, including hyaline, solitary, arising from hyphal ropes or vegetative hyphae of conidiophores and subulate to ampulliform phialides. However, the conidia of <italic><tp:taxon-name><tp:taxon-name-part taxon-name-part-type="genus" reg="Phialoparvum">Ph.</tp:taxon-name-part><tp:taxon-name-part taxon-name-part-type="species" reg="formosanum">formosanum</tp:taxon-name-part></tp:taxon-name></italic><named-content xmlns:xlink="http://www.w3.org/1999/xlink" content-type="dwc:institutional_code" xlink:title="Department of Plant Pathology and Microbiology, National Taiwan University Culture Collection" xlink:href="http://grbio.org/institution/national-taiwan-university" xlink:type="simple">NTUPPMCC</named-content> 22-301 are broader than the type strain of <italic><tp:taxon-name><tp:taxon-name-part taxon-name-part-type="genus" reg="Phialoparvum">Ph.</tp:taxon-name-part><tp:taxon-name-part taxon-name-part-type="species" reg="bifurcatum">bifurcatum</tp:taxon-name-part></tp:taxon-name></italic> CBS 299.70B (3.6–4.6 µm × 1.7–2.4 µm versus 2.8–4.4 µm × 1.2–1.8 µm) (Fig. <xref ref-type="fig" rid="F36">36</xref>; <xref ref-type="bibr" rid="B46">Giraldo and Crous 2019</xref>). Additionally, <italic><tp:taxon-name><tp:taxon-name-part taxon-name-part-type="genus" reg="Phialoparvum">Ph.</tp:taxon-name-part><tp:taxon-name-part taxon-name-part-type="species" reg="formosanum">formosanum</tp:taxon-name-part></tp:taxon-name></italic> exhibits prominent guttules in its conidia, a feature that differentiates it from the other three <italic><tp:taxon-name><tp:taxon-name-part taxon-name-part-type="genus" reg="Phialoparvum">Phialoparvum</tp:taxon-name-part></tp:taxon-name></italic> species (Fig. <xref ref-type="fig" rid="F36">36</xref>; <xref ref-type="bibr" rid="B46">Giraldo and Crous 2019</xref>; <xref ref-type="bibr" rid="B47">Giraldo et al. 2019</xref>).</p><fig id="F36" position="float" orientation="portrait"><object-id xmlns:xlink="http://www.w3.org/1999/xlink" content-type="doi" xlink:type="simple">10.3897/imafungus.16.155308.figure36</object-id><object-id xmlns:xlink="http://www.w3.org/1999/xlink" content-type="arpha" xlink:type="simple">414C1D4F-0C7F-5007-8052-30198D71572D</object-id><label>Figure 36.</label><caption><p>Morphology of <italic><tp:taxon-name><tp:taxon-name-part taxon-name-part-type="genus" reg="Phialoparvum">Phialoparvum</tp:taxon-name-part><tp:taxon-name-part taxon-name-part-type="species" reg="formosanum">formosanum</tp:taxon-name-part></tp:taxon-name></italic><named-content xmlns:xlink="http://www.w3.org/1999/xlink" content-type="dwc:institutional_code" xlink:title="Department of Plant Pathology and Microbiology, National Taiwan University Culture Collection" xlink:href="http://grbio.org/institution/national-taiwan-university" xlink:type="simple">NTUPPMCC</named-content> 22-301. <bold>A, B</bold> 14-days-old colony on PDA; <bold>C–E</bold> Conidiophores, phialides, and conidiogenous cells; <bold>F</bold> Conidia. Scale bars: 10 µm (<bold>C–F</bold>).</p></caption><graphic xmlns:xlink="http://www.w3.org/1999/xlink" xlink:href="imafungus-16-e155308-g036.jpg" position="float" orientation="portrait" xlink:type="simple" id="oo_1362347.jpg"><uri content-type="original_file" xlink:type="simple">https://binary.pensoft.net/fig/1362347</uri></graphic></fig><fig id="F37" position="float" orientation="portrait"><object-id xmlns:xlink="http://www.w3.org/1999/xlink" content-type="doi" xlink:type="simple">10.3897/imafungus.16.155308.figure37</object-id><object-id xmlns:xlink="http://www.w3.org/1999/xlink" content-type="arpha" xlink:type="simple">2DED32CD-B6B8-5E50-890B-542EDEE73DC6</object-id><label>Figure 37.</label><caption><p>Maximum likelihood (<abbrev xmlns:xlink="http://www.w3.org/1999/xlink" xlink:title="maximum likelihood" id="ABBRID0EPKCK" xlink:type="simple">ML</abbrev>) phylogenetic tree based on a concatenated dataset of ITS, LSU, <italic>rpb2</italic>, and <italic>tef-1</italic>. In total, 26 strains representing 19 taxa were included in the concatenated dataset, with 2810 characters (ITS 477 bp, LSU 798 bp, <italic>rpb2</italic> 748 bp, and <italic>tef-1</italic> 787 bp) including alignment gaps. The tree was rooted with <italic><tp:taxon-name><tp:taxon-name-part taxon-name-part-type="genus" reg="Sodiomyces">Sodiomyces</tp:taxon-name-part><tp:taxon-name-part taxon-name-part-type="species" reg="alcalophilus">alcalophilus</tp:taxon-name-part></tp:taxon-name></italic> CBS 114.92. <abbrev xmlns:xlink="http://www.w3.org/1999/xlink" xlink:title="ML bootstrap values" id="ABBRID0EGLCK" xlink:type="simple">MLB</abbrev> ≥ 70% and <abbrev xmlns:xlink="http://www.w3.org/1999/xlink" xlink:title="Bayesian posterior probabilities" id="ABBRID0EKLCK" xlink:type="simple">BPPs</abbrev> ≥ 0.95 were shown at each node; values lower than these thresholds are indicated by a hyphen (–). The scale bar indicates the number of estimated substitutions per site. The strains introduced in this study are in red and novel species are in bold. The ex-type strains are marked with <sup>T</sup>.</p></caption><graphic xmlns:xlink="http://www.w3.org/1999/xlink" xlink:href="imafungus-16-e155308-g037.jpg" position="float" orientation="portrait" xlink:type="simple" id="oo_1362348.jpg"><uri content-type="original_file" xlink:type="simple">https://binary.pensoft.net/fig/1362348</uri></graphic></fig></tp:treatment-sec><tp:treatment-sec><!--Section generated to contain objects referenced in tp:taxon-treatment.--><supplementary-material xmlns:xlink="http://www.w3.org/1999/xlink" id="S2" position="float" orientation="portrait" xlink:type="simple"><object-id content-type="doi" xlink:type="simple">10.3897/imafungus.16.155308.suppl2</object-id><object-id content-type="arpha" xlink:type="simple">2C809647-55DC-5B8D-BD60-12F698E81426</object-id><label>Supplementary material 2</label><caption><p>Supplementary figures S1–S5</p></caption><statement content-type="dataType"><label>Data type</label><p>docx</p></statement><statement content-type="notes"><label>Explanation note</label><p><bold>figure S1.</bold> Maximum likelihood (<abbrev xlink:title="maximum likelihood" id="ABBRID0ELFBM" xlink:type="simple">ML</abbrev>) phylogenetic tree based on <italic>tub2</italic>; <bold>figure S2.</bold> Maximum likelihood (<abbrev xlink:title="maximum likelihood" id="ABBRID0ETFBM" xlink:type="simple">ML</abbrev>) phylogenetic tree based on ITS; <bold>figure S3.</bold> Maximum likelihood (<abbrev xlink:title="maximum likelihood" id="ABBRID0EZFBM" xlink:type="simple">ML</abbrev>) phylogenetic tree based on ITS; <bold>figure S4.</bold> Maximum likelihood (<abbrev xlink:title="maximum likelihood" id="ABBRID0E6FBM" xlink:type="simple">ML</abbrev>) phylogenetic tree based on <italic>rpb2</italic>; figure S5. Maximum likelihood (<abbrev xlink:title="maximum likelihood" id="ABBRID0EFGBM" xlink:type="simple">ML</abbrev>) phylogenetic tree based on <italic>tef-1</italic>.</p></statement><media xlink:href="imafungus-16-e155308-s002.docx" mimetype="application" mime-subtype="vnd.openxmlformats-officedocument.wordprocessingml.document" position="float" orientation="portrait" xlink:type="simple" id="oo_1362350.docx"><uri content-type="original_file" xlink:type="simple">https://binary.pensoft.net/file/1362350</uri></media><permissions><license xlink:type="simple"><license-p>This dataset is made available under the Open Database License (http://opendatacommons.org/licenses/odbl/1.0/). The Open Database License (ODbL) is a license agreement intended to allow users to freely share, modify, and use this Dataset while maintaining this same freedom for others, provided that the original source and author(s) are credited.</license-p></license></permissions><attrib specific-use="authors">Kai-Wen Cheng, Jiue-in Yang, Piroonporn Srimongkol, Marc Stadler, Aphichart Karnchanatat, Hiran A. Ariyawansa</attrib></supplementary-material></tp:treatment-sec><ref-list><ref id="B46"><mixed-citation xmlns:xlink="http://www.w3.org/1999/xlink" xlink:type="simple"><person-group><name name-style="western"><surname>Giraldo</surname><given-names>A</given-names></name><name name-style="western"><surname>Crous</surname><given-names>PW</given-names></name></person-group> (<year>2019</year>) <article-title>Inside <italic><tp:taxon-name><tp:taxon-name-part taxon-name-part-type="family">Plectosphaerellaceae</tp:taxon-name-part></tp:taxon-name></italic>.</article-title><source>Studies in Mycology</source><volume>92</volume>(<issue>1</issue>): <fpage>227</fpage>–<lpage>286</lpage>. <ext-link xlink:href="10.1016/j.simyco.2018.10.005" ext-link-type="doi" xlink:type="simple">https://doi.org/10.1016/j.simyco.2018.10.005</ext-link></mixed-citation></ref><ref id="B47"><mixed-citation xmlns:xlink="http://www.w3.org/1999/xlink" xlink:type="simple"><person-group><name name-style="western"><surname>Giraldo</surname><given-names>A</given-names></name><name name-style="western"><surname>Hernández-Restrepo</surname><given-names>M</given-names></name><name name-style="western"><surname>Crous</surname><given-names>PW</given-names></name></person-group> (<year>2019</year>) <article-title>New plectosphaerellaceous species from Dutch garden soil.</article-title><source>Mycological Progress</source><volume>18</volume>(<issue>9</issue>): <fpage>1135</fpage>–<lpage>1154</lpage>. <ext-link xlink:href="10.1007/s11557-019-01511-4" ext-link-type="doi" xlink:type="simple">https://doi.org/10.1007/s11557-019-01511-4</ext-link></mixed-citation></ref></ref-list></tp:taxon-treatment>
