# Supplementary material for: ﻿Fungal frontiers in toxic terrain: Revealing culturable fungal communities in Serpentine paddy fields of Taiwan
Source: IMA Fungus. 2025 Jun 27;16:e155308. doi: 10.3897/imafungus.16.155308 (PMC12355036; doi:10.3897/imafungus.16.155308)
Supplement: Supplementary material 1 — Supplementary tables S1–S4 [file imafungus-16-e155308-s001.xlsx]

## Sheet: S1
Supplementary Table S1. List of primers used in this study
Region	Primer pairs	Sequence (5' to 3')	References
LSU	LR0R	ACCCGCTGAACTTAAGC	Vilgalys and Hester 1990; Rehner and Samuels 1994
	LR5	TCCTGAGGGAAACTTCG
tef-1	EF1-983F	GCYCCYGGHCAYCGTGAYTTYAT	Rehner and Buckley 2005
	EF1-2218R	ATGACACCRACRGCRACRGTYTG	Rehner and Buckley 2005
rpb2	RPB2-5f	GAYGAYMGWGATCAYTTYGG	Liu et al. 1999
	RPB2-7cR	CCCATRGCTTGYTTRCCCAT	Liu et al. 1999
SSU	NS1	GTAGTCATATGCTTGTCTC	White et al. 1990
	NS4	CTTCCGTCAATTCCTTTAAG	White et al. 1990
ITS	ITS1	TCCGTAGGTGAACCTGCGG	White et al. 1990
	ITS4	TCCTCCGCTTATTGATATGC	White et al. 1990
tub2	BT1819R	TTCCGTCCCGACAACTTCGT	Miller and Hundorf 2005
	BT2916	CTCAGCCTCAGTGAACTCCAT	Miller and Hundorf 2005
	Bt2a	GGTAACCAAATCGGTGCTGCTTTC	Glass and Donaldson 1995
	Bt2b	ACCCTCAGTGTAGTGACCCTTGGC	Glass and Donaldson 1995
	TUB2Fd	GTBCACCTYCARACCGGYCARTG	Woudenberg et al. 2009
	TUB4Rd	CCRGAYTGRCCRAARACRAAGTTGTC	Woudenberg et al. 2009
cmdA	CAL-228F	GAGTTCAAGGAGGCCTTCTCCC	Carbone and Kohn 1999
	CAL2Rd	TGRTCNGCCTCDCGGATCATCTC	Groenewald et al. 2013
	CMD5	CCGAGTACAAGGAGGCCTTC	Hong et al. 2006
	CMD6	CCGATAGAGGTCATAACGTGG	Hong et al. 2006
Large subunit ribosomal RNA (LSU); translation elongation factor 1-alpha (tef-1); small subunit ribosomal RNA (SSU); ribosomal internal transcribed spacer (ITS); RNA polymerase II second largest subunit (rpb2); β-tubulin (tub2); calmodulin (cmdA)

## Sheet: S2
Supplementary Table S2. Genbank accession numbers for the strains in this study (type strains in bold and new strains in red)
Species	Strain	Location	Host	ITS	LSU	SSU	tef-1	rpb2	tub2	cmdA
Acrophialophora ellipsoidea	CBS 102.61	Belgium	soil	MK926786	MK926786	-	-	MK876748	MK926886	-
Acrophialophora fusispora	CBS 380.55	India	forest soil	MK926788	MK926788	-	-	MK876750	MK926888	-
Acrophialophora hechuanensis	GZUIFR-H08-1	China	soil	MK926789	MK926789	-	-	MK876751	MK926889	-
Acrophialophora jodhpurensis	CBS 602.69	Pakistan	unknown	MK926790	MK926790	-	-	MK876752	MK926890	-
Acrophialophora levis	CBS 484.70	Germany	composted domestic waste	MH871579	MH871579	-	-	-	KP233044	-
Acrophialophora liboensis	CGMCC_3.18309	China	soil	NR_182794	OP456147	-	-	OP886704	KP999978	-
Acrophialophora major	GZUIFR-H57-2	India	soil	MK926792	MK926792	-	-	MK876754	MK926892	-
Acrophialophora nainiana	CBS 100.60	India	farm soil	MK926793	MK926793	-	-	MK876755	MK926893	-
Acrophialophora teleoafricana	CBS 281.79	Sudan	soil	MK926795	MK926795	-	-	MK876757	MK926895	-
Albifimbria lateralis	CBS 117712	USA	unknown	KU845881	-	-	-	KU845919	KU845957	KU845865
Albifimbria terrestris	CBS 126186	Namibia	soil in mopane woodlands	KU845883	-	-	-	KU845921	KU845959	KU845867
Albifimbria verrucaria	CBS 328.52	USA	deteriorated baled cotton	KU845893	-	-	-	KU845931	KU845969	KU845875
Albifimbria viridis	CBS 449.71	India	unknown	KU845898	-	-	-	KU845936	KU845974	KU845879
Areotheca ambigua	CBS 215.60	Canada	decorticated twig	AY999137	AY999114	-	-	-	-	-
Areotheca areolata	UAMH 7495	Canada	dung of porcupine	AY587911	AY587936	-	-	AY600275	-	-
Arnium caballinum	Lundqvist 7098-e	Iceland	dung of sheep	-	KF557672	-	-	-	-	-
Arnium japonense	SANK 10273	Japan	dung of mouse	-	KF557680	-	-	-	-	-
Arnium mendax	Lundqvist 20874-c	France	dung of rabbit	-	KF557687	-	-	-	-	-
Bommerella trigonospora	CBS 324.69	Japan	soil	-	MH877799	-	-	MZ342984	MZ343022	-
Brachychaeta variospora	CBS 414.73	Thailand	soil	MH860721	MH872432	-	-	MK876759	MK926897	-
Chordomyces albus	CBS 987.87	Luxembourg	Hypogymnia physodes	DQ825970	JX158444	-	JX158400	JX158466	-	-
Chordomyces albus	CBS 204.70	Germany	dead stem of Angelica archangelica	LR026698	LR025827	-	LR026400	LR026126	-	-
Chordomyces antarcticus	CBS 120045	Russia	soda soil	KJ443241	KJ443109	-	KJ443197	KJ443157	-	-
Chordomyces antarcticus	CBS 137610	Kazakhstan	Suaeda salsa	KJ443238	KJ443106	-	KJ443194	KJ443154	-	-
Chrysocorona lucknowensis	CBS 727.71	India	dung of deer	MK926813	MK926813	-	-	MK876773	MK926913	-
Chrysocorona lucknowensis	CBS 124.85	Venezuela	dung of burro	MK926814	MK926814	-	-	MK876774	MK926914	-
Colletotrichum musae	CBS 116870	USA	Musa sp.	JN943078	JN940401	JN940351	-	-	-	-
Corylomyces selenosporus	CBS 113930	France	hazelnut	MT784130	DQ327607	-	-	KP981612	-	-
Corynespora cassiicola	CBS 100822	Netherlands	leaf spots of Sainopaulia ionantha	OQ410655	GU301808	GU296144	GU349052	-	-	-
Cylindrotrichum aquaticum	MFLUCC 15-0264	China	decaying submerged wood	KX789213	KX789216	-	-	-	-	-
Cylindrotrichum clavatum	CBS 125296	France	submerged wood of Alnus glutinosa	GU180627	GU180643	GU180622	-	-	-	-
Cylindrotrichum clavatum	CBS 125239	France	submerged wood of Platanus sp.	GU180633	GU180649	GU180615	-	-	-	-
Cylindrotrichum formosanum nov. sp.	NTUPPMCC 22-286	Taiwan	serpentine-characterized paddy soil	PV476811	PV476871	PV683384	-	-	-	-
Cylindrotrichum formosanum nov. sp.	NTUPPMCC 22-287	Taiwan	serpentine-characterized paddy soil	PV476812	PV476872	PV683385	-	-	-	-
Cylindrotrichum gorii	DLUCC 0614	China	submerged wood	MH120195	MH120189	-	-	-	-	-
Cylindrotrichum oligospermum	CBS 101319	Czech Republic	wood of Sambucus nigra	AF178547	AF178547	-	-	-	-	-
Cylindrotrichum oligospermum	CBS 570.76	Germany	dead twig of Symphoricarpos albus	AF178560	AF178560	-	-	-	-	-
Cylindrotrichum parahennebertii	CBS 148282	Netherlands	dead culm of Juncus inflexus	ON811533	ON811590	-	-	-	-	-
Cylindrotrichum setosum	DAOM 229246	Australia	wood and bark mulch on the ground	GU180635	GU180652	GU180617	-	-	-	-
Cylindrotrichum submersum	MFLU 18-2320	China	submerged wood	MK878374	MK835843	MK834780	-	-	-	-
Dimorphiseta acuta	CGMCC3.19208	China	rhizosphere soils of Poa pratensis	MH793288	-	-	-	MH818815	-	MH885429
Dimorphiseta acuta	LC12123	China	leaves of Digitaria sanguinalis	MH793276	-	-	-	MH818811	MH793300	MH885417
Dimorphiseta acuta	MFLU 18-2552	Taiwan	Celtis formosana	MW114371	-	-	-	MW201476	MW148277	-
Dimorphiseta formosana nov. sp.	NTUPPMCC 22-291	Taiwan	serpentine-characterized paddy soil	PV405850	-	-	-	PV520171	PV551014	PV577079
Dimorphiseta obtusa	CGMCC3.19206	China	Poa pratensis	MH793285	-	-	-	MH818816	MH793307	MH885426
Dimorphiseta obtusa	LC12129	China	rhizosphere soils of Agrostis stolonifera	MH793274	-	-	-	MH818821	MH793303	MH885415
Dimorphiseta serpentinicola nov. sp.	NTUPPMCC 22-292	Taiwan	serpentine-characterized paddy soil	PV405849	-	-	-	PV520170	PV551013	PV577078
Dimorphiseta terrestris	CBS 127345	USA	soil collected in tallgrass prairie	KU846314	-	-	-	KU846375	KU846431	KU846284
Furcasterigmium furcatum	CBS 122.42	France	dune sand under Calystegia soldanella	LR026709	LR025838	-	LR026408	LR026133	-	-
Furcasterigmium furcatum	CBS 116550	Germany	moist house	LR026713	LR025843	-	LR026410	LR026135	-	-
Gibellulopsis aquatica	CBS 117131	France	cloud water	LR026720	LR025850	-	LR026414	-	-	-
Gibellulopsis catenata	CBS 113951	Germany	cervical swab of mare	LR026721	LR025851	-	LR026415	LR026137	-	-
Gibellulopsis fusca	CBS 560.65	India	soil	LR026724	LR025854	-	LR026418	LR026140	-	-
Gibellulopsis nigrescens	CBS 120949	Netherlands	soil under lawn	LR026738	LR025868	-	LR026429	LR026149	-	-
Gibellulopsis serrae	CBS 892.70	Brazil	gold-fish (Carassius auratus)	LR026755	LR025885	-	LR026445	LR026159	-	-
Gibellulopsis serrae	CBS 416.76	India	unknown	LR026747	LR025877	-	LR026437	LR026154	-	-
Gibellulopsis simonii	CBS 144923	Netherlands	soil	MK047467	MK047517	-	-	LR594788	-	-
Hyalosphaerella fragilis	CBS 456.73	India	rhizosphere of Pennisetum typhoideum	KX976693	KX976791	-	-	MK876779	KX977042	-
Inaequalispora prestonii	CBS 175.73	Malaysia	forest soil	KU846316	-	-	-	KU846377	KU846433	KU846286
Kylindria aquatica	MFLUCC 17-1681	China	submerged wood	MH120191	MH120185	-	-	-	-	-
Kylindria chinensis	MFLUCC 16-0965	China	submerged wood	MH120190	MH120186	-	-	-	-	-
Kylindria peruamazonensis	CBS 838.91	Cuba	leaf litter of Bucida palustris	GU180628	GU180638	GU180609	-	-	-	-
Longipedicellata aptrootii	MFLUCC 10-0297	Thailand	submerged bamboo	KU238893	KU238894	KU238895	KU238892	-	-	-
Longipedicellata aptrootii	MFLUCC 16-0244	Thailand	submerged bamboo	-	KY066739	KY066741	-	-	-	-
Longipedicellata aquatica	MFLUCC 17-2334	Thailand	submerged wood	MT627706	MN913704	MT864298	-	-	-	-
Longipedicellata megafusiformis	MFLUCC 21-0085	Thailand	submerged wood	MZ538512	MZ538546	-	MZ567090	-	-	-
Multiseptospora thailandica	MFLUCC 11–0183	Thailand	dead stem of Thysanolaena maxima Kuntze	KP744447	KP744490	KP753955	KU705657	-	-	-
Musidium stromaticum	CBS 863.73	Honduras	root and rhizome of Musa sapientum	DQ825969	HQ232143	-	LN810533	-	-	-
Musidium stromaticum	CBS 132.74	Costa Rica	Musa sp.	LR026785	LR025919	-	LR026479	LR026187	-	-
Myxospora aptrootii	CBS 101263	China	leaf litter	KU846458	-	-	-	KU846496	KU846539	KU846441
Myxospora crassiseta	CBS 731.83	Japan	dead twig	KU846459	-	-	-	KU846497	KU846540	KU846442
Myxospora graminicola	CBS 116538	USA	decaying grass leaf	KU846461	-	-	-	KU846499	KU846542	KU846444
Myxospora masonii	CBS 174.73	England	leaves of Glyceria sp.	KU846462	-	-	-	KU846500	KU846543	KU846445
Myxospora musae	CBS 265.71	Madagascar	Musa sp.	KU846463	-	-	-	KU846501	KU846544	-
Myxospora poaceicola	UESTCC 23.0116	China	Digitaria sanguinalis	OR753996	-	-	-	OR756655	OR756653	OR756651
Myxospora theatro	CBS 148530	Costa Rica	canvas surface	MW584585	-	-	-	-	MW722962	-
Naviculispora terrestris	CBS 137295	Argentina	soil	MT784136	KP981439	-	-	KP981622	-	-
Neopyrenochaetopsis hominis	CBS 143033	USA	human skin tissue	LT592923	LN907381	-	-	LT593061	LT592992	-
Neosetophoma clematidis	MFLUCC 13-0734	Italy	Clematis vitalba	NR_154228	KP684153	-	-	-	-	-
Neosetophoma italica	MFLUCC 14-0809	Italy	Iris germanica	NR_185358	KP711361	-	-	-	-	-
Neosetophoma samarorum	CBS 138.96	Netherlands	Phlox paniculata	MH862569	MH874195	-	-	-	KF252655	-
Paragibellulopsis chrysanthemi	MAFF 242621	Japan	rotten leaves	KC287235	KC287230	-	KC287232	-	-	-
Paragibellulopsis chrysanthemi	MAFF 243429	Japan	rotten leaves	KC287234	KC287229	-	KC287231	-	-	-
Parasarocladium aestuarinum	CMG 30	Portugal	Fucus sp.	MK986713	-	-	-	-	-	-
Parasarocladium alavariense	CMG 32	Portugal	Rhodophyta sp.	MK986715	-	-	-	-	-	-
Parasarocladium breve	CBS 150.62	India	soil	OQ429781	OQ055677	-	OQ471107	-	-	-
Parasarocladium chondroidum	CBS 652.93	New Zealand	endophyte in Gramineae	OQ429785	OQ055681	-	OQ471111	-	-	-
Parasarocladium debruynii	CBS 144942	Netherlands	soil	MK069420	MK069416	-	-	-	-	-
Parasarocladium dipikae	BRIP 68235	Australia	leaf of Sporobolus natalensis	OM417251	OM333565	-	-	-	-	-
Parasarocladium formosum nov. sp.	NTUPPMCC 22-288	Taiwan	serpentine-characterized paddy soil	PV405852	PV476862	-	PV667867	-	-	-
Parasarocladium funiculosum	CBS 141.62	India	soil	OQ429786	OQ055682	-	OQ471307	-	-	-
Parasarocladium fusiforme	CMG 36	Portugal	Ulva sp.	MK986719	-	-	-	-	-	-
Parasarocladium gamsii	CBS 726.71	Netherlands	soil	OQ429787	OQ055683	-	OQ471112	-	-	-
Parasarocladium mabikii	SFC20240607-M027	South Korea	mud flat	PQ355572	PQ355591	-	PQ355495	-	-	-
Parasarocladium multimorphologicum	SFc20240607-M022	South Korea	unidentified seaweed	PQ355573	PQ355592	-	PQ355496	-	-	-
Parasarocladium multimorphologicum	SFc20240607-M023	South Korea	unidentified seaweed	PQ355574	PQ355593	-	PQ355497	-	-	-
Parasarocladium multimorphologicum	SFc20240607-M024	South Korea	Grateloupia sp.	PQ355575	PQ355594	-	PQ355498	-	-	-
Parasarocladium radiatum	CBS 142.62	India	soil	OQ429788	OQ055684	-	OQ471308	-	-	-
Parasarocladium sinense	CGMCC 3.25521	China	soil	OR680550	OR680617	-	OR865900	-	-	-
Parasarocladium tasmanniae	CBS 146807	Australia	leaf of Tasmannia insipida	MW175340	MW175380	-	-	-	-	-
Parasarocladium wereldwijsianum	CBS 147226	Netherlands	soil	MW883440	MW883831	-	MW890113	-	-	-
Parathielavia appendiculata	CBS 723.68	India	leaf of Punica granatum	MK926827	MK926827	-	-	MK876788	MK926927	-
Parathielavia hyrcaniae	CBS 353.62	Iran	sand dune soil	KM655329	KM655368	-	-	KM655401	KX977043	-
Parathielavia kuwaitensis	CBS 945.72	Kuwait	desert soil	KM655332	KM655371	-	-	KM655404	KX977044	-
Phialoparvum bifurcatum	CBS 299.70B	Belgium	soil	LR026793	LR025931	-	LR026488	LR026195	-	-
Phialoparvum formosanum nov. sp.	NTUPPMCC 22-301	Taiwan	serpentine-characterized paddy soil	PV405853	PV476863		PV550886	PV547802	-	-
Phialoparvum maaspleinense	CBS 145321	Netherlands	garden soil	LR590190	LR590368	-	-	LR594791	-	-
Phialoparvum rietveltiae	CBS 145322	Netherlands	garden soil	LR590191	LR590367	-	-	LR594790	-	-
Poaceascoma aquaticum	MFLUCC 14–0048	Thailand	submerged bamboo in freshwater	-	KT324690	KT324691	-	-	-	-
Poaceascoma australiense	BRIP 61076a	Australia	Cynodon sp.	PP766555	-	-	-	-	-	-
Poaceascoma brasiliense	URM8899	Brazil	roots of Sicyos edulis	PP725461	PP725465	PP725469	-	-	-	-
Poaceascoma calendae	BRIP 76231a	Australia	soil	PQ049987	-	-	-	-	-	-
Poaceascoma chiangraiense	MFLU 23-0490	Thailand	Arundo donax	PP035696	PP319003	PP319007	-	-	-	-
Poaceascoma cynodontis	BRIP 61082a	Australia	Cynodon dactylon	PP766556	-	-	-	-	-	-
Poaceascoma endophyticum	CMML 20-48	South Korea	roots of Zoysia japonica	PQ741476	PQ738326	PQ741501	PQ754403	-	-	-
Poaceascoma endophyticum	CMML 20-49	South Korea	roots of Zoysia japonica	PQ741477	PQ738327	PQ741502	PQ754404	-	-	-
Poaceascoma filiforme	CPC 33467	Thailand	unknown Poaceae	MT373362	MT373345	-	-	-	-	-
Poaceascoma halophilum	MFLUCC 15–0949	Thailand	decaying bamboo stick	-	MF615399	MF615400	-	-	-	-
Poaceascoma helicoides	MFLUCC 11–0136	Thailand	dead stem of Digitaria sanguinalis L.	KP998459	KP998462	KP998463	KP998461	-	-	-
Poaceascoma herbaceum	GZCC 19-0046	China	dead stem of unidentified herbaceous plant	OR225071	OP099523	OR134440	OR140430	-	-	-
Poaceascoma koreanum	CMML 20-44	South Korea	roots of Zoysia japonica	PQ741471	PQ741496	PQ738321	PQ754398	-	-	-
Poaceascoma koreanum	CMML 20-45	South Korea	roots of Zoysia japonica	PQ741472	PQ741497	PQ738322	PQ754399	-	-	-
Poaceascoma koreanum	CMML 20-46	South Korea	roots of Zoysia japonica	PQ741473	PQ741498	PQ738323	PQ754400	-	-	-
Poaceascoma lochii	BRIP 71546	Australia	Zoysia matrella	MZ616670	MZ616669	-	-	-	-	-
Poaceascoma magnum	CMML 20-47	South Korea	roots of Zoysia japonica	PQ741474	PQ741499	PQ738324	PQ754401	-	-	-
Poaceascoma magnum	CMML 20-91	South Korea	roots of Zoysia japonica	PQ741475	PQ741500	PQ738325	PQ754402	-	-	-
Poaceascoma serpentinum nov. sp.	NTUPPMCC 22-222	Taiwan	serpentine-characterized paddy soil	PV405851	PV476864	PV412989	PV550887	-	-	-
Poaceascoma taiwanense	MFLUCC 18–0083	Taiwan	dead stems of Panicum virgatum L.	MG831569	MG831567	MG831568	-	-	-	-
Poaceascoma taiwanense	MFLUCC 21-0055	Thailand	submerged wood in freshwater	MZ538523	MZ538557	-	MZ567099	-	-	-
Poaceascoma zboray	CBS 151097	Hungary	healthy roots of wheat	PP264928	PP265014	PP264982	PP273262	-	-	-
Poaceascoma zoysiiradicicola	CMML 20-50	South Korea	roots of Zoysia japonica	PQ741478	PQ741503	PQ738328	-	-	-	-
Poaceascoma zoysiiradicicola	CMML 20-51	South Korea	roots of Zoysia japonica	PQ741479	PQ741504	PQ738329	PQ754405	-	-	-
Preussia funiculata	Huhndorf 2577	unknown	unknown	GQ203762	GQ203722	-	-	-	GQ203685	-
Preussia typharum	CBS 107.69	Japan	dung of deer	GQ203766	GQ203726	-	-	-	GQ203689	-
Pseudorhypophila formosana nov. sp.	NTUPPMCC 22-295	Taiwan	serpentine-characterized paddy soil	PV476803	PV476865	-	-	PV547778	-	-
Pseudorhypophila formosana nov. sp.	NTUPPMCC 22-296	Taiwan	serpentine-characterized paddy soil	PV476804	PV476866	-	-	PV547779	-	-
Pseudorhypophila formosana nov. sp.	NTUPPMCC 22-297	Taiwan	serpentine-characterized paddy soil	PV476805	PV476867	-	-	PV547780	-	-
Pseudorhypophila formosana nov. sp.	NTUPPMCC 22-298	Taiwan	serpentine-characterized paddy soil	PV476806	PV476868	-	-	PV547781	-	-
Pseudorhypophila formosana nov. sp.	NTUPPMCC 22-299	Taiwan	serpentine-characterized paddy soil	PV476807	PV476869	-	-	PV547782	-	-
Pseudorhypophila formosana nov. sp.	NTUPPMCC 22-300	Taiwan	serpentine-characterized paddy soil	PV476808	PV476870	-	-	PV547783	-	-
Pseudorhypophila mangenotii	CBS 419.67	France	leaf	MT784143	KP981444	-	-	KP981627	-	-
Pseudorhypophila marina	CBS 698.96	Iraq	submerged dead culms	MK926853	MK926853	-	-	MK876815	-	-
Pseudorhypophila marina	CBS 155.77	Taiwan	marine mud	MK926851	MK926851	-	-	MK876813	-	-
Pseudorhypophila pilifera	CBS 413.73	Japan	soil	MK926852	MK926852	-	-	MK876814	-	-
Pseudorhypophila poae	CMML 20-36	South Korea	roots of Zoysia japonica	PQ741480	PQ741505	-	-	PQ754410	-	-
Pseudorhypophila poae	CMML 20-89	South Korea	roots of Zoysia japonica	PQ741481	PQ741506	-	-	PQ754411	-	-
Pseudothielavia arxii	CBS 603.97	Chile	soil	MK926830	MK926830	-	-	MK876791	MK926930	-
Pseudothielavia arxii	CBS 102199	Chile	soil	MK926831	MK926831	-	-	MK876792	MK926931	-
Pseudothielavia hamadae	CBS 499.83	Japan	soil	MK926832	MK926832	-	-	MK876793	MK926932	-
Pseudothielavia subhyaloderma	CBS 473.86	Papua New Guinea	forest soil	MK926833	MK926833	-	-	MK876794	MK926933	-
Pseudothielavia terricola	CBS 165.88	USA	soil	KX976694	KX976792	-	-	MK876795	KX977045	-
Pseudothielavia terricola	CBS 487.74	USA	kernel of Arachis hypogaea	MK926834	MK926834	-	-	MK876796	MK926934	-
Pseudothielavia terricola	NTUPPMCC 22-293	Taiwan	serpentine-characterized paddy soil	PV412968	PV426283	-	-	PV547801	PV551016	-
Pseudothielavia terricola	NTUPPMCC 22-294	Taiwan	serpentine-characterized paddy soil	PV412967	PV426284	-	-	PV547800	PV551015	-
Pseudoxylomyces aquaticus	KUMCC 17-0312	Thailand	submerged wood	MT627682	MN913684	MT864308	MT954381	-	-	-
Pseudoxylomyces aquaticus	NTUPPMCC 22-223	Taiwan	serpentine-characterized paddy soil	PV412969	PV426285	PV412990	PV547722	-	-	-
Pseudoxylomyces elegans	KT 2887	Japan	dead wood	LC014593	AB807598	-	AB808576	-	-	-
Pseudoxylomyces elegans	MFLUCC 17-2132	Thailand	submerged wood	OP377893	OP377979	OP378054	-	-	-	-
Pseudoxylomyces elegans	MFLUCC 17-2350	Thailand	submerged wood	MT627708	MT627667	MT864300	MT954398	-	-	-
Pyrenochaetopsis americana	UTHSC DI16-225	USA	unknown	LT592912	LN907368	-	-	LT593050	LT592981	-
Pyrenochaetopsis americana	NTUCC 17-033	Taiwan	Camellia sinensis	MT112288	MT071264	-	-	MT743277	MT308618	-
Pyrenochaetopsis aquatica	FMR 17327	Spain	plant debris in freshwater	LR216648	LR216649	-	-	LR216647	LR897788	-
Pyrenochaetopsis botulispora	CBS 142458	USA	human respiratory tract	LT592946	LN907441	-	-	LT593085	LT593015	-
Pyrenochaetopsis botulispora	UTHSC DI16 297	USA	human superficial tissue	LT592945	LN907440	-	-	LT593084	LT593014	-
Pyrenochaetopsis botulispora	UTHSC DI16 289	USA	human respiratory tract	LT592941	LN907432	-	-	LT593080	LT593010	-
Pyrenochaetopsis cecavii	URM8455	Brazil	Trichobius sp.	OM692245	ON678613	-	-	ON715836	ON715832	-
Pyrenochaetopsis chromolaenae	MFLUCC 17-1440	Thailand	dead stem of Chromolaena odorata	MT214378	MT214472	-	-	MT235827	-	-
Pyrenochaetopsis confluens	CBS 142459	USA	human deep tissue	LT592950	LN907446	-	-	LT593089	LT593019	-
Pyrenochaetopsis cylindrispora	FMR 18813	Spain	plant debris in freshwater	ON006461	ON008446	-	-	ON101725	ON101729	-
Pyrenochaetopsis decipiens	CBS 343.85	Netherlands	Globodera pallida	LT623223	GQ387624	-	-	LT623280	LT623240	-
Pyrenochaetopsis eloisemartiniae	BRIP 69700	Australia	stem of Sporobolus natalensis	OM417273	OM333587	-	-	ON624219	ON995116	-
Pyrenochaetopsis globosa	CBS 143034	USA	human superficial tissue	LT592934	LN907418	-	-	LT593072	LT593003	-
Pyrenochaetopsis indica	CBS 124454	India	Saccharum officinarum	LT623224	GQ387626	-	-	LT623281	LT623241	-
Pyrenochaetopsis kuksensis	CBS 146534	Czech Republic	Buxus sempervirens	MT371092	MT371397	-	-	MT372656	MT372662	-
Pyrenochaetopsis kuksensis	MEND F 0058	Czech Republic	Buxus sempervirens	MT371093	MT371398	-	-	MT372657	MT372663	-
Pyrenochaetopsis leptospora	CBS 101635	Unknown	Secale cereale	JF740262	GQ387627	-	-	LT623282	LT623242	-
Pyrenochaetopsis microspora	CBS 102876	Montenegro	water	LT623226	GQ387631	-	-	LT623284	LT623244	-
Pyrenochaetopsis musae	MFLUCC 23-0305	Thailand	leaf spot on Musa sp.	OR206388	PP800332	-	-	OR209486	PP840935	-
Pyrenochaetopsis musae	MFLUCC 23-0306	Thailand	leaf spot on Musa sp.	PP809656	PP800333	-	-	PP840923	PP840936	-
Pyrenochaetopsis oryzicola	MFLUCC 24-0042	Thailand	dead panicles of Oryza sativa	PQ376616	PQ376630	-	-	PQ412498	PQ412482	-
Pyrenochaetopsis oryzicola	MFLUCC 24-0041	Thailand	dead panicles of Oryza sativa	PQ376615	PQ376629	-	-	PQ412497	PQ412481	-
Pyrenochaetopsis oryzicola	MFLUCC 24-0038	Thailand	dead panicles of Oryza sativa	PQ376612	PQ376626	-	-	PQ412494	PQ412478	-
Pyrenochaetopsis oryzicola	NTUPPMCC 22-228	Taiwan	serpentine-characterized paddy soil	PV412961	PV426286	-	-	PV547799	PV551020	-
Pyrenochaetopsis oryzicola	NTUPPMCC 22-229	Taiwan	serpentine-characterized paddy soil	PV412960	PV426287	-	-	PV547798	PV551021	-
Pyrenochaetopsis oryzicola	NTUPPMCC 22-230	Taiwan	serpentine-characterized paddy soil	PV412959	PV426288	-	-	PV547797	PV551022	-
Pyrenochaetopsis oryzicola	NTUPPMCC 22-231	Taiwan	serpentine-characterized paddy soil	PV412958	PV426289	-	-	PV547796	PV551023	-
Pyrenochaetopsis oryzicola	NTUPPMCC 22-232	Taiwan	serpentine-characterized paddy soil	PV412956	PV426290	-	-	PV547794	PV551024	-
Pyrenochaetopsis oryzicola	NTUPPMCC 22-233	Taiwan	serpentine-characterized paddy soil	PV412955	PV426291	-	-	PV547793	PV551025	-
Pyrenochaetopsis oryzicola	NTUPPMCC 22-234	Taiwan	serpentine-characterized paddy soil	PV412954	PV426292	-	-	PV547792	PV551026	-
Pyrenochaetopsis oryzicola	NTUPPMCC 22-235	Taiwan	serpentine-characterized paddy soil	PV412953	PV426293	-	-	PV547791	PV551027	-
Pyrenochaetopsis oryzicola	NTUPPMCC 22-236	Taiwan	serpentine-characterized paddy soil	PV412952	PV426294	-	-	PV547790	PV551028	-
Pyrenochaetopsis oryzicola	NTUPPMCC 22-237	Taiwan	serpentine-characterized paddy soil	PV412951	PV426295	-	-	PV547789	PV551029	-
Pyrenochaetopsis oryzicola	NTUPPMCC 22-238	Taiwan	serpentine-characterized paddy soil	PV412950	PV426296	-	-	PV547788	PV551030	-
Pyrenochaetopsis oryzicola	NTUPPMCC 22-239	Taiwan	serpentine-characterized paddy soil	PV412949	PV426297	-	-	PV547787	PV551031	-
Pyrenochaetopsis oryzicola	NTUPPMCC 22-240	Taiwan	serpentine-characterized paddy soil	PV412948	PV426298	-	-	PV547786	PV551032	-
Pyrenochaetopsis oryzicola	NTUPPMCC 22-241	Taiwan	serpentine-characterized paddy soil	PV412947	PV426299	-	-	PV547785	PV551033	-
Pyrenochaetopsis oryzicola	NTUPPMCC 22-242	Taiwan	serpentine-characterized paddy soil	PV412946	PV426300	-	-	PV547784	PV551034	-
Pyrenochaetopsis paucisetosa	UTHSC DI16-193	USA	human superficial tissue	LT592897	LN907336	-	-	LT593035	LT592966	-
Pyrenochaetopsis paucisetosa	NTUPPMCC 22-227	Taiwan	serpentine-characterized paddy soil	PV412957	PV426301	-	-	PV547795	PV551019	-
Pyrenochaetopsis perfecta	CBS 148923	Spain	plant debris in freshwater	ON006462	ON008445	-	-	ON168928	ON101728	-
Pyrenochaetopsis poae	CBS 136769	Netherlands	Poa sp.	KJ869117	KJ869175	-	-	LT623286	KJ869243	-
Pyrenochaetopsis queenslandica	BRIP 69695	Australia	leaf of Sporobolus natalensis	OM417270	OM333584	-	-	ON624218	ON995115	-
Pyrenochaetopsis rajhradensis	CBS 146846	Czech Republic	Buxus sempervirens	MT853115	MT853182	-	-	MT857727	MT857726	-
Pyrenochaetopsis setosissima	CBS 119739	Brazil	Coffea arabica	LT623227	GQ387632	-	-	LT623285	LT623245	-
Pyrenochaetopsis sinensis	CGMCC 3.19296	China	rhizosphere soil of Poa pratensis	MK348586	MK348581	-	-	MK355077	MK348221	-
Pyrenochaetopsis tabarestanensis	IBRC M30051	Iran	soil	KF730241	KF803343	-	-	-	KX789523	-
Pyrenochaetopsis terricola	HGUP 1802	China	forest soil	MH697394	MH697393	-	-	MH697395	MH697392	-
Pyrenochaetopsis uberiformis	CBS 142461	USA	human superficial tissue	LT592935	LN907420	-	-	LT593074	LT593004	-
Pyrenochaetopsis yunnanensis	KUMCC21-0843	China	stem of bamboo	ON077077	ON077066	-	-	ON075066	ON075064	-
Rhypophila cochleariformis	CBS 249.71	Africa	dung of Redunca sp.	AY999123	AY999098	-	-	-	-	-
Rhypophila decipiens	CBS 258.69	Netherlands	dung of rabbit	KX171946	AY780073	-	-	AY780187	-	-
Rhypophila myriaspora	TNMF 17211	Taiwan	unknown	EF197083	-	-	-	-	-	-
Rhypophila pleiospora	TNMF 16889	Taiwan	unknown	EF197084	-	-	-	-	-	-
Sarocladium agarici	CBS 113717	Iran	Agaricus bisporus	OQ429828	OQ430089	-	OQ471158	OQ454227	-	-
Sarocladium agarici	CBS 126941	USA	soil	OQ429829	OQ430090	-	OQ471159	OQ454228	-	-
Sarocladium attenuatum	CBS 399.73	India	Oryza sativa	OQ429830	OQ430091	-	OQ471160	OQ454229	-	-
Sarocladium bacillisporum	CBS 425.67	Canada	soil	OQ429832	OR052117	-	OQ471162	OQ454231	-	-
Sarocladium bactrocephalum	CBS 749.69	Canada	Ustilago sp.	OQ429833	HQ231994	-	OQ471163	OQ454232	-	-
Sarocladium bifurcatum	CBS 137658	USA	bronchoalveolar lavage fluid	HG965009	HG965057	-	-	-	-	-
Sarocladium brachiariae	CGMCC 2192	China	Brachiaria brizantha	EU880834	KP715271	-	-	-	-	-
Sarocladium citri	CBS 145044	Italy	Citrus sinensis	OQ429834	OQ430093	-	OQ471164	OQ454233	-	-
Sarocladium clematidis	MFLU17–1507	Belgium	Clematis patens	MN629287	MN629285	-	-	-	-	-
Sarocladium dejongiae	CBS 699.93	Japan	decaying agaric	OQ429835	OQ430094	-	OQ471165	OQ454234	-	-
Sarocladium dejongiae	CBS 144929	Netherlands	soil	MK069419	MK069415	-	-	-	-	-
Sarocladium ferrugineum	CBS 102673	Russia	unknown	OQ429837	OQ430096	-	OQ471167	OQ454236	-	-
Sarocladium formosanum nov. sp.	NTUPPMCC 22-289	Taiwan	serpentine-characterized paddy soil	PV476809	PV476873	-	PV547723	PV547776	-	-
Sarocladium fuscum	CBS 334.80	Colombia	Bambusa sp.	OQ429838	OQ430097	-	OQ471168	OQ454237	-	-
Sarocladium gamsii	CBS 707.73	Sri Lanka	Pandanus lerum	OQ429839	HG965063	-	OQ471169	OQ454238	-	-
Sarocladium glaucum	CBS 796.69	Solomon Islands	woolen overcoat	OQ429841	HE608657	-	OQ471304	OQ451839	-	-
Sarocladium graminicola	CML 4052	Brazil	Panicum maximum	MK017855	MK017871	-	-	-	-	-
Sarocladium guizhouense	GZAC DY09111	China	scale insect	PP980486	PQ066031	-	PQ142884	-	-	-
Sarocladium hominis	CBS 137659	USA	right calf tissue	HG965012	HG965060	-	-	-	-	-
Sarocladium implicatum	CBS 959.72	Egypt	desert soil	OQ429842	HG965072	-	OQ471305	OQ454239	-	-
Sarocladium junci	CBS 148277	Netherlands	Juncus inflexus	OK664734	OK663773	-		OK651170	-	-
Sarocladium kiliense	CBS 122.29	Germany	skin of man	AJ621775	HQ232052	-	OQ471172	OQ454241	-	-
Sarocladium liquanensis	ACCC 39306	China	Malus domestica	MF987659	MF987651	-	-	-	-	-
Sarocladium mali	ACCC 39308	China	Malus domestica	MF987662	MF987653	-	-	-	-	-
Sarocladium mali	ACCC 39307	China	Malus domestica	MF987661	MF987652	-	-	-	-	-
Sarocladium ochraceum	CBS 428.67	Kenya	Zea mays	OQ429846	HQ232070	-	OQ471176	OQ454245	-	-
Sarocladium oryzae	CBS 180.74	India	Oryza sativa	OQ429847	OQ430101	-	OQ471177	OQ454246	-	-
Sarocladium pseudokiliense	IRAN 3649C	Iran	plant debris in Anzali lagoon	MH367052	MH367070	-	OP351542	-	-	-
Sarocladium pseudostrictum	CBS 137660	USA	sputum of man	HG965029	HG965073	-	OQ471178	-	-	-
Sarocladium sasijaorum	CBS 147213	Netherlands	soil	MW883448	MW883839	-	MW890116	MW890076	-	-
Sarocladium serpentinicola nov. sp.	NTUPPMCC 22-290	Taiwan	serpentine-characterized paddy soil	PV476810	PV476874	-	PV547724	PV547777	-	-
Sarocladium sparsum	BCRC FU31121	Taiwan	Oryza sativa	LC461524	LC464185	-	-	-	-	-
Sarocladium spinificis	CBS 170.89	Switzerland	Alnus sp.	OQ429849	OQ430103	-	OQ471180	OQ454248	-	-
Sarocladium spirale	BCRC FU31117	Taiwan	Oryza sativa	LC461491	LC464181	-	-	-	-	-
Sarocladium strictum	CBS 346.70	Germany	Triticum aestivum infested with Puccinia sp.	OQ429853	HQ232141	-	OQ471184	OQ454252	-	-
Sarocladium strictum	CBS 102039	Jamaica	bamboo	OQ429850	OQ430104	-	OQ471181	OQ454249	-	-
Sarocladium strictum	CBS 334.77	New Zealand	Phormium tenax	OQ429852	OQ430106	-	OQ471183	OQ454251	-	-
Sarocladium strictum	CBS 152.72	Netherlands	soil	OQ429851	OQ430105	-	OQ471182	OQ454250	-	-
Sarocladium strictum	CBS 405.80	Canada	Trifolium pratense	OQ429854	OQ430107	-	OQ471185	-	-	-
Sarocladium subulatum	MUCL 9939	Egypt	soil	HG965031	HG965075	-	-	-	-	-
Sarocladium summerbellii	CBS 430.70	Netherlands	soil of a greenhouse	OQ429855	OR052118	-	OQ471186	OQ454253	-	-
Sarocladium terricola	CBS 243.59	USA	mixed forest soil	MH857853	HE608659	-	OQ471187	OQ454254	-	-
Sarocladium theobromae	CBS 113440	Ecuador	Theobroma gileri	OQ429856	OQ430108	-	OQ471188	OQ454255	-	-
Sarocladium zeae	CBS 800.69	USA	Zea mays	OQ429857	OQ430109	-	OQ471189	OQ454256	-	-
Sayamraella subulata	BCC 78964	Thailand	soil around Hopea odorata	LR026833	LR025971	-	LR026531	LR026226	-	-
Setophaeosphaeria badalingens	CBS 138007	China	leaf of Hemerocallis fulva	KJ869162	MH878138	-	-	-	-	-
Setophaeosphaeria citri	CPC 27148	Italy	twigs of Citrus reticulata	MG263524	MG263525	-	-	-	-	-
Setophaeosphaeria citricola	CBS 143179	Australia	leaf of Citrus australiasica	MH107916	MH107962	-	-	-	MH108050	-
Setophaeosphaeria hemerocallidis	CBS 138006	China	leaf of Hemerocallis fulva	KJ869161	KJ869218	-	-	-	-	-
Setophaeosphaeria microspora	CGMCC3.19301	China	cave soil	MK329131	MK329036	-	-	-	MK336144	-
Setophaeosphaeria microspora	LC 10444	China	cave soil	MK329132	MK329037	-	-	-	MK336145	-
Setophaeosphaeria microspora	NTUPPMCC 22-225	Taiwan	serpentine-characterized paddy soil	PV412970	PV426302	-	-	-	PV551017	-
Setophaeosphaeria microspora	NTUPPMCC 22-226	Taiwan	serpentine-characterized paddy soil	PV412971	PV426303	-	-	-	PV551018	-
Setophaeosphaeria panlongensis	CFCC 59048	China	branches of Juniperus formosana	OR562033	OR562030	-	-	-	OR542537	-
Setophaeosphaeria sidae	CBS 135108	Brazil	Sida sp.	KF251149	MH878127	-	-	-	KF252648	-
Setoseptoria arundelensis	MFLUCC 17–0759	United Kingdom	Phragmites australis	MG828962	MG829073	MG829173	-	-	-	-
Setoseptoria bambusae	GZCC 17-0044	China	submerged bamboo in freshwater	OP377820	OP377919	OP378004	OP472999	-	-	-
Setoseptoria englandensis	MFLUCC 17–0778	United Kingdom	Phragmites australis	MG828963	MG829074	MG829174	-	-	-	-
Setoseptoria lulworthcovensis	MFLUCC 18–0110	United Kingdom	Phragmites australis	-	MG829075	MG829175	-	-	-	-
Setoseptoria phragmitis	CBS 114802	Hong Kong	Phragmites australis	KF251249	KF251752	-	-	-	-	-
Setoseptoria scirpi	MFLUCC 14–0811	United Kingdom	Scirpus sp.	MF939637	KY770982	KY770980	KY770981	-	-	-
Setoseptoria suae	KUNCC22–12419	China	submerged wood in a lake	OQ874973	OQ732684	OQ875041	OR367673	-	-	-
Smaragdiniseta bisetosa	CBS 459.82	India	rotten bark	KU847229	-	-	-	KU847281	KU847319	KU847206
Smaragdiniseta musae	MFLUCC 22-0015	Thailand	dead leaf of Musa sp.	ON563485	-	-	-	ON586151	ON572191	-
Sodiomyces alcalophilus	CBS 114.92	Japan	sludge of pig faeces compost	JX158421	JX158443	-	JX158399	JX158465	-	-
Sporoschismopsis angustata	CBS 136360	Czech Republic	decaying wood	KF730739	KF730740	-	-	-	-	-
Submersispora variabilis	MFLUCC 17-2360	Thailand	submerged wood	MT627683	MN913682	MT864310	-	-	-	-
Submersispora variabilis	N-KR15	Thailand	submerged wood	MZ538527	MZ538561	MZ538575	MZ567103	-	-	-
Summerbellia oligotrophica	CBS 657.94	Indonesia	alkaline soil	LR026719	LR025849	-	-	-	-	-
Summerbellia oligotrophica	CBS 120058	Iran	Diospyros kaki	OQ429880	OQ430131	-	OQ471212	OQ454280	-	-
Talaromyces aculeatus	CBS 289.48	USA	textile	MH856345	-	-	-	MH793099	KF741929	KF741975
Talaromyces adpressus	CBS 140620	China	indoor air	KU866657	-	-	-	KU867001	KU866844	KU866741
Talaromyces adpressus	AS3.15897	unknown	unknown	MW721008	-	-	-	MW727223	MW727229	-
Talaromyces adpressus	NRRL 6014	USA	peanut	MH793039	-	-	-	MH793102	MH792911	MH792975
Talaromyces adpressus	NRRL 62466	USA	peanut	MH793088	-	-	-	MH793152	MH792961	MH793025
Talaromyces adpressus	NTUPPMCC 22-271	Taiwan	serpentine-characterized paddy soil	PV476813	-	-	-	PV520169	PV551035	PV550860
Talaromyces alveolaris	CBS 142379	USA	human bronchoalveolar lavage	LT558969	-	-	-	-	LT559086	LT795596
Talaromyces amazonensis	CBS 140373	Colombia	leaf litter	KX011509	-	-	-	MN969186	KX011490	KX011502
Talaromyces amestolkiae	CBS 132696	South Africa	house dust	JX315660	-	-	-	JX315698	JX315623	JX315650
Talaromyces angelicae	KACC 46611	Korea	dried roots of Angelica gigas	KF183638	-	-	-	KX961275	KF183640	KJ885259
Talaromyces annesophieae	CBS 142939	Netherlands	soil	MF574592	-	-	-	MN969199	MF590098	MF590104
Talaromyces apiculatus	CBS 312.59	Japan	soil	KF741983	-	-	-	KM023287	KF741916	KF741950
Talaromyces argentinensis	NRRL 28750	Ghana	soil	MH793045	-	-	-	MH793108	MH792917	MH792981
Talaromyces aspriconidius	CBS 141835	China	soil	MN864274	-	-	-	MN863332	MN863343	MN863320
Talaromyces atkinsoniae	BRIP 72528a	Australia	gills of Marasmius crinisequi	OP059084	-	-	-	OP087523	OP087524	-
Talaromyces aurantiacus	CBS 314.59	USA	soil	MH857871	-	-	-	KX961285	KF741917	KF741951
Talaromyces aureolinus	AS3.15865	China	soil	MK837953	-	-	-	MK837961	MK837937	MK837945
Talaromyces australis	CBS 137102	Australia	soil under pasture	KF741991	-	-	-	KX961284	KF741922	KF741971
Talaromyces bannicus	AS3.15862	China	soil	MK837955	-	-	-	MK837963	MK837939	MK837947
Talaromyces beijingensis	CBS 140617	China	indoor air	KU866649	-	-	-	KU866993	KU866837	KU866733
Talaromyces brevis	CBS 141833	China	soil	MN864269	-	-	-	MN863328	MN863338	MN863315
Talaromyces calidicanius	CBS 112002	Taiwan	soil	JN899319	-	-	-	KM023311	HQ156944	JX140688
Talaromyces californicus	NRRL 58168	USA	air sampler	MH793056	-	-	-	MH793119	MH792928	MH792992
Talaromyces californicus	NRRL 58207	USA	air sampler	MH793058	-	-	-	MH793121	MH792930	MH792994
Talaromyces californicus	NRRL 58177	USA	air sampler	MH793057	-	-	-	MH793120	MH792929	MH792993
Talaromyces cavernicola	URM 8448	Brazil	Air (cave)	ON862935	-	-	-	OP290515	OP672383	OP290543
Talaromyces cnidii	KACC 46617	Korea	dried roots of Cnidium officinale	KF183639	-	-	-	KM023299	KF183641	KJ885266
Talaromyces coprophilus	CBS 142756	Spain	herbivore dung	LT899794	-	-	-	-	LT898319	LT899776
Talaromyces cucurbitiradicus	ACCC 39155	China	endophyte from root of pumpkin	KY053254	-	-	-	-	KY053228	KY053246
Talaromyces derxii	CBS 412.89	Japan	cultivated soil	MH862179	-	-	-	KM023282	JX494306	KF741959
Talaromyces dimorphus	AS3.15692	China	forest soil	KY007095	-	-	-	KY112593	KY007111	KY007103
Talaromyces domesticus	NRRL 58121	USA	floor swab	MH793055	-	-	-	MH793118	MH792927	MH792991
Talaromyces duclauxii	CBS 322.48	France	canvas	JN899342	-	-	-	JN121491	JX091384	KF741955
Talaromyces echinulatus	CNUFC HB1206	South Korea	soil	OR462362	-	-	-	OR591610	OR507571	OR608367
Talaromyces euchlorocarpius	PF 1203	Japan	soil	AB176617	-	-	-	KM023303	KJ865733	KJ885271
Talaromyces flavovirens	CBS 102801	Spain	dead leaves of Quercus ilex	JN899392	-	-	-	KX961283	JX091376	KF741933
Talaromyces flavus	CBS 310.38	New Zealand	unknown	JN899360	-	-	-	JF417426	JX494302	KF741949
Talaromyces francoae	CBS 113134	Colombia	leaf litter	KX011510	-	-	-	MN969188	KX011489	KX011501
Talaromyces funiculosus	CBS 272.86	India	Lagenaria vulgaris	MH861957	-	-	-	KM023293	MN969408	KF741945
Talaromyces fuscoviridis	CBS 193.69	Netherlands	soil	KF741979	-	-	-	MN969156	KF741912	KF741942
Talaromyces fusiformis	CBS 140637	China	indoor air	KU866656	-	-	-	KU867000	KU866843	KU866740
Talaromyces galapagensis	CBS 751.74	Ecuador	shaded soil under Maytenusobovata	JN899358	-	-	-	KX961280	JX091388	KF741966
Talaromyces ginkgonis	CGMCC 3.20698	China	rotten fruit of Ginkgo biloba	OL638158	-	-	-	OL689848	OL689844	OL689846
Talaromyces haitouensis	AS3.16101	China	riverside soil	MZ045695	-	-	-	MZ054631	MZ054634	MZ054637
Talaromyces helicus	CBS 335.48	Sweden	soil	MH856373	-	-	-	KM023273	KJ865725	KJ885289
Talaromyces indigoticus	CBS 100534	Japan	soil	JN899331	-	-	-	KX961278	JX494308	KF741931
Talaromyces intermedius	CBS 152.65	United Kingdom	alluvial pasture and swamp soil	JN899332	-	-	-	KX961282	JX091387	KJ885290
Talaromyces kabodanensis	CBS 139564	Iran	hyper saline soil	LT558971	-	-	-	LT795599	LT559088	LT795598
Talaromyces kendrickii	CBS 136666	Canada	forest soil	KF741987	-	-	-	MN969158	KF741921	KF741967
Talaromyces lentulus	AS3.15689	China	alkaline soil	KY007088	-	-	-	KY112586	KY007104	KY007096
Talaromyces liani	CBS 225.66	China	soil	MH858781	-	-	-	KX961277	JX091380	KJ885257
Talaromyces louisianensis	NRRL 35823	USA	air sampler	MH793052	-	-	-	MH793115	MH792924	MH792988
Talaromyces louisianensis	NRRL 35826	USA	air sampler	MH793053	-	-	-	MH793116	MH792925	MH792989
Talaromyces louisianensis	NRRL 35928	USA	air sampler	MH793054	-	-	-	MH793117	MH792926	MH792990
Talaromyces macrosporus	CBS 317.63	South Africa	apple juice	JN899333	-	-	-	KM023292	JX091382	KF741952
Talaromyces mae	AS3.15690	China	forest soil	KY007090	-	-	-	KY112588	KY007106	KY007098
Talaromyces malicola	NRRL 3724	Italy	rhizosphere soil of apple	MH909513	-	-	-	MH909567	MH909406	MH909459
Talaromyces mangshanicus	HMAS 248733	China	soil	KX447531	-	-	-	KX447527	KX447530	KX447528
Talaromyces marneffei	CBS 388.87	Vietnam	Rhizomys sinensis	JN899344	-	-	-	KM023283	JX091389	KF741958
Talaromyces muroii	CBS 756.96	Taiwan	soil	MK450747	-	-	-	KX961276	KJ865727	KJ885274
Talaromyces mycothecae	URM 7622	Brazil	nest of Melipona scutellaris	MF278326	-	-	-	LT855567	LT855561	LT855564
Talaromyces nanjingensis	CCTCC-M-2012167	China	rhizosphere soil of Pinus massoniana	MW130720	-	-	-	MW147762	MW147759	MW147760
Talaromyces neofusisporus	AS3.15415	China	leaf sample	KP765385	-	-	-	MN969165	KP765381	KP765383
Talaromyces oumae-annae	CBS 138208	South Africa	house dust	KJ775720	-	-	-	KX961281	KJ775213	KJ775425
Talaromyces panamensis	CBS 128.89	Panama	soil	JN899362	-	-	-	KM023284	HQ156948	KF741936
Talaromyces penicillioides	AS3.15822	China	soil	MK837956	-	-	-	MK837964	MK837940	MK837948
Talaromyces pinophilus	CBS 631.66	France	PVC	JN899382	-	-	-	KM023291	JX091381	KF741964
Talaromyces pratensis	NRRL 62170	USA	effluent of water treatment plant	MH793075	-	-	-	MH793139	MH792948	MH793012
Talaromyces primulinus	CBS 321.48	USA	unknown	MH856367	-	-	-	KM023294	JX494305	KF741954
Talaromyces pseudofuniculosus	CBS 143041	Spain	herbivore dung	LT899796	-	-	-	-	LT898323	LT899778
Talaromyces purgamentorum	CBS 113145	Colombia	leaf litter	KX011504	-	-	-	MN969189	KX011487	KX011500
Talaromyces purpureogenus	CBS 286.36	Japan	parasitic on a culture of Aspergillus oryzae	JX315671	-	-	-	JX315709	JX315639	KF741947
Talaromyces qii	AS3.15414	China	leaves	KP765384	-	-	-	MN969164	KP765380	KP765382
Talaromyces rapidus	CBS 142382	USA	human bronchoalveolar lavage	LT558970	-	-	-	LT795601	LT559087	LT795600
Talaromyces rosorhizae	GUCC 190040.1	China	Rosa roxburghii	MZ221603	-	-	-	MZ333141	MZ333143	MZ333137
Talaromyces ruber	CBS 132704	United Kingdom	air craft fuel tank	JX315662	-	-	-	JX315700	JX315629	KF741938
Talaromyces rubicundus	CBS 342.59	Georgia	soil	JN899384	-	-	-	KM023296	JX494309	KF741956
Talaromyces rufus	CBS 141834	China	soil	MN864272	-	-	-	MN863331	MN863341	MN863318
Talaromyces santanderensis	HF05	Colombia	soil (cacao field)	OP082331	-	-	-	OP067655	OP067657	OP067656
Talaromyces sayulitensis	CBS 138204	Mexico	house dust	KJ775713	-	-	-	MN969146	KJ775206	KJ775422
Talaromyces shilinensis	CGMCC 3.20699	China	rotten twig	OL638159	-	-	-	OL689849	OL689845	OL689847
Talaromyces siamensis	CBS 475.88	Thailand	forest soil	JN899385	-	-	-	KM023279	JX091379	KF741960
Talaromyces soli	NRRL 62165	USA	soil	MH793074	-	-	-	MH793138	MH792947	MH793011
Talaromyces sparsus	AS3.15880	China	soil	MK837958	-	-	-	MK837966	MK837942	MK837950
Talaromyces stellenboschensis	CBS 135665	South Africa	soil	JX091471	-	-	-	MN969157	JX091605	JX140683
Talaromyces stipitatus	CBS 375.48	USA	decaying wood	JN899348	-	-	-	KM023280	KM111288	KF741957
Talaromyces stollii	CBS 408.93	Netherlands	AIDS patient	JX315674	-	-	-	JX315712	JX315633	JX315646
Talaromyces striatoconidius	CBS 550.89	Cuba	leaf litter of Pachyanthus poirettii	MH862186	-	-	-	MT156347	MN969441	MN969360
Talaromyces taiwanensis nov. sp.	NTUPPMCC 22-273	Taiwan	serpentine-characterized paddy soil	PV476827	-	-	-	PV520155	PV577093	PV550846
Talaromyces taiwanensis nov. sp.	NTUPPMCC 22-274	Taiwan	serpentine-characterized paddy soil	PV476826	-	-	-	PV520156	PV577092	PV550847
Talaromyces taiwanensis nov. sp.	NTUPPMCC 22-275	Taiwan	serpentine-characterized paddy soil	PV476825	-	-	-	PV520157	PV577091	PV550848
Talaromyces taiwanensis nov. sp.	NTUPPMCC 22-276	Taiwan	serpentine-characterized paddy soil	PV476824	-	-	-	PV520158	PV577090	PV550849
Talaromyces taiwanensis nov. sp.	NTUPPMCC 22-277	Taiwan	serpentine-characterized paddy soil	PV476823	-	-	-	PV520159	PV577089	PV550850
Talaromyces taiwanensis nov. sp.	NTUPPMCC 22-278	Taiwan	serpentine-characterized paddy soil	PV476822	-	-	-	PV520160	PV577088	PV550851
Talaromyces taiwanensis nov. sp.	NTUPPMCC 22-279	Taiwan	serpentine-characterized paddy soil	PV476821	-	-	-	PV520161	PV577087	PV550852
Talaromyces taiwanensis nov. sp.	NTUPPMCC 22-280	Taiwan	serpentine-characterized paddy soil	PV476820	-	-	-	PV520162	PV577086	PV550853
Talaromyces taiwanensis nov. sp.	NTUPPMCC 22-281	Taiwan	serpentine-characterized paddy soil	PV476819	-	-	-	PV520163	PV577085	PV550854
Talaromyces taiwanensis nov. sp.	NTUPPMCC 22-282	Taiwan	serpentine-characterized paddy soil	PV476818	-	-	-	PV520164	PV577084	PV550855
Talaromyces taiwanensis nov. sp.	NTUPPMCC 22-283	Taiwan	serpentine-characterized paddy soil	PV476816	-	-	-	PV520166	PV577083	PV550857
Talaromyces taiwanensis nov. sp.	NTUPPMCC 22-284	Taiwan	serpentine-characterized paddy soil	PV476815	-	-	-	PV520167	PV577082	PV550858
Talaromyces taiwanensis nov. sp.	NTUPPMCC 22-285	Taiwan	serpentine-characterized paddy soil	PV476814	-	-	-	PV520168	PV577081	PV550859
Talaromyces thailandensis	CBS 133147	Thailand	soil	JX898041	-	-	-	KM023307	JX494294	KF741940
Talaromyces thailandensis	623F7R-AM	Brazil	endophytic Penicillium from rubber trees	-	-	-	-	MW928610	MW820843	MW820844
Talaromyces thailandensis	NTUPPMCC 22-272	Taiwan	serpentine-characterized paddy soil	PV476817	-	-	-	PV520165	PV551036	PV550856
Talaromyces tumuli	NRRL 62151	USA	soil from the big bluestem prairie	MH793071	-	-	-	MH793135	MH792944	MH793008
Talaromyces veerkampii	CBS 500.78	Colombia	soil	KF741984	-	-	-	KX961279	KF741918	KF741961
Talaromyces verruculosus	CBS 388.48	USA	soil	KF741994	-	-	-	KM023306	KF741928	KF741974
Talaromyces versatilis	IMI 134755	United Kingdom	unknown	MN431395	-	-	-	MN969161	MN969412	MN969319
Talaromyces viridis	CBS 114.72	Australia	soil	MH860406	-	-	-	JN121430	JX494310	KF741935
Talaromyces viridulus	CBS 252.87	Australia	soil	JN899314	-	-	-	JF417422	JX091385	KF741943
Talaromyces wushanicus	CGMCC 3.20481	China	soil	MZ356356	-	-	-	MZ361361	MZ361347	MZ361354
Talaromyces xishaensis	CGMCC 3.17995	China	soil	KU644580	-	-	-	MZ361364	KU644581	KU644582
Talaromyces yunnanensis	KUMCC 18-0208	China	rhizosphere soil of Quercus rubra	MT152339	-	-	-	-	MT161683	MT178251
Talaromyces zhenhaiensis	AS3.16102	China	mudflat soil	MZ045697	-	-	-	MZ054633	MZ054636	MZ054639
Theobromium fuscum	CBS 112271	Ecuador	Theobroma sp.	LR026839	LR025976	-	LR026535	LR026229	-	-
Triangularia longicaudata	CBS 252.57	Canada	dung of horse	MK926869	MK926869	-	-	MK876831	MK926969	-
Westerdykella angulata	IMI 090323	India	rice-field soil	GQ203758	GQ203720	-	-	-	GQ203680	-
Westerdykella angulata	CBS 610.74	India	rice-field soil	GQ203757	DQ384105	-	-	-	-	-
Westerdykella aquatica	JAUCC 1788	China	rice-field soil	MH411093	MH411090	-	-	-	-	-
Westerdykella aquatica	P71	Brazil	Polygonum acuminatum Kunth root	MZ747709	MZ766926	-	-	-	MZ803211	-
Westerdykella aquatica	NTUPPMCC 22-248	Taiwan	serpentine-characterized paddy soil	PV476842	PV426304	-	-	-	PV551037	-
Westerdykella aquatica	NTUPPMCC 22-249	Taiwan	serpentine-characterized paddy soil	PV476852	PV426305	-	-	-	PV551038	-
Westerdykella aquatica	NTUPPMCC 22-250	Taiwan	serpentine-characterized paddy soil	PV476854	PV426306	-	-	-	PV551039	-
Westerdykella aquatica	NTUPPMCC 22-251	Taiwan	serpentine-characterized paddy soil	PV476855	PV426307	-	-	-	PV551040	-
Westerdykella aurantiaca	FNBR-03	India	agricultural soil	JN118571	-	-	-	-	-	-
Westerdykella aurantiaca	IMI 086825	India	mud	AY943057	-	-	-	-	-	-
Westerdykella capitulum	CBS 354.65 (IMI 113692; HACC 166)	India	saline soil	MH858606	MH870248	-	-	-	-	-
Westerdykella capitulum	CBS 355.65 (ATCC 16592 IMI113691 HACC 165)	India	saline soil	MH858607	MH870249	-	-	-	-	-
Westerdykella capitulum	NTUPPMCC 22-253	Taiwan	serpentine-characterized paddy soil	PV476838	PV426308	-	-	-	PV551041	-
Westerdykella capitulum	NTUPPMCC 22-254	Taiwan	serpentine-characterized paddy soil	PV476845	PV426309	-	-	-	PV551042	-
Westerdykella centenaria	CBS 142400	France	laboratory bench	KY979734	KY979790	-	-	-	-	-
Westerdykella centenaria	CBS 262.74	Kuwait	saline soil	KY979735	-	-	-	-	-	-
Westerdykella cylindrica	CBS 454.72 (IMI 166524)	Kenya	dung of cow	AY943056	AY004343	-	-	-	JX235707	-
Westerdykella dispersa	CBS 508.75	Armenia	salt-marsh soil	GQ203798	DQ384099	-	-	-	-	-
Westerdykella dispersa	CBS 297.56 (IFO 31801 IMI 323241)	United States of America	damp seedlings	MH857647	MH869191	-	-	-	GQ203716	-
Westerdykella dispersa	CBS 156.67	Nigeria	soil	DQ468016	DQ468036	-	-	-	-	-
Westerdykella dispersa	CBS 390.61	Cambodia	sandy forest soil	MH858095	MH869665	-	-	-	-	-
Westerdykella dispersa	CBS 288.67	Chad	man, skin, contaminant	MH858971	-	-	-	-	-	-
Westerdykella dispersa	CBS 712.71	Netherlands	greenhouse soil	DQ468031	DQ468051	-	-	-	-	-
Westerdykella dispersa	NTUPPMCC 22-260	Taiwan	serpentine-characterized paddy soil	PV476834	PV426310	-	-	-	PV551043	-
Westerdykella dispersa	NTUPPMCC 22-261	Taiwan	serpentine-characterized paddy soil	PV476835	PV426311	-	-	-	PV551044	-
Westerdykella dispersa	NTUPPMCC 22-262	Taiwan	serpentine-characterized paddy soil	PV476836	PV426312	-	-	-	PV551045	-
Westerdykella dispersa	NTUPPMCC 22-263	Taiwan	serpentine-characterized paddy soil	PV476839	PV426313	-	-	-	PV551046	-
Westerdykella dispersa	NTUPPMCC 22-264	Taiwan	serpentine-characterized paddy soil	PV476840	PV426314	-	-	-	PV551047	-
Westerdykella dispersa	NTUPPMCC 22-265	Taiwan	serpentine-characterized paddy soil	PV476841	PV426315	-	-	-	PV551048	-
Westerdykella dispersa	NTUPPMCC 22-266	Taiwan	serpentine-characterized paddy soil	PV476843	PV426316	-	-	-	PV551049	-
Westerdykella dispersa	NTUPPMCC 22-267	Taiwan	serpentine-characterized paddy soil	PV476844	PV426317	-	-	-	PV551050	-
Westerdykella dispersa	NTUPPMCC 22-268	Taiwan	serpentine-characterized paddy soil	PV476848	PV426318	-	-	-	PV551051	-
Westerdykella dispersa	NTUPPMCC 22-269	Taiwan	serpentine-characterized paddy soil	PV476859	PV426319	-	-	-	PV551052	-
Westerdykella dispersa	NTUPPMCC 22-270	Taiwan	serpentine-characterized paddy soil	PV476861	PV426320	-	-	-	PV551053	-
Westerdykella formosana nov. sp.	NTUPPMCC 22-255	Taiwan	serpentine-characterized paddy soil	PV476837	PV476875	-	-	-	PV551054	-
Westerdykella formosana nov. sp.	NTUPPMCC 22-256	Taiwan	serpentine-characterized paddy soil	PV476851	PV476876	-	-	-	PV551055	-
Westerdykella formosana nov. sp.	NTUPPMCC 22-257	Taiwan	serpentine-characterized paddy soil	PV476853	PV476877	-	-	-	PV551056	-
Westerdykella formosana nov. sp.	NTUPPMCC 22-258	Taiwan	serpentine-characterized paddy soil	PV476856	PV476878	-	-	-	PV551057	-
Westerdykella formosana nov. sp.	NTUPPMCC 22-259	Taiwan	serpentine-characterized paddy soil	PV476857	PV476879	-	-	-	PV551058	-
Westerdykella globosa	IFO 32588	India	soil	AY943046	-	-	-	-	-	-
Westerdykella globosa	SWC5	India	wheat grains	KY065369	-	-	-	-	-	-
Westerdykella globosa	NTUPPMCC 22-243	Taiwan	serpentine-characterized paddy soil	PV476846	PV426321	-	-	-	PV551059	-
Westerdykella globosa	NTUPPMCC 22-244	Taiwan	serpentine-characterized paddy soil	PV476847	PV426322	-	-	-	PV551060	-
Westerdykella globosa	NTUPPMCC 22-245	Taiwan	serpentine-characterized paddy soil	PV476849	PV426323	-	-	-	PV551061	-
Westerdykella globosa	NTUPPMCC 22-246	Taiwan	serpentine-characterized paddy soil	PV476858	PV426324	-	-	-	PV551062	-
Westerdykella globosa	NTUPPMCC 22-247	Taiwan	serpentine-characterized paddy soil	PV476860	PV426325	-	-	-	PV551063	-
Westerdykella minutispora	CBS 338.65	India	unknown	MH858596	MH870235	-	-	-	-	-
Westerdykella multispora	CBS 383.69	France	saline soil	GQ203799	GQ203754	-	-	-	GQ203717	-
Westerdykella nigra	CBS 416.72	Pakistan	soil	GQ203800	GQ203755	-	-	-	GQ203718	-
Westerdykella nigra	CBS 192.57	unknown	unknown	MH857693	MH869232	-	-	-	-	-
Westerdykella ornata	CBS 379.55	Mozambique	mangrove mud	GQ203801	AY853401	-	-	-	GQ203719	-
Westerdykella purpurea	MFLUCC 20-0140	Thailand	decaying wood in a freshwater	MT465323	MT447879	-	-	-	-	-
Westerdykella purpurea	NTUPPMCC 22-252	Taiwan	serpentine-characterized paddy soil	PV476850	PV426326	-	-	-	PV551064	-
Westerdykella reniformis	RKGE-35	Canada	red algae	JX235700	JX235704	-	-	-	JX235706	-
Xenopyrenochaetopsis pratorum	CBS 445.81	New Zealand	Lolium perenne	MH861363	MH873116	-	-	KT389671	KT389846	-

## Sheet: S3
Supplementary Table S3. The nucleotide substitution models used in the phylogenetic analyses
Approach	Analysis	Genus	Gene region/locus
			ITS	LSU	SSU	tef-1	rpb2	tub2	cmdA
MrModeltest	Bayesian inference	Cylindrotrichum	GTR+G	SYM+I+G	K80+I+G	-	-	-	-
MrModeltest	Bayesian inference	Dimorphiseta	HKY+G	-	-	-	SYM+I+G	GTR+G	GTR+I+G
MrModeltest	Bayesian inference	Parasarocladium	GTR+G	GTR+I+G	-	GTR+I+G	-	-	-
MrModeltest	Bayesian inference	Phialoparvum	GTR+I+G	GTR+I+G	-	GTR+I+G	GTR+G	-	-
MrModeltest	Bayesian inference	Poaceascoma	GTR+G	GTR+I+G	K80+I	GTR+G	-	-	-
MrModeltest	Bayesian inference	Pseudorhypophila	GTR+G	GTR+I+G	-	-	GTR+G	-	-
MrModeltest	Bayesian inference	Pseudothielavia	F81+I+G	SYM+G	-	-	SYM+I+G	HKY+I+G	-
MrModeltest	Bayesian inference	Pseudoxylomyces	GTR+G	GTR+G	K80+I	GTR+G	-	-	-
MrModeltest	Bayesian inference	Pyrenochaetopsis	GTR+G	GTR+G	-	-	GTR+I+G	HKY+G	-
MrModeltest	Bayesian inference	Sarocladium	GTR+G	GTR+I+G	-	GTR+I+G	GTR+I+G	-	-
MrModeltest	Bayesian inference	Setophaeosphaeria	SYM+I+G	GTR+I	-	-	-	GTR+I	-
MrModeltest	Bayesian inference	Talaromyces	GTR+I+G	-	-	-	HKY+I+G	HKY+I+G	GTR+I+G
MrModeltest	Bayesian inference	Westerdykella	GTR+I+G	SYM+I+G	-	-	-	GTR+I+G	-
Notes: F81, Felsenstein 1981; GTR, general time reversible; G, gamma distribution; HKY, Hasegawa–Kishono–Yano; I, proportion of invariable sites; K80, Kimura 80; SYM, symmetrical substitution model.

## Sheet: S4
Supplementary Table S4. List of Westerdykella species morphology
Species	Conidiomata				Conidium	Ascomata		Ascus	Ascospore	Reference
	Arrangement	Shape and dimension (μm)				Arrangement	Shape and dimension (μm)
Westerdykella reniformis	Unfound					In OA upper layer	Cleistothecium	Globose to subglobose, 32-spored, 12-18 x 10.5-16.5	Reniform, 2.5-4 x 4-6	Ebead et al. (2012)
W. globosa	Unfound					On PCA surface or submerged	Globose to subglobose	Subglobose to ovoid, 32-spored, 20-24 x 14-17	Globose to subglobose, 4 x 6	Ito & Nakagiri (1995)
	Unfound					Submerged in PDA	Cleistothecium, Globose to subglobose, 100-167 x 123-185	Subglobose to ovoid, 32-spored, 21-30 x 27-40	Globose, 5.2-6.7 x 5.4-6.9	This study
W. ornata	Unfound					On OA surface or in upper layer	Perithecium, globose, 100-300	Subglobose to elliptical, 32-spored, 25-32 x 16-22	Globose, ornamented, 6-6.8 x 6.2-7	Stolk (1955)
W. angulata	Unfound					Superficial on MA	Perithecium, 93-850	Globose, 8-spored, 26-38	More or less angular in outline with rounded ends, 12-16	Das (1962)
W. multispora	Unfound					Superficial on OA or submerged	Cleistothecium	Globose to pyriform	Cylindrical with rounded ends, some curved, 3.2-5.6 x 2.4-4.5 (Ascospore segments)	Rai & Tewari (1963)
W. aquatica	Unfound					Superficial on PDA	Cleistothecium, globose, 100-260	Globose to subglobose, 8-spored (ascospore segments), 14-17 x 12-16	Ellipsoidal, 4.5-11 x 2.5-3.5 (Ascospore segments)	Song et al. (2020)
	Unfound					Superficial on PDA or submerged	Cleistothecium, Globose to subglobose, 160-291 x 150-287	Globose to subglobose, 32-spored, 10-15 x 12-16	Ellipsoidal, 4.7-5.9 x 2.2-3.3	This study
W. purpurea	Unfound					Superficial on YpSs agar	Cleistothecium, globose, 150-600	Globose to subglobose, 8-spored (ascospore segments), 15-22 x 12-16	Ellipsoidal, 2.8-3.4 x 4-5.5 (Ascospore segments)	Cain (1961)
	Superficial on MEA	Pycnidium, globose to subglobose, without ostiole, 300-530			Ellipsoid, 1.5-4 x 2.5-6	Non-description				Chethana et al. (2021)
W. aurantiaca	Unfound					Non-description	Cleistothecium	Globose to subglobose, 12.2-24.4 x 11.1-19.7	Ellipsoidal, 2-3.6 x 4.6-7.1	Goh et al. (2021)
	Non-description	Pycnidium, globose to elongate with single ostiole, 20-56 x 24-72			Globose, oval to pyriform, 1-1.6 x 1-3.2	On CZA+Y surface or submerged	Cleistothecium, 148-592	Ellipsoidal to pyriform, 7.2-9.6 x 9.6-16	Oval to rod-shaped, 2.0-4.8 × 1-6-2.4	Rai & Tewari (1963)
W. capitulum	Erumpent	Pycnidium, Spherical to subspherical, 46.5-82.5 x 56-145			Oval, 1.5-2.5 x 3-4.5	Unfound				Pawar et al. (1967)
	On OA surface	Globose, 50-100			Globose to shortly ellipsoid, 2.5 x 3.7	Unfound				Zimiwska (2007)
	Superficial on PDA or submerged	Subglobose to irregular-elongate, 95-183 x 114-198			Globose, to oval, 2.4-3.4 x 3-4.1	Unfound				This study
W. formosana sp. nov.	Unfound					Superficial on PDA or submerged	Cleistothecium, Globose to subglobose, 256-419 x 262-431	Globose to subglobose, 32-spored, 15-18 x 16-21	Ellipsoidal, 1.8-3.2 x 3.4-6.4	This study
W. dispersa	On CMA surface	Globose to irregular-elongate, 26-78 x 26-164			Oblong, 1.5-3.4 x 2.6-4.75	Scattered or dispersed throughout CMA	Cleistothecium, 60-700	Globose, 10-14.5	2.0-2.9 x 2.8-5.8	Clum (1955)
	Unfound					Non-description	Cleistothecium	Globose to subglobose, 11-13.6 x 8.6-12.8	Ellipsoidal, 1.6-3.3 x 3.1-4.9	Goh et al. (2021)
	Superficial on PDA or submerged	Globose to irregular-elongate, 49-81 x 51- 89			Oblong to ellipsoidal, some pyriform, 1.8-3.2 x 2.9-4.2	Superficial on PDA or submerged	Cleistothecium, Globose to subglobose, 184-240 x 195-247	Globose to subglobose, 32-spored, 9-12 x 11-14	Ellipsoidal, 2-2.7 x 3.4-4.6	This study (NTUPPMCC 22-266)
	Superficial on PDA or submerged	Globose to irregular-elongate, 44-86 x 62-88			Oblong to ellipsoidal, some pyriform, 1.8-2.7 x 3.1-4	Submerged in PDA	Cleistothecium, Globose to subglobose, 187-290 x 192-296	Globose to subglobose, 32-spored, 10-12 x 11-14	Ellipsoidal, 1.8-2.7 x 3.7-4.5	This study (NTUPPMCC 22-269)
CMA: Corn meal agar
CZA+Y: Czapek-Dox agar + 0.5% yeast extract
MA: Malt agar
MEA: Malt extract agar
OA: Oatmeal agar;
PCA: Potato carrot agar
PDA: Potato dextrose agar
